# Supplementary material for: De Novo Characterization of Fall Dormant and Nondormant Alfalfa (Medicago sativa L.) Leaf Transcriptome and Identification of Candidate Genes Related to Fall Dormancy
Source: PLoS One. 2015 Mar 23;10(3):e0122170. doi: 10.1371/journal.pone.0122170 (PMC4370819; doi:10.1371/journal.pone.0122170)
Supplement: S1 Table — (XLSX) [file pone.0122170.s007.xlsx]

## Sheet: 工作表1
Table S1. Primers used in qPCR validation. MsGAPDH , reference gene of qPCR validation. F, forward primer. R, reverse primer. D5 vs. ND5, D5 vs. D9, ND5 vs. ND9, and D9 vs. ND9 represents four sets of DE gene expression in our study.
Transcript tag	Primer sequence	Product size (bp)
MsGAPDH	F: TGGGAAGCACATTACAGCAG R: CATCAGCATTGACACCAACC	95
D5 vs. ND5
comp51464_c0	F: TCGAGAGAGGTTTGTTGCTC R: GACGTCAAACCAAACACTGC	142
comp19159_c0	F: TAAGCACGCAGTGAAGGAAC R: GCGAAGACACAGATTGAACG	140
comp41275_c0	F: TACCGGATGATGGAAAGGTG R: CAAGCCACTTCATTCTTAGGC	70
comp14416_c0	F: AGGATTCGACACAGGGATTG R: CTGCCTTCAATGGTTTCCTC	112
comp669498_c0	F: AGTTTGCCCTGTGATTGTCC R: AAGTGGAATTGGTGCTGGAG	142
D5 vs. D9
comp351884_c0	F: TTTCTCTTTCCACCGTCCTC R: TAGTTGTCGCTTCTGCTTCG	118
comp28585_c0	F: TTAAGGGGTGGATTGACGAG R: CCCGAGCCATTGAAGTAAAAC	74
comp391402_c0	F: TTGAGTGCAGCAACCTTGTC R: CTGAAGCCAAGGAAAACCTG	115
comp2961_c0	F: GCTCCATTTTGCTTCGAGTC R: GCAACACAATGGTGCAAGAG	139
comp733225_c0	F: ACTCGGACACAAAGCCAAAC R: TCACTGCGAAGCTGATTGTC	79
comp60145_c2	F: GAAAGTGAAGACACGGACACTG R: AGGAACTTGGTTTGTCCTTCC	87
ND5 vs. ND9
comp33224_c0	F: CAGCATTGTTGGTGGAGTTG R: AGTCCCTTTCCACTTGCATC	105
comp946017_c0	F: GCATGTTGGAAAAGGAGGTG R: AGTTGCAGGTTTCCCCTTTC	115
comp834935_c0	F: CGGCAAAATAGGTCTCGAAG R: GCATTTGACAACACGACGAC	72
comp1350673_c0	F: GCTTGTCTCCAATGCTCTTTC R: CAAGCACATTAGCCGAAGAC	125
comp1104351_c0	F: TTGGCTCCTTCCTGTTGTTG R: CCTATCCCCCAAATTAAGCAC	84
comp910340_c0	F: CGAACCCTTATGACATGCAG R: GGGCTAGCAAAGTTCAAAGC	118
comp316972_c0	F: GAAATCGTCGTCGTCTCATC R: ACGAGCCTTGCACTTTGAAC	127
D9 vs. ND9
comp54307_c1	F: GCATAATGCCTTTCAGAGTGTG R: CCCTAGAAATTGGAGGACTCG	148
comp42047_c0	F: ACCGCAAAGGAAGTCTGAAG R: TTACAGATGGGTTCGGAAGG	109
comp38464_c0	F: CCAGCCTGAAAATGTGAGTG R: ACAGCCAATGAGGAGGAAAC	73
comp94325_c0	F: ACCTTCGTTCCTCAATCTCG R: AAGCCAAACCTCACGAACTC	134
