# Supplementary material for: De Novo Characterization of Fall Dormant and Nondormant Alfalfa (Medicago sativa L.) Leaf Transcriptome and Identification of Candidate Genes Related to Fall Dormancy
Source: PLoS One. 2015 Mar 23;10(3):e0122170. doi: 10.1371/journal.pone.0122170 (PMC4370819; doi:10.1371/journal.pone.0122170)
Supplement: S2 Table — (XLSX) [file pone.0122170.s008.xlsx]

## Sheet: 工作表1
Table S2. Details of KEGG pathways identified using KAAS annotation.
KAAS Ids	Pathways	Transcript Count
ko01100	Metabolic pathways	6718
ko01110	Biosynthesis of secondary metabolites	3403
ko01120	Microbial metabolism in diverse environments	1447
ko03010	Ribosome	958
ko03040	Spliceosome	952
ko04141	Protein processing in endoplasmic reticulum	867
ko04626	Plant-pathogen interaction	851
ko00500	Starch and sucrose metabolism	818
ko01230	Biosynthesis of amino acids	783
ko03013	RNA transport	766
ko01200	Carbon metabolism	736
ko04075	Plant hormone signal transduction	692
ko05016	Huntington's disease	618
ko04110	Cell cycle	608
ko05169	Epstein-Barr virus infection	591
ko04120	Ubiquitin mediated proteolysis	588
ko05166	HTLV-I infection	559
ko03015	mRNA surveillance pathway	556
ko00940	Phenylpropanoid biosynthesis	544
ko00230	Purine metabolism	541
ko05203	Viral carcinogenesis	540
ko05152	Tuberculosis	532
ko00190	Oxidative phosphorylation	521
ko03018	RNA degradation	518
ko05010	Alzheimer's disease	490
ko03420	Nucleotide excision repair	473
ko04114	Oocyte meiosis	469
ko04144	Endocytosis	461
ko00010	Glycolysis / Gluconeogenesis	454
ko04111	Cell cycle - yeast	442
ko05200	Pathways in cancer	441
ko04146	Peroxisome	430
ko04142	Lysosome	412
ko03430	Mismatch repair	411
ko04310	Wnt signaling pathway	405
ko03460	Fanconi anemia pathway	403
ko05164	Influenza A	402
ko00520	Amino sugar and nucleotide sugar metabolism	396
ko04145	Phagosome	384
ko04910	Insulin signaling pathway	383
ko00480	Glutathione metabolism	383
ko04113	Meiosis - yeast	378
ko03008	Ribosome biogenesis in eukaryotes	370
ko00240	Pyrimidine metabolism	361
ko05168	Herpes simplex infection	357
ko00360	Phenylalanine metabolism	348
ko03030	DNA replication	343
ko03440	Homologous recombination	338
ko00410	beta-Alanine metabolism	325
ko04151	PI3K-Akt signaling pathway	320
ko00620	Pyruvate metabolism	320
ko00270	Cysteine and methionine metabolism	316
ko03022	Basal transcription factors	314
ko00052	Galactose metabolism	305
ko05012	Parkinson's disease	302
ko00051	Fructose and mannose metabolism	300
ko00564	Glycerophospholipid metabolism	297
ko00510	N-Glycan biosynthesis	294
ko04070	Phosphatidylinositol signaling system	291
ko05134	Legionellosis	283
ko00260	Glycine, serine and threonine metabolism	282
ko00330	Arginine and proline metabolism	275
ko04915	Estrogen signaling pathway	272
ko05034	Alcoholism	271
ko00040	Pentose and glucuronate interconversions	270
ko04722	Neurotrophin signaling pathway	268
ko00350	Tyrosine metabolism	268
ko00460	Cyanoamino acid metabolism	264
ko00250	Alanine, aspartate and glutamate metabolism	259
ko00071	Fatty acid metabolism	258
ko00710	Carbon fixation in photosynthetic organisms	254
ko00680	Methane metabolism	251
ko05162	Measles	246
ko05210	Colorectal cancer	245
ko04810	Regulation of actin cytoskeleton	244
ko04720	Long-term potentiation	244
ko00903	Limonene and pinene degradation	237
ko00562	Inositol phosphate metabolism	236
ko04728	Dopaminergic synapse	235
ko04721	Synaptic vesicle cycle	234
ko04010	MAPK signaling pathway	231
ko00561	Glycerolipid metabolism	228
ko05145	Toxoplasmosis	225
ko04115	p53 signaling pathway	225
ko00945	Stilbenoid, diarylheptanoid and gingerol biosynthesis	224
ko00970	Aminoacyl-tRNA biosynthesis	223
ko04612	Antigen processing and presentation	223
ko00592	alpha-Linolenic acid metabolism	222
ko05202	Transcriptional misregulation in cancer	221
ko04914	Progesterone-mediated oocyte maturation	221
ko00640	Propanoate metabolism	220
ko04916	Melanogenesis	217
ko00982	Drug metabolism - cytochrome P450	215
ko05205	Proteoglycans in cancer	215
ko04020	Calcium signaling pathway	214
ko04510	Focal adhesion	213
ko04066	HIF-1 signaling pathway	211
ko00563	Glycosylphosphatidylinositol(GPI)-anchor biosynthesis	207
ko05215	Prostate cancer	207
ko00280	Valine, leucine and isoleucine degradation	206
ko00630	Glyoxylate and dicarboxylate metabolism	206
ko04390	Hippo signaling pathway	205
ko00624	Polycyclic aromatic hydrocarbon degradation	203
ko00980	Metabolism of xenobiotics by cytochrome P450	202
ko00130	Ubiquinone and other terpenoid-quinone biosynthesis	199
ko03320	PPAR signaling pathway	198
ko00627	Aminobenzoate degradation	195
ko03050	Proteasome	195
ko05204	Chemical carcinogenesis	194
ko00513	Various types of N-glycan biosynthesis	190
ko05160	Hepatitis C	182
ko00030	Pentose phosphate pathway	182
ko00363	Bisphenol degradation	182
ko04360	Axon guidance	181
ko03060	Protein export	181
ko05100	Bacterial invasion of epithelial cells	180
ko04712	Circadian rhythm - plant	178
ko05031	Amphetamine addiction	177
ko03410	Base excision repair	175
ko01210	2-Oxocarboxylic acid metabolism	175
ko04662	B cell receptor signaling pathway	171
ko00650	Butanoate metabolism	170
ko04530	Tight junction	167
ko04210	Apoptosis	164
ko04660	T cell receptor signaling pathway	162
ko04520	Adherens junction	157
ko05133	Pertussis	156
ko04724	Glutamatergic synapse	156
ko00020	Citrate cycle (TCA cycle)	156
ko05110	Vibrio cholerae infection	155
ko05161	Hepatitis B	155
ko05130	Pathogenic Escherichia coli infection	153
ko00380	Tryptophan metabolism	150
ko04666	Fc gamma R-mediated phagocytosis	148
ko04961	Endocrine and other factor-regulated calcium reabsorption	147
ko04912	GnRH signaling pathway	145
ko04350	TGF-beta signaling pathway	142
ko05142	Chagas disease (American trypanosomiasis)	140
ko00310	Lysine degradation	140
ko05322	Systemic lupus erythematosus	137
ko05213	Endometrial cancer	135
ko00941	Flavonoid biosynthesis	133
ko00400	Phenylalanine, tyrosine and tryptophan biosynthesis	133
ko00910	Nitrogen metabolism	132
ko00195	Photosynthesis	131
ko00960	Tropane, piperidine and pyridine alkaloid biosynthesis	129
ko04976	Bile secretion	126
ko00511	Other glycan degradation	126
ko04130	SNARE interactions in vesicular transport	126
ko00900	Terpenoid backbone biosynthesis	122
ko00053	Ascorbate and aldarate metabolism	122
ko04270	Vascular smooth muscle contraction	121
ko05214	Glioma	121
ko04920	Adipocytokine signaling pathway	121
ko00531	Glycosaminoglycan degradation	120
ko04391	Hippo signaling pathway - fly	120
ko05014	Amyotrophic lateral sclerosis (ALS)	119
ko00670	One carbon pool by folate	119
ko04930	Type II diabetes mellitus	118
ko04062	Chemokine signaling pathway	117
ko04370	VEGF signaling pathway	117
ko00860	Porphyrin and chlorophyll metabolism	117
ko05132	Salmonella infection	117
ko05131	Shigellosis	115
ko04650	Natural killer cell mediated cytotoxicity	115
ko04380	Osteoclast differentiation	115
ko02010	ABC transporters	115
ko04745	Phototransduction - fly	114
ko00950	Isoquinoline alkaloid biosynthesis	112
ko00720	Carbon fixation pathways in prokaryotes	111
ko00906	Carotenoid biosynthesis	110
ko05211	Renal cell carcinoma	108
ko04713	Circadian entrainment	107
ko04540	Gap junction	107
ko03020	RNA polymerase	107
ko00920	Sulfur metabolism	106
ko00983	Drug metabolism - other enzymes	104
ko04140	Regulation of autophagy	104
ko01040	Biosynthesis of unsaturated fatty acids	103
ko00600	Sphingolipid metabolism	101
ko04260	Cardiac muscle contraction	101
ko00061	Fatty acid biosynthesis	100
ko00770	Pantothenate and CoA biosynthesis	99
ko04917	Prolactin signaling pathway	97
ko04064	NF-kappa B signaling pathway	95
ko04620	Toll-like receptor signaling pathway	94
ko00062	Fatty acid elongation	94
ko04970	Salivary secretion	93
ko00790	Folate biosynthesis	92
ko04012	ErbB signaling pathway	92
ko05416	Viral myocarditis	92
ko00902	Monoterpenoid biosynthesis	92
ko00340	Histidine metabolism	91
ko04340	Hedgehog signaling pathway	91
ko00625	Chloroalkane and chloroalkene degradation	90
ko04971	Gastric acid secretion	89
ko04330	Notch signaling pathway	88
ko00591	Linoleic acid metabolism	88
ko00565	Ether lipid metabolism	86
ko05120	Epithelial cell signaling in Helicobacter pylori infection	84
ko04710	Circadian rhythm	83
ko05140	Leishmaniasis	83
ko05410	Hypertrophic cardiomyopathy (HCM)	81
ko04670	Leukocyte transendothelial migration	80
ko00073	Cutin, suberine and wax biosynthesis	80
ko00904	Diterpenoid biosynthesis	80
ko04740	Olfactory transduction	80
ko05146	Amoebiasis	80
ko04150	mTOR signaling pathway	79
ko05323	Rheumatoid arthritis	79
ko04744	Phototransduction	75
ko00730	Thiamine metabolism	75
ko04975	Fat digestion and absorption	75
ko04630	Jak-STAT signaling pathway	72
ko05217	Basal cell carcinoma	71
ko04972	Pancreatic secretion	70
ko04918	Thyroid hormone synthesis	67
ko00300	Lysine biosynthesis	66
ko00909	Sesquiterpenoid and triterpenoid biosynthesis	66
ko00760	Nicotinate and nicotinamide metabolism	66
ko04621	NOD-like receptor signaling pathway	64
ko04962	Vasopressin-regulated water reabsorption	63
ko05212	Pancreatic cancer	63
ko05220	Chronic myeloid leukemia	62
ko05414	Dilated cardiomyopathy	61
ko04966	Collecting duct acid secretion	60
ko04727	GABAergic synapse	60
ko05412	Arrhythmogenic right ventricular cardiomyopathy (ARVC)	60
ko04711	Circadian rhythm - fly	58
ko04623	Cytosolic DNA-sensing pathway	57
ko00944	Flavone and flavonol biosynthesis	57
ko04974	Protein digestion and absorption	56
ko04940	Type I diabetes mellitus	55
ko00450	Selenocompound metabolism	54
ko05222	Small cell lung cancer	54
ko03450	Non-homologous end-joining	53
ko00521	Streptomycin biosynthesis	51
ko04973	Carbohydrate digestion and absorption	51
ko02020	Two-component system	51
ko04725	Cholinergic synapse	50
ko00604	Glycosphingolipid biosynthesis - ganglio series	50
ko00540	Lipopolysaccharide biosynthesis	49
ko03070	Bacterial secretion system	49
ko04730	Long-term depression	49
ko00905	Brassinosteroid biosynthesis	49
ko05020	Prion diseases	49
ko05218	Melanoma	48
ko00290	Valine, leucine and isoleucine biosynthesis	47
ko00908	Zeatin biosynthesis	45
ko05223	Non-small cell lung cancer	45
ko00590	Arachidonic acid metabolism	44
ko00830	Retinol metabolism	44
ko04122	Sulfur relay system	43
ko04726	Serotonergic synapse	42
ko04964	Proximal tubule bicarbonate reclamation	42
ko05216	Thyroid cancer	41
ko04664	Fc epsilon RI signaling pathway	40
ko00780	Biotin metabolism	40
ko00196	Photosynthesis - antenna proteins	40
ko05219	Bladder cancer	40
ko04320	Dorso-ventral axis formation	39
ko00740	Riboflavin metabolism	39
ko01220	Degradation of aromatic compounds	39
ko00430	Taurine and hypotaurine metabolism	38
ko00524	Butirosin and neomycin biosynthesis	37
ko04978	Mineral absorption	36
ko04668	TNF signaling pathway	36
ko04723	Retrograde endocannabinoid signaling	35
ko00100	Steroid biosynthesis	35
ko04112	Cell cycle - Caulobacter	35
ko05221	Acute myeloid leukemia	32
ko00626	Naphthalene degradation	32
ko04960	Aldosterone-regulated sodium reabsorption	31
ko04911	Insulin secretion	31
ko04011	MAPK signaling pathway - yeast	30
ko04013	MAPK signaling pathway - fly	29
ko00603	Glycosphingolipid biosynthesis - globo series	28
ko00232	Caffeine metabolism	28
ko00966	Glucosinolate biosynthesis	27
ko04622	RIG-I-like receptor signaling pathway	26
ko00072	Synthesis and degradation of ketone bodies	25
ko04512	ECM-receptor interaction	25
ko05340	Primary immunodeficiency	20
ko00750	Vitamin B6 metabolism	20
ko00362	Benzoate degradation	19
ko00440	Phosphonate and phosphinate metabolism	19
ko00785	Lipoic acid metabolism	18
ko01053	Biosynthesis of siderophore group nonribosomal peptides	18
ko00361	Chlorocyclohexane and chlorobenzene degradation	18
ko00253	Tetracycline biosynthesis	18
ko00643	Styrene degradation	18
ko00660	C5-Branched dibasic acid metabolism	17
ko00351	DDT degradation	17
ko05032	Morphine addiction	16
ko00471	D-Glutamine and D-glutamate metabolism	14
ko00514	Other types of O-glycan biosynthesis	13
ko04977	Vitamin digestion and absorption	12
ko05030	Cocaine addiction	12
ko00281	Geraniol degradation	12
ko05143	African trypanosomiasis	12
ko00942	Anthocyanin biosynthesis	11
ko01051	Biosynthesis of ansamycins	11
ko04742	Taste transduction	11
ko00140	Steroid hormone biosynthesis	10
ko04614	Renin-angiotensin system	9
ko00901	Indole alkaloid biosynthesis	9
ko04640	Hematopoietic cell lineage	8
ko00401	Novobiocin biosynthesis	8
ko05144	Malaria	6
ko04913	Ovarian steroidogenesis	6
ko00930	Caprolactam degradation	5
ko00120	Primary bile acid biosynthesis	4
ko04060	Cytokine-cytokine receptor interaction	4
ko04514	Cell adhesion molecules (CAMs)	3
ko00512	Mucin type O-Glycan biosynthesis	3
ko00623	Toluene degradation	2
ko00473	D-Alanine metabolism	2
ko00550	Peptidoglycan biosynthesis	2
ko00965	Betalain biosynthesis	2
ko00532	Glycosaminoglycan biosynthesis - chondroitin sulfate / dermatan sulfate	2
ko00534	Glycosaminoglycan biosynthesis - heparan sulfate / heparin	1
ko04610	Complement and coagulation cascades	1
ko00364	Fluorobenzoate degradation	1
