# Supplementary material for: De Novo Characterization of Fall Dormant and Nondormant Alfalfa (Medicago sativa L.) Leaf Transcriptome and Identification of Candidate Genes Related to Fall Dormancy
Source: PLoS One. 2015 Mar 23;10(3):e0122170. doi: 10.1371/journal.pone.0122170 (PMC4370819; doi:10.1371/journal.pone.0122170)
Supplement: S3 Table — (XLSX) [file pone.0122170.s009.xlsx]

## Sheet: ssrssr.txt
Table S3. Detailed statistics of identified SSRs in alfalfa transcriptome.
Repeats	5	6	7	8	9	10	11	12	13	14	15	16	17	18	19	20	21	22	23	24	total
A/T	-	-	-	-	-	10824	5293	3330	1801	1547	1160	799	747	707	765	468	228	91	13	2	27775
C/G	-	-	-	-	-	52	50	16	8	20	19	7	6	4	8	4	13	7	2		216
AC/GT	-	548	181	161	114	104	63	2													1173
AG/CT	-	1005	508	397	749	722	201	12													3594
AT/AT	-	370	175	119	107	40	80														891
CG/CG	-	7		1																	8
AAC/GTT	664	326	205	15		1		1													1212
AAG/CTT	1257	803	329	12					1												2402
AAT/ATT	404	199	174	13																	790
ACC/GGT	471	135	61	8																	675
ACG/CGT	44	24	7	1																	76
ACT/AGT	59	37	22	9																	127
AGC/CTG	194	95	58	31																	378
AGG/CCT	290	78	27	4			4														403
ATC/ATG	934	432	193	6							1										1566
CCG/CGG	109	9	4	2																	124
AAAC/GTTT	21	2																			23
AAAG/CTTT	79	5	1																		85
AAAT/ATTT	64	16																			80
AACC/GGTT	2	3																			5
AACG/CGTT	1																				1
AACT/AGTT	27	6																			33
AAGC/CTTG	11																				11
AAGG/CCTT	41																				41
AAGT/ACTT	3																				3
AATC/ATTG	9	3																			12
AATG/ATTC	49	5																			54
AATT/AATT	29					2				2											33
ACAG/CTGT	11																				11
ACAT/ATGT	27	2																			29
ACGC/CGTG	1	3	1																		5
ACGG/CCGT	2	1																			3
ACGT/ACGT	1																				1
ACTC/AGTG	9	3		1																	13
ACTG/AGTC	2																				2
AGAT/ATCT	39	6																			45
AGCC/CTGG	1																				1
AGCG/CGCT	1																				1
AGCT/AGCT	8																				8
AGGG/CCCT	3																				3
ATCC/ATGG	1																				1
ATCG/ATCG	1																				1
ATGC/ATGC		5																			5
AAAAG/CTTTT	1																				1
AAAAT/ATTTT	1																				1
AAACC/GGTTT	2																				2
AAACG/CGTTT	1																				1
AAATC/ATTTG	4																				4
AAATG/ATTTC	2																				2
AAATT/AATTT	3																				3
AACAC/GTGTT	3																				3
AACAG/CTGTT		1																			1
AACGC/CGTTG	1																				1
AACGG/CCGTT	1																				1
AAGAG/CTCTT	1																				1
AATAC/ATTGT	1																				1
AATAG/ATTCT		2																			2
AATCT/AGATT	1																				1
AATTC/AATTG	1																				1
ACACC/GGTGT	2																				2
ACTAT/AGTAT		1																			1
AGAGG/CCTCT	2																				2
AGATG/ATCTC	1																				1
AGGAT/ATCCT	1																				1
ATCGC/ATGCG	2																				2
AAAATG/ATTTTC	1																				1
AAATCG/ATTTCG	4																				4
AAATTC/AATTTG	1																				1
AACCAG/CTGGTT		1																			1
AAGAGG/CCTCTT	2																				2
AAGGAG/CCTTCT	1																				1
AATCGG/ATTCCG		1																			1
AATGAT/ATCATT	2																				2
AATTAG/AATTCT	1																				1
AATTCC/AATTGG	2																				2
ACAGGC/CCTGTG	1																				1
ACGAGG/CCTCGT						1															1
