# Supplementary material for: De Novo Characterization of Fall Dormant and Nondormant Alfalfa (Medicago sativa L.) Leaf Transcriptome and Identification of Candidate Genes Related to Fall Dormancy
Source: PLoS One. 2015 Mar 23;10(3):e0122170. doi: 10.1371/journal.pone.0122170 (PMC4370819; doi:10.1371/journal.pone.0122170)
Supplement: S4 Table — (XLSX) [file pone.0122170.s010.xlsx]

## Sheet: Table S3.xls
Table S4. Primers developed for SSRs in this study using MISA and Primer3.
ID	SSR nr.	SSR type	SSR	size	start	end	FORWARD PRIMER1 (5'-3')	Tm(℃)	size	REVERSE PRIMER1 (5'-3')	Tm(℃)	size	PRODUCT1 size (bp)	start (bp)	end (bp)	FORWARD PRIMER2 (5'-3')	Tm(℃)	size	REVERSE PRIMER2 (5'-3')	Tm(℃)	size	PRODUCT2 size (bp)	start (bp)	end (bp)	FORWARD PRIMER3 (5'-3')	Tm(℃)	size	REVERSE PRIMER3 (5'-3')	Tm(℃)	size	PRODUCT3 size (bp)	start (bp)	end (bp)
comp70974_c0_seq3	1	p3	(ATG)5	15	2626	2640	TTTTTGTTTTCGCCATGGAT	60.302	20	CCGCAATTGACAACAATGAC	59.972	20	257	2548	2804	TTTTTGTTTTCGCCATGGAT	60.302	20	GTCCGCAATTGACAACAATG	59.972	20	20	2548	2806	TTTTTGTTTTCGCCATGGAT	60.302	20	TGACAACAATGACACGAGCA	59.868	20	20	2548	2797
comp955056_c0_seq1	1	p1	(T)10	10	58	67	TTTTTGTTGCTTTTGATTTCCTT	59.221	23	AGGGCTCAATGACCTACCCT	59.957	20	107	32	138	TTTTTGTTGCTTTTGATTTCCTT	59.221	23	CCTCCGTCCCTTTCCATTAT	60.145	20	20	32	240	TTTTGTTGCTTTTGATTTCCTT	57.983	22	AGGGCTCAATGACCTACCCT	59.957	20	20	33	138
comp955456_c0_seq1	2	p1	(T)10	10	134	143	TTTTTGTGTGCCTAAACATTAGTGA	59.982	25	AAAAAGGTTATTCCAATCACACAA	58.883	24	135	67	201	TTTTGTGTGCCTAAACATTAGTGA	58.787	24	AAAAAGGTTATTCCAATCACACAA	58.883	24	24	68	201	TTTTTGTGTGCCTAAACATTAGTGA	59.982	25	AAAAGGTTATTCCAATCACACAA	57.617	23	23	67	200
comp50812_c0_seq1	2	c	(T)11gtttgcaacttaatttattcttttgttaaaaaccagtataagaataagag(TA)6	73	258	330	TTTTTGTGGTTGAGTTAGCCC	59.121	21	TTGAAACTTTCGAAATTAAAAGGA	58.476	24	271	140	410	TTTTTGTGGTTGAGTTAGCCCT	60.035	22	TTGAAACTTTCGAAATTAAAAGGA	58.476	24	24	140	410	GTTTTTGTGGTTGAGTTAGCCC	59.913	22	TTGAAACTTTCGAAATTAAAAGGA	58.476	24	24	139	410
comp64170_c0_seq21	1	p1	(T)12	12	105	116	TTTTTGTCCTAAAAAGCAACTTGT	58.537	24	AGGAGCCGACACCTCATTTA	59.694	20	164	3	166	TTTTTGTCCTAAAAAGCAACTTGT	58.537	24	TAGGAGCCGACACCTCATTT	59.694	20	20	3	167	TTTTGTCCTAAAAAGCAACTTGT	57.293	23	AGGAGCCGACACCTCATTTA	59.694	20	20	4	166
comp65568_c2_seq1	1	p1	(A)16	16	428	443	TTTTTGTCCCCAAGTGGAAG	59.942	20	TGCAGCTCAATTCTGCTTGT	59.746	20	265	335	599	TTATTTGCTTTCTCCCGCAG	60.335	20	TGCAGCTCAATTCTGCTTGT	59.746	20	20	360	599	CGCAGAAAAGAACCAACACC	60.668	20	TGCAGCTCAATTCTGCTTGT	59.746	20	20	375	599
comp49076_c0_seq3	1	p1	(A)10	10	58	67	TTTTTGTAGTTCCATGTTCCAA	57.229	22	GATCTTGGTTCCTACATCTGGC	59.968	22	125	16	140	TTTTTGTAGTTCCATGTTCCAA	57.229	22	TCTTGGTTCCTACATCTGGCTT	60.13	22	22	16	138	TTTTTGTAGTTCCATGTTCCAA	57.229	22	TCTTGGTTCCTACATCTGGCT	58.803	21	21	16	138
comp49076_c0_seq4	1	p1	(A)10	10	58	67	TTTTTGTAGTTCCATGTTCCAA	57.229	22	GATCTTGGTTCCTACATCTGGC	59.968	22	125	16	140	TTTTTGTAGTTCCATGTTCCAA	57.229	22	TCTTGGTTCCTACATCTGGCTT	60.13	22	22	16	138	TTTTTGTAGTTCCATGTTCCAA	57.229	22	TCTTGGTTCCTACATCTGGCT	58.803	21	21	16	138
comp67046_c2_seq1	1	c	(A)10ctaatttaacaattaattactag(T)11	44	373	416	TTTTTGGTTCGGACTGGAAC	59.948	20	TTCCCGAGATGACCAATCTT	59.483	20	111	347	457	GTTTTTGGTTCGGACTGGAA	59.948	20	TTCCCGAGATGACCAATCTT	59.483	20	20	346	457	ATGTTTTTGGTTCGGACTGG	59.83	20	TTCCCGAGATGACCAATCTT	59.483	20	20	344	457
comp69313_c0_seq1	2	p1	(A)21	21	143	163	TTTTTGGTGGAAGTGTTTCAA	58.161	21	TAATGCACACCACCAACTGC	60.584	20	223	13	235	TTTTGGTGGAAGTGTTTCAAAG	59.151	22	TAATGCACACCACCAACTGC	60.584	20	20	14	235	TTTGGTGGAAGTGTTTCAAAGTT	59.935	23	TAATGCACACCACCAACTGC	60.584	20	20	15	235
comp67936_c0_seq1	1	p2	(TC)7	14	195	208	TTTTTGGTGCCAAGTGTCAA	60.127	20	ATGGTTGGGGGAGAGAGACT	59.929	20	225	115	339	AATTGCAGCCCAGAAAGAAA	59.823	20	ATGGTTGGGGGAGAGAGACT	59.929	20	20	158	339	AATTGCAGCCCAGAAAGAAA	59.823	20	TGTTGGGTTACCCCATTCAT	59.91	20	20	158	418
comp69374_c0_seq3	1	p1	(T)10	10	97	106	TTTTTGGGTGAAATCATATCAGA	58.484	23	TGTATATGGCGACAACTGCC	59.572	20	275	50	324	TGGGTGAAATCATATCAGACAAT	58.316	23	TGTATATGGCGACAACTGCC	59.572	20	20	54	324	TTTTGGGTGAAATCATATCAGA	57.108	22	TGTATATGGCGACAACTGCC	59.572	20	20	51	324
comp45594_c0_seq1	2	p1	(T)10	10	144	153	TTTTTGGGGTGTGAGAGTTTTT	59.886	22	GTTTGCTGAGGAGCTCTTGG	60.134	20	205	38	242	TTTTTGGGGTGTGAGAGTTTTT	59.886	22	CCCCATCATCTCACCAATTC	60.135	20	20	38	201	TTTTTGGGGTGTGAGAGTTTTT	59.886	22	TCTCCCAACCAAATTCCAAA	60.28	20	20	38	179
comp57293_c0_seq1	1	p1	(T)13	13	288	300	TTTTTGGCAAGTACCCCTGT	59.471	20	TTTTGGAATTTGCCTTTTGC	60.054	20	268	90	357	TTTTTGGCAAGTACCCCTGT	59.471	20	TGGAATTTGCCTTTTGCTTT	59.699	20	20	90	354	TTTTTGGCAAGTACCCCTGT	59.471	20	TTGGAATTTGCCTTTTGCTT	59.699	20	20	90	355
comp68641_c1_seq1	1	p1	(A)11	11	1194	1204	TTTTTGGAGGGAAGCATGAC	60.051	20	CAGATGGGGAAGGCATTAAA	59.894	20	114	1117	1230	TTTTTGGAGGGAAGCATGAC	60.051	20	ATGGGGAAGGCATTAAAAGG	60.143	20	20	1117	1227	AGGGAAGCATGACCAAACAG	60.111	20	CAGATGGGGAAGGCATTAAA	59.894	20	20	1124	1230
comp68641_c1_seq2	1	p1	(A)11	11	1194	1204	TTTTTGGAGGGAAGCATGAC	60.051	20	CAGATGGGGAAGGCATTAAA	59.894	20	114	1117	1230	TTTTTGGAGGGAAGCATGAC	60.051	20	ATGGGGAAGGCATTAAAAGG	60.143	20	20	1117	1227	AGGGAAGCATGACCAAACAG	60.111	20	CAGATGGGGAAGGCATTAAA	59.894	20	20	1124	1230
comp68641_c1_seq3	1	p1	(A)11	11	1194	1204	TTTTTGGAGGGAAGCATGAC	60.051	20	CAGATGGGGAAGGCATTAAA	59.894	20	114	1117	1230	TTTTTGGAGGGAAGCATGAC	60.051	20	ATGGGGAAGGCATTAAAAGG	60.143	20	20	1117	1227	AGGGAAGCATGACCAAACAG	60.111	20	CAGATGGGGAAGGCATTAAA	59.894	20	20	1124	1230
comp68641_c1_seq4	1	p1	(A)11	11	1194	1204	TTTTTGGAGGGAAGCATGAC	60.051	20	CAGATGGGGAAGGCATTAAA	59.894	20	114	1117	1230	TTTTTGGAGGGAAGCATGAC	60.051	20	ATGGGGAAGGCATTAAAAGG	60.143	20	20	1117	1227	AGGGAAGCATGACCAAACAG	60.111	20	CAGATGGGGAAGGCATTAAA	59.894	20	20	1124	1230
comp68641_c1_seq7	1	p1	(A)11	11	1194	1204	TTTTTGGAGGGAAGCATGAC	60.051	20	CAGATGGGGAAGGCATTAAA	59.894	20	114	1117	1230	TTTTTGGAGGGAAGCATGAC	60.051	20	ATGGGGAAGGCATTAAAAGG	60.143	20	20	1117	1227	AGGGAAGCATGACCAAACAG	60.111	20	CAGATGGGGAAGGCATTAAA	59.894	20	20	1124	1230
comp68641_c1_seq9	1	p1	(A)11	11	1194	1204	TTTTTGGAGGGAAGCATGAC	60.051	20	CAGATGGGGAAGGCATTAAA	59.894	20	114	1117	1230	TTTTTGGAGGGAAGCATGAC	60.051	20	ATGGGGAAGGCATTAAAAGG	60.143	20	20	1117	1227	AGGGAAGCATGACCAAACAG	60.111	20	CAGATGGGGAAGGCATTAAA	59.894	20	20	1124	1230
comp68428_c0_seq1	3	p1	(T)12	12	3260	3271	TTTTTGGAGCTTTTCCCCTT	60.048	20	GCAAATAAATAAATAATGGATAGTGCC	59.535	27	223	3081	3303	AGCTTTTCCCCTTGCTGAGT	60.382	20	GCAAATAAATAAATAATGGATAGTGCC	59.535	27	27	3088	3303	GCTTTTCCCCTTGCTGAGTA	59.452	20	GCAAATAAATAAATAATGGATAGTGCC	59.535	27	27	3089	3303
comp68428_c0_seq2	2	p1	(T)12	12	2722	2733	TTTTTGGAGCTTTTCCCCTT	60.048	20	GCAAATAAATAAATAATGGATAGTGCC	59.535	27	223	2543	2765	AGCTTTTCCCCTTGCTGAGT	60.382	20	GCAAATAAATAAATAATGGATAGTGCC	59.535	27	27	2550	2765	GCTTTTCCCCTTGCTGAGTA	59.452	20	GCAAATAAATAAATAATGGATAGTGCC	59.535	27	27	2551	2765
comp1869547_c0_seq1	1	p1	(A)15	15	101	115	TTTTTGGAAATGCGGAGATT	59.525	20	ACCATTTGCTTCAGCCATTC	60.081	20	176	40	215	AATTTTTGGAAATGCGGAGA	59.525	20	ACCATTTGCTTCAGCCATTC	60.081	20	20	38	215	TTTTTGGAAATGCGGAGATT	59.525	20	CCATTTGCTTCAGCCATTCT	60.214	20	20	40	214
comp1329920_c0_seq1	1	p2	(AT)6	12	383	394	TTTTTGCTTTGCTTCACTGC	59.23	20	TGGTTCATGAGATGACTCGAT	58.085	21	246	178	423	GTTTTTGCTTTGCTTCACTGC	60.053	21	TGGTTCATGAGATGACTCGAT	58.085	21	21	177	423	GCTTTGCTTCACTGCTTTTG	58.847	20	TGGTTCATGAGATGACTCGAT	58.085	21	21	183	423
comp32073_c0_seq3	1	p4	(TGTT)5	20	134	153	TTTTTGCTGTGCCTTGATTG	59.849	20	TGTGTTTTAGATGCCGCAAG	59.872	20	119	58	176	TACGTTGTTTTTGCTGTGCC	59.776	20	TGTGTTTTAGATGCCGCAAG	59.872	20	20	51	176	TTTTTGCTGTGCCTTGATTG	59.849	20	TTGTGTTTTAGATGCCGCAA	60.251	20	20	58	177
comp68569_c0_seq6	1	p2	(AT)9	18	180	197	TTTTTGCTCTTCTCATTGCAT	57.647	21	CTCAGCATCTCGAACCATGA	59.942	20	199	33	231	TTTTTGCTCTTCTCATTGCAT	57.647	21	TCAGCATCTCGAACCATGAC	59.794	20	20	33	230	TTTTTGCTCTTCTCATTGCATTA	59.057	23	CTCAGCATCTCGAACCATGA	59.942	20	20	33	231
comp68569_c0_seq7	1	p2	(AT)9	18	200	217	TTTTTGCTCTTCTCATTGCAT	57.647	21	CTCAGCATCTCGAACCATGA	59.942	20	199	53	251	TTTTTGCTCTTCTCATTGCAT	57.647	21	TCAGCATCTCGAACCATGAC	59.794	20	20	53	250	TTTTTGCTCTTCTCATTGCATTA	59.057	23	CTCAGCATCTCGAACCATGA	59.942	20	20	53	251
comp71388_c2_seq1	2	p2	(TG)6	12	1823	1834	TTTTTGCTCGTTGGTGTGAG	59.881	20	GGCTGCAGTTACAATCACAATC	59.643	22	155	1767	1921	AGATGCGATTTTTGCTCGTT	59.851	20	GGCTGCAGTTACAATCACAATC	59.643	22	22	1759	1921	TTTTTGCTCGTTGGTGTGAG	59.881	20	AGGCTGCAGTTACAATCACAA	58.446	21	21	1767	1922
comp71388_c2_seq2	2	p2	(TG)6	12	1738	1749	TTTTTGCTCGTTGGTGTGAG	59.881	20	GGCTGCAGTTACAATCACAATC	59.643	22	155	1682	1836	AGATGCGATTTTTGCTCGTT	59.851	20	GGCTGCAGTTACAATCACAATC	59.643	22	22	1674	1836	TTTTTGCTCGTTGGTGTGAG	59.881	20	AGGCTGCAGTTACAATCACAA	58.446	21	21	1682	1837
comp71388_c2_seq3	2	p2	(TG)6	12	1719	1730	TTTTTGCTCGTTGGTGTGAG	59.881	20	GGCTGCAGTTACAATCACAATC	59.643	22	155	1663	1817	AGATGCGATTTTTGCTCGTT	59.851	20	GGCTGCAGTTACAATCACAATC	59.643	22	22	1655	1817	TTTTTGCTCGTTGGTGTGAG	59.881	20	AGGCTGCAGTTACAATCACAA	58.446	21	21	1663	1818
comp71388_c2_seq4	2	p2	(TG)6	12	1634	1645	TTTTTGCTCGTTGGTGTGAG	59.881	20	GGCTGCAGTTACAATCACAATC	59.643	22	155	1578	1732	AGATGCGATTTTTGCTCGTT	59.851	20	GGCTGCAGTTACAATCACAATC	59.643	22	22	1570	1732	TTTTTGCTCGTTGGTGTGAG	59.881	20	AGGCTGCAGTTACAATCACAA	58.446	21	21	1578	1733
comp660890_c0_seq1	1	p1	(T)13	13	408	420	TTTTTGCATTCCTTGGTCTTG	60.096	21	TGGATGACTCCTGTGAGAAGTG	60.298	22	229	265	493	TTTTGCATTCCTTGGTCTTG	58.745	20	TGGATGACTCCTGTGAGAAGTG	60.298	22	22	266	493	TTGCATTCCTTGGTCTTGTTT	59.601	21	TGGATGACTCCTGTGAGAAGTG	60.298	22	22	268	493
comp883535_c0_seq1	1	p3	(GCA)6	18	178	195	TTTTTGATTTTTGTGCTTAAATACG	58.804	25	CGCGAATTCGATTGATTTTT	60.04	20	201	114	314	TTTTGATTTTTGTGCTTAAATACG	57.645	24	CGCGAATTCGATTGATTTTT	60.04	20	20	115	314	TTTTTGATTTTTGTGCTTAAATACG	58.804	25	AATTCGATTGATTTTTCCGC	59.014	20	20	114	310
comp69119_c0_seq1	1	p1	(T)10	10	557	566	TTTTTGATTGGTGCAAGTGG	59.561	20	ACAGTGCACGGAGCCTAAGT	59.937	20	264	382	645	TGGGAAAGGACAAAATGCTT	59.546	20	ACAGTGCACGGAGCCTAAGT	59.937	20	20	496	645	CTTTGGGTACCCCACTCACT	58.914	20	ACAGTGCACGGAGCCTAAGT	59.937	20	20	402	645
comp1855331_c0_seq1	1	p1	(T)10	10	181	190	TTTTTGAGGTCTTGGCCTGT	59.711	20	ACACGGTCGGTAAATCACAA	58.9	20	260	7	266	TTGTTTTGTTTTTGCGCCTA	59.37	20	ACACGGTCGGTAAATCACAA	58.9	20	20	72	266	ATTTTTGAGGTCTTGGCCTG	59.17	20	ACACGGTCGGTAAATCACAA	58.9	20	20	6	266
comp47590_c0_seq1	1	p1	(T)11	11	52	62	TTTTTGACCAACGAGATTTGAA	59.603	22	AACAATTGTGTAGCAACAAACGA	59.61	23	149	0	148	TTTTTGACCAACGAGATTTGAA	59.603	22	CAACAATTGTGTAGCAACAAACG	60.486	23	23	0	149	TTTTTGACCAACGAGATTTGAA	59.603	22	TTGTGTAGCAACAAACGACACT	58.416	22	22	0	143
comp47590_c0_seq2	1	p1	(T)11	11	52	62	TTTTTGACCAACGAGATTTGAA	59.603	22	AACAATTGTGTAGCAACAAACGA	59.61	23	149	0	148	TTTTTGACCAACGAGATTTGAA	59.603	22	CAACAATTGTGTAGCAACAAACG	60.486	23	23	0	149	TTTTTGACCAACGAGATTTGAA	59.603	22	TTGTGTAGCAACAAACGACACT	58.416	22	22	0	143
comp60711_c1_seq11	1	p1	(A)11	11	70	80	TTTTTGACAAAGACTACAAGGATG	57.574	24	TGAAGGCTATGGAAAATGCAG	60.216	21	204	1	204	TTTTGACAAAGACTACAAGGATGTTT	59.553	26	TGAAGGCTATGGAAAATGCAG	60.216	21	21	2	204	TTTTTGACAAAGACTACAAGGATGTT	59.553	26	TGAAGGCTATGGAAAATGCAG	60.216	21	21	1	204
comp60711_c1_seq14	1	p1	(A)11	11	70	80	TTTTTGACAAAGACTACAAGGATG	57.574	24	TGAAGGCTATGGAAAATGCAG	60.216	21	204	1	204	TTTTGACAAAGACTACAAGGATGTTT	59.553	26	TGAAGGCTATGGAAAATGCAG	60.216	21	21	2	204	TTTTTGACAAAGACTACAAGGATGTT	59.553	26	TGAAGGCTATGGAAAATGCAG	60.216	21	21	1	204
comp60711_c1_seq22	1	p1	(A)11	11	70	80	TTTTTGACAAAGACTACAAGGATG	57.574	24	TGAAGGCTATGGAAAATGCAG	60.216	21	204	1	204	TTTTGACAAAGACTACAAGGATGTTT	59.553	26	TGAAGGCTATGGAAAATGCAG	60.216	21	21	2	204	TTTTTGACAAAGACTACAAGGATGTT	59.553	26	TGAAGGCTATGGAAAATGCAG	60.216	21	21	1	204
comp50793_c0_seq2	1	p1	(A)10	10	82	91	TTTTTGAATTTTCGTTTTTACCC	58.565	23	ATGAATTTCCTCTCCCCCAC	60.133	20	107	56	162	TTTTTGAATTTTCGTTTTTACCC	58.565	23	GAATGAATTTCCTCTCCCCC	59.705	20	20	56	164	TTTTTGAATTTTCGTTTTTACCC	58.565	23	CAAACAAACGGATCTCACCC	60.353	20	20	56	221
comp68505_c0_seq15	1	p1	(A)11	11	163	173	TTTTTCTTTTTCTTTTTACCTCGTT	58.22	25	TGCCTATCTCTTGTTAGAAATAACATT	58.126	27	119	86	204	TGTTTAAGGACACATACAAAAAGACA	59.107	26	TGCCTATCTCTTGTTAGAAATAACATT	58.126	27	27	35	204	TTTTCTTTTTCTTTTTACCTCGTT	57.063	24	TGCCTATCTCTTGTTAGAAATAACATT	58.126	27	27	87	204
comp59876_c0_seq1	1	p1	(A)11	11	977	987	TTTTTCTTTGTTGGATGAGCA	58.4	21	ATTCTTCCAGGGCTGTCTCC	60.596	20	276	761	1036	TTTTTCTTTGTTGGATGAGCA	58.4	21	CAATTCTTCCAGGGCTGTCT	59.284	20	20	761	1038	TTTTTCTTTGTTGGATGAGCAC	59.248	22	ATTCTTCCAGGGCTGTCTCC	60.596	20	20	761	1036
comp59876_c0_seq2	1	p1	(A)11	11	962	972	TTTTTCTTTGTTGGATGAGCA	58.4	21	ATTCTTCCAGGGCTGTCTCC	60.596	20	276	746	1021	TTTTTCTTTGTTGGATGAGCA	58.4	21	CAATTCTTCCAGGGCTGTCT	59.284	20	20	746	1023	TTTTTCTTTGTTGGATGAGCAC	59.248	22	ATTCTTCCAGGGCTGTCTCC	60.596	20	20	746	1021
comp59876_c0_seq3	1	p1	(A)11	11	962	972	TTTTTCTTTGTTGGATGAGCA	58.4	21	ATTCTTCCAGGGCTGTCTCC	60.596	20	276	746	1021	TTTTTCTTTGTTGGATGAGCA	58.4	21	CAATTCTTCCAGGGCTGTCT	59.284	20	20	746	1023	TTTTTCTTTGTTGGATGAGCAC	59.248	22	ATTCTTCCAGGGCTGTCTCC	60.596	20	20	746	1021
comp59876_c0_seq4	1	p1	(A)11	11	947	957	TTTTTCTTTGTTGGATGAGCA	58.4	21	ATTCTTCCAGGGCTGTCTCC	60.596	20	276	731	1006	TTTTTCTTTGTTGGATGAGCA	58.4	21	CAATTCTTCCAGGGCTGTCT	59.284	20	20	731	1008	TTTTTCTTTGTTGGATGAGCAC	59.248	22	ATTCTTCCAGGGCTGTCTCC	60.596	20	20	731	1006
comp59876_c0_seq7	1	p1	(A)11	11	256	266	TTTTTCTTTGTTGGATGAGCA	58.4	21	ATTCTTCCAGGGCTGTCTCC	60.596	20	276	40	315	TTTTTCTTTGTTGGATGAGCA	58.4	21	CAATTCTTCCAGGGCTGTCT	59.284	20	20	40	317	TTTTTCTTTGTTGGATGAGCAC	59.248	22	ATTCTTCCAGGGCTGTCTCC	60.596	20	20	40	315
comp67241_c0_seq1	3	p1	(A)10	10	1564	1573	TTTTTCTTTGGGTGTTTGGG	59.811	20	TGATTGCAGCCCACAAAATA	60.073	20	195	1474	1668	GGTGTTTGGGGGCTTTTATT	60.055	20	AGGGCCTAAGCATCATCAAA	59.668	20	20	1484	1733	GGTGTTTGGGGGCTTTTATT	60.055	20	GGGATGCATGGTGTTTCCTA	60.723	20	20	1484	1602
comp67241_c0_seq2	3	p1	(A)10	10	1564	1573	TTTTTCTTTGGGTGTTTGGG	59.811	20	TGATTGCAGCCCACAAAATA	60.073	20	195	1474	1668	GGTGTTTGGGGGCTTTTATT	60.055	20	AGGGCCTAAGCATCATCAAA	59.668	20	20	1484	1733	GGTGTTTGGGGGCTTTTATT	60.055	20	GGGATGCATGGTGTTTCCTA	60.723	20	20	1484	1602
comp67241_c0_seq3	3	p1	(A)10	10	1564	1573	TTTTTCTTTGGGTGTTTGGG	59.811	20	TGATTGCAGCCCACAAAATA	60.073	20	195	1474	1668	GGTGTTTGGGGGCTTTTATT	60.055	20	AGGGCCTAAGCATCATCAAA	59.668	20	20	1484	1733	GGTGTTTGGGGGCTTTTATT	60.055	20	GGGATGCATGGTGTTTCCTA	60.723	20	20	1484	1602
comp67241_c0_seq4	2	p1	(A)10	10	1247	1256	TTTTTCTTTGGGTGTTTGGG	59.811	20	TGATTGCAGCCCACAAAATA	60.073	20	195	1157	1351	GGTGTTTGGGGGCTTTTATT	60.055	20	AGGGCCTAAGCATCATCAAA	59.668	20	20	1167	1416	GGTGTTTGGGGGCTTTTATT	60.055	20	GGGATGCATGGTGTTTCCTA	60.723	20	20	1167	1285
comp67241_c0_seq5	2	p1	(A)10	10	1247	1256	TTTTTCTTTGGGTGTTTGGG	59.811	20	TGATTGCAGCCCACAAAATA	60.073	20	195	1157	1351	GGTGTTTGGGGGCTTTTATT	60.055	20	AGGGCCTAAGCATCATCAAA	59.668	20	20	1167	1416	GGTGTTTGGGGGCTTTTATT	60.055	20	GGGATGCATGGTGTTTCCTA	60.723	20	20	1167	1285
comp67241_c0_seq6	2	p1	(A)10	10	1247	1256	TTTTTCTTTGGGTGTTTGGG	59.811	20	TGATTGCAGCCCACAAAATA	60.073	20	195	1157	1351	GGTGTTTGGGGGCTTTTATT	60.055	20	AGGGCCTAAGCATCATCAAA	59.668	20	20	1167	1416	GGTGTTTGGGGGCTTTTATT	60.055	20	GGGATGCATGGTGTTTCCTA	60.723	20	20	1167	1285
comp67241_c0_seq7	3	p1	(A)10	10	1564	1573	TTTTTCTTTGGGTGTTTGGG	59.811	20	TGATTGCAGCCCACAAAATA	60.073	20	195	1474	1668	GGTGTTTGGGGGCTTTTATT	60.055	20	AGGGCCTAAGCATCATCAAA	59.668	20	20	1484	1733	GGTGTTTGGGGGCTTTTATT	60.055	20	GGGATGCATGGTGTTTCCTA	60.723	20	20	1484	1602
comp67241_c0_seq8	3	p1	(A)10	10	1564	1573	TTTTTCTTTGGGTGTTTGGG	59.811	20	TGATTGCAGCCCACAAAATA	60.073	20	195	1474	1668	GGTGTTTGGGGGCTTTTATT	60.055	20	AGGGCCTAAGCATCATCAAA	59.668	20	20	1484	1733	GGTGTTTGGGGGCTTTTATT	60.055	20	GGGATGCATGGTGTTTCCTA	60.723	20	20	1484	1602
comp67241_c0_seq9	2	p1	(A)10	10	1247	1256	TTTTTCTTTGGGTGTTTGGG	59.811	20	TGATTGCAGCCCACAAAATA	60.073	20	195	1157	1351	GGTGTTTGGGGGCTTTTATT	60.055	20	AGGGCCTAAGCATCATCAAA	59.668	20	20	1167	1416	GGTGTTTGGGGGCTTTTATT	60.055	20	GGGATGCATGGTGTTTCCTA	60.723	20	20	1167	1285
comp67241_c0_seq10	2	p1	(A)10	10	1247	1256	TTTTTCTTTGGGTGTTTGGG	59.811	20	TGATTGCAGCCCACAAAATA	60.073	20	195	1157	1351	GGTGTTTGGGGGCTTTTATT	60.055	20	AGGGCCTAAGCATCATCAAA	59.668	20	20	1167	1416	GGTGTTTGGGGGCTTTTATT	60.055	20	GGGATGCATGGTGTTTCCTA	60.723	20	20	1167	1285
comp1443639_c0_seq1	1	p1	(T)12	12	146	157	TTTTTCTTTCTCCCCCTACCA	59.925	21	CGCATTGTTAACTGTGGACC	59.05	20	106	93	198	TTTTTCTTTCTCCCCCTACCA	59.925	21	TGCGCATTGTTAACTGTGGA	61.253	20	20	93	200	TTTTCTTTCTCCCCCTACCA	58.619	20	CGCATTGTTAACTGTGGACC	59.05	20	20	94	198
comp59182_c0_seq1	1	p1	(A)10	10	195	204	TTTTTCTTTAAATTTGGCCCC	59.346	21	GAGGAGAATCGAACCATCCA	60.011	20	206	170	375	TTTTTCTTTAAATTTGGCCCC	59.346	21	TAAGGTCCAAAGCCAACACC	59.971	20	20	170	297	TTTTTCTTTAAATTTGGCCCC	59.346	21	GGCCCAAGTGGGTTTATTTT	60.055	20	20	170	270
comp59182_c0_seq2	1	p1	(A)10	10	195	204	TTTTTCTTTAAATTTGGCCCC	59.346	21	TAAGGTCCAAAGCCAACACC	59.971	20	128	170	297	TTTTTCTTTAAATTTGGCCCC	59.346	21	GGCCCAAGTGGGTTTATTTT	60.055	20	20	170	270	TTTTTCTTTAAATTTGGCCCC	59.346	21	GAAGTCAAACCAACCCCTCA	59.943	20	20	170	367
comp67467_c0_seq9	1	p2	(CT)7	14	32	45	TTTTTCTTCTTCTCCTTCATTTCTC	58.681	25	ATGGTTGAAAAAGGTGACCG	59.83	20	163	0	162	TTTTTCTTCTTCTCCTTCATTTCTC	58.681	25	GCTGCGTGTTGCAGAAGTAG	59.812	20	20	0	112	TTTTTCTTCTTCTCCTTCATTTCTC	58.681	25	AGCTGCGTGTTGCAGAAGTA	59.812	20	20	0	113
comp67467_c0_seq10	1	p2	(CT)7	14	32	45	TTTTTCTTCTTCTCCTTCATTTCTC	58.681	25	ATGGTTGAAAAAGGTGACCG	59.83	20	163	0	162	TTTTTCTTCTTCTCCTTCATTTCTC	58.681	25	GCTGCGTGTTGCAGAAGTAG	59.812	20	20	0	112	TTTTTCTTCTTCTCCTTCATTTCTC	58.681	25	AGCTGCGTGTTGCAGAAGTA	59.812	20	20	0	113
comp67467_c0_seq11	1	p2	(CT)7	14	32	45	TTTTTCTTCTTCTCCTTCATTTCTC	58.681	25	ATGGTTGAAAAAGGTGACCG	59.83	20	163	0	162	TTTTTCTTCTTCTCCTTCATTTCTC	58.681	25	GCTGCGTGTTGCAGAAGTAG	59.812	20	20	0	112	TTTTTCTTCTTCTCCTTCATTTCTC	58.681	25	AGCTGCGTGTTGCAGAAGTA	59.812	20	20	0	113
comp67467_c0_seq12	1	p2	(CT)7	14	32	45	TTTTTCTTCTTCTCCTTCATTTCTC	58.681	25	ATGGTTGAAAAAGGTGACCG	59.83	20	163	0	162	TTTTTCTTCTTCTCCTTCATTTCTC	58.681	25	GCTGCGTGTTGCAGAAGTAG	59.812	20	20	0	112	TTTTTCTTCTTCTCCTTCATTTCTC	58.681	25	AGCTGCGTGTTGCAGAAGTA	59.812	20	20	0	113
comp67467_c0_seq13	1	p2	(CT)7	14	32	45	TTTTTCTTCTTCTCCTTCATTTCTC	58.681	25	ATGGTTGAAAAAGGTGACCG	59.83	20	163	0	162	TTTTTCTTCTTCTCCTTCATTTCTC	58.681	25	GCTGCGTGTTGCAGAAGTAG	59.812	20	20	0	112	TTTTTCTTCTTCTCCTTCATTTCTC	58.681	25	AGCTGCGTGTTGCAGAAGTA	59.812	20	20	0	113
comp67467_c0_seq14	1	p2	(CT)7	14	32	45	TTTTTCTTCTTCTCCTTCATTTCTC	58.681	25	ATGGTTGAAAAAGGTGACCG	59.83	20	163	0	162	TTTTTCTTCTTCTCCTTCATTTCTC	58.681	25	GCTGCGTGTTGCAGAAGTAG	59.812	20	20	0	112	TTTTTCTTCTTCTCCTTCATTTCTC	58.681	25	AGCTGCGTGTTGCAGAAGTA	59.812	20	20	0	113
comp67467_c0_seq15	1	p2	(CT)7	14	32	45	TTTTTCTTCTTCTCCTTCATTTCTC	58.681	25	ATGGTTGAAAAAGGTGACCG	59.83	20	163	0	162	TTTTTCTTCTTCTCCTTCATTTCTC	58.681	25	GCTGCGTGTTGCAGAAGTAG	59.812	20	20	0	112	TTTTTCTTCTTCTCCTTCATTTCTC	58.681	25	AGCTGCGTGTTGCAGAAGTA	59.812	20	20	0	113
comp67467_c0_seq16	1	p2	(CT)7	14	32	45	TTTTTCTTCTTCTCCTTCATTTCTC	58.681	25	ATGGTTGAAAAAGGTGACCG	59.83	20	163	0	162	TTTTTCTTCTTCTCCTTCATTTCTC	58.681	25	GCTGCGTGTTGCAGAAGTAG	59.812	20	20	0	112	TTTTTCTTCTTCTCCTTCATTTCTC	58.681	25	AGCTGCGTGTTGCAGAAGTA	59.812	20	20	0	113
comp53732_c0_seq1	1	p3	(ATA)5	15	33	47	TTTTTCTTCTCTCTTTCTCTTTGTCA	59.297	26	GATTGAGGGAAGCCATGAAA	60.014	20	120	3	122	TTTTCTTCTCTCTTTCTCTTTGTCA	58.094	25	GATTGAGGGAAGCCATGAAA	60.014	20	20	4	122	TTTTTCTTCTCTCTTTCTCTTTGTCA	59.297	26	TCAGCAGCAGCTTTCACAAT	59.746	20	20	3	276
comp64375_c0_seq1	1	p3	(TTC)6	18	130	147	TTTTTCTGGCACAAATTGACA	59.192	21	GGAAAGGGTGAAAAAGATTGC	59.938	21	270	75	344	TTTTTCTGGCACAAATTGACAC	60.018	22	GGAAAGGGTGAAAAAGATTGC	59.938	21	21	75	344	TTTTTCTGGCACAAATTGACA	59.192	21	TGATGAGAAAGGAAAGGGTGA	59.656	21	21	75	354
comp64375_c0_seq4	1	p3	(TTC)6	18	130	147	TTTTTCTGGCACAAATTGACA	59.192	21	TGATGAGAAAGGAAAGGGTGA	59.656	21	259	75	333	TTTTTCTGGCACAAATTGACA	59.192	21	GGAAAGGGTGAAAAAGATGG	58.477	20	20	75	323	TTTTTCTGGCACAAATTGACA	59.192	21	AGGAAAGGGTGAAAAAGATGG	59.447	21	21	75	324
comp48761_c0_seq2	1	p1	(A)11	11	139	149	TTTTTCTCTCATCATTCTGCCA	59.823	22	TCCATGAAAGGAAAAAGGAAA	58.657	21	160	18	177	TTTTCTCTCATCATTCTGCCA	58.436	21	TCCATGAAAGGAAAAAGGAAA	58.657	21	21	19	177	TTTTTCTCTCATCATTCTGCCA	59.823	22	TCCATGAAAGGAAAAAGGAA	57.252	20	20	18	177
comp597852_c0_seq1	1	p1	(T)10	10	69	78	TTTTTCTCGCAGAAATCATGT	57.5	21	TTTGGGTTCAAGAAAAGTGTCA	59.626	22	116	2	117	TTTTTCTCGCAGAAATCATGT	57.5	21	TTGGGTTCAAGAAAAGTGTCA	58.242	21	21	2	116	TTTTTCTCGCAGAAATCATGT	57.5	21	TGATTTGGGTTCAAGAAAAGTG	59.108	22	22	2	120
comp69838_c0_seq1	1	c	(T)10ga(T)10	22	461	482	TTTTTCGCTCAAGTCTGGGT	59.853	20	CCAAATAGCCTTGACCTCCA	60.066	20	245	364	608	TTTTTCGCTCAAGTCTGGGT	59.853	20	AGAAATGGCGACTTCACTGG	60.255	20	20	364	574	ATTCACTCTTGGCAAGGCAC	60.263	20	AGAAATGGCGACTTCACTGG	60.255	20	20	317	574
comp69838_c0_seq3	1	c	(T)10ga(T)10	22	461	482	TTTTTCGCTCAAGTCTGGGT	59.853	20	CCAAATAGCCTTGACCTCCA	60.066	20	245	364	608	TTTTTCGCTCAAGTCTGGGT	59.853	20	AGAAATGGCGACTTCACTGG	60.255	20	20	364	574	ATTCACTCTTGGCAAGGCAC	60.263	20	AGAAATGGCGACTTCACTGG	60.255	20	20	317	574
comp281641_c0_seq1	1	p1	(A)10	10	64	73	TTTTTCGACAGATATGAGCATGTA	58.831	24	TGCAATTCACCCAGATTCAT	58.926	20	133	15	147	TTTTTCGACAGATATGAGCATGTA	58.831	24	ATGCAATTCACCCAGATTCA	58.926	20	20	15	148	TTTTTCGACAGATATGAGCATGTA	58.831	24	TCAATGCAATTCACCCAGAT	58.926	20	20	15	151
comp65100_c0_seq11	1	p1	(T)16	16	145	160	TTTTTCCTTCAAAATTCACACAAA	59.899	24	GCCTCTTCTTTCTATCTATCTATCTCC	57.969	27	198	3	200	TTTTTCCTTCAAAATTCACACAAA	59.899	24	CCTCTTCTTTCTATCTATCTATCTCCC	57.853	27	27	3	199	TTTTCCTTCAAAATTCACACAAA	58.685	23	GCCTCTTCTTTCTATCTATCTATCTCC	57.969	27	27	4	200
comp56930_c0_seq2	1	p1	(T)10	10	277	286	TTTTTCCTGGTGGCAAAGTT	59.587	20	CTGAGTTAAGCTCATGGGGA	57.894	20	277	110	386	TTTTTCCTGGTGGCAAAGTT	59.587	20	AACTGAGTTAAGCTCATGGGGA	60.13	22	22	110	388	TTTTTCCTGGTGGCAAAGTT	59.587	20	ACTGAGTTAAGCTCATGGGGA	58.803	21	21	110	387
comp58857_c0_seq1	1	p2	(CT)6	12	59	70	TTTTTCCTACAAAACGCACTTC	58.48	22	TCCGCGTTAATTATTTTGCC	59.934	20	120	21	140	TTTTTCCTACAAAACGCACTTCT	59.378	23	TCCGCGTTAATTATTTTGCC	59.934	20	20	21	140	TTTTCCTACAAAACGCACTTCT	58.127	22	TCCGCGTTAATTATTTTGCC	59.934	20	20	22	140
comp49875_c0_seq1	1	p3	(GCT)5	15	371	385	TTTTTCCGGGAAGTTGAGTC	59.146	20	TCAACAATACGCAGCAGCTC	60.165	20	250	342	591	CATCGGATTGAAAGGAAGGA	60.006	20	CAAGATCACCGTTACTTCCCA	59.978	21	21	296	552	GAGGAAGATCAGCAGCCATC	59.917	20	CAAGATCACCGTTACTTCCCA	59.978	21	21	280	552
comp886209_c0_seq1	1	p1	(T)10	10	169	178	TTTTTCCGAGAATGTGTGTGA	59.159	21	CGGCTCAAGTGATGATGAAA	59.799	20	166	39	204	CTTTTTCCGAGAATGTGTGTGA	60.147	22	CGGCTCAAGTGATGATGAAA	59.799	20	20	38	204	TTTTCCGAGAATGTGTGTGA	57.642	20	CGGCTCAAGTGATGATGAAA	59.799	20	20	40	204
comp55704_c1_seq1	1	p2	(CT)10	20	86	105	TTTTTCCCTTTTTCAAACCC	58.063	20	ATTTCCCCTTGGAATGAAGG	60.124	20	120	48	167	TTTTTCCCTTTTTCAAACCCT	59.001	21	ATTTCCCCTTGGAATGAAGG	60.124	20	20	48	167	TTTTTCCCTTTTTCAAACCC	58.063	20	CAAATTTCCCCTTGGAATGA	59.733	20	20	48	170
comp55704_c1_seq2	1	p2	(CT)10	20	86	105	TTTTTCCCTTTTTCAAACCC	58.063	20	ATTTCCCCTTGGAATGAAGG	60.124	20	120	48	167	TTTTTCCCTTTTTCAAACCCT	59.001	21	ATTTCCCCTTGGAATGAAGG	60.124	20	20	48	167	TTTTTCCCTTTTTCAAACCC	58.063	20	CAAATTTCCCCTTGGAATGA	59.733	20	20	48	170
comp40279_c0_seq1	1	p1	(T)10	10	65	74	TTTTTCCCTTGTCTTTACAATCG	59.544	23	CACAACAACTCGAAACCCCT	60.005	20	193	31	223	TTTTTCCCTTGTCTTTACAATCG	59.544	23	GTCGGAATTGACACCCTTGT	59.827	20	20	31	298	TTTTCCCTTGTCTTTACAATCG	58.298	22	CACAACAACTCGAAACCCCT	60.005	20	20	32	223
comp69979_c0_seq1	1	c	(AAT)5agtaataatcagagagatttatttgaaattgaagatttttttttatgaaatg(A)10	77	2692	2768	TTTTTCCAGCTGGTTTCCC	60.037	19	AACAGCCACACAACGAATCA	60.16	20	199	2622	2820	TTTTTCCAGCTGGTTTCCC	60.037	19	CAACAGCCACACAACGAATC	60.16	20	20	2622	2821	CTGGTTTCCCCATCGATCT	59.871	19	AACAGCCACACAACGAATCA	60.16	20	20	2631	2820
comp69979_c0_seq2	1	c	(AAT)5agtaataatcagagagatttatttgaaattgaagatttttttttatgaaatg(A)10	77	2680	2756	TTTTTCCAGCTGGTTTCCC	60.037	19	AACAGCCACACAACGAATCA	60.16	20	199	2610	2808	TTTTTCCAGCTGGTTTCCC	60.037	19	CAACAGCCACACAACGAATC	60.16	20	20	2610	2809	CTGGTTTCCCCATCGATCT	59.871	19	AACAGCCACACAACGAATCA	60.16	20	20	2619	2808
comp65963_c0_seq8	1	p1	(T)10	10	154	163	TTTTTCCAGATTTTTCCCCA	59.36	20	TTAATCACTGCCACGTCAGC	59.871	20	238	3	240	TTTTTCCAGATTTTTCCCCA	59.36	20	AAGGACGAAAATACCCCTGG	60.18	20	20	3	198	TTTTTCCAGATTTTTCCCCA	59.36	20	GACGAAAATACCCCTGGCTT	60.32	20	20	3	195
comp7106_c0_seq1	1	p1	(T)10	10	70	79	TTTTTCCACCGTGTGGTTTT	60.241	20	TTACAACAAGCACACCCCAA	60.004	20	267	14	280	TTTTTCCACCGTGTGGTTTT	60.241	20	TTTACAACAAGCACACCCCA	60.004	20	20	14	281	TTTTTCCACCGTGTGGTTTT	60.241	20	AATGCTGCTCTTCACCCAAT	59.7	20	20	14	218
comp66928_c0_seq6	1	c	(A)10ccttaatcaagtg(T)11	34	271	304	TTTTTCATGTGCCAGTTTCG	59.706	20	CGTGCTGCTTATGGAGATGA	59.972	20	251	230	480	TTTTTCATGTGCCAGTTTCG	59.706	20	AAATCAAGACCGTTGATGCC	59.939	20	20	230	503	GCCAGTTTCGGTGAGCTAGT	59.501	20	CGTGCTGCTTATGGAGATGA	59.972	20	20	240	480
comp66681_c0_seq3	1	p1	(A)10	10	486	495	TTTTTCAATCAAGGTGCTTCA	58.4	21	CAACATGCGATTTTGCAGAT	59.694	20	257	430	686	TTTTTCAATCAAGGTGCTTCA	58.4	21	CACATTCATTCAACATGCGA	59.074	20	20	430	696	TTTTTCAATCAAGGTGCTTCA	58.4	21	TCACATTCATTCAACATGCG	59.074	20	20	430	697
comp58174_c0_seq3	1	p1	(T)11	11	100	110	TTTTTCAACCCTCCTTGGTG	59.942	20	CCGCCTATATACGGCACTGT	60.003	20	216	2	217	TTTTTCAACCCTCCTTGGTG	59.942	20	TTTCAGCTTGTTTGCGAATG	59.992	20	20	2	176	CAACCCTCCTTGGTGTTGTT	59.861	20	CCGCCTATATACGGCACTGT	60.003	20	20	7	217
comp58174_c0_seq4	1	p1	(T)11	11	100	110	TTTTTCAACCCTCCTTGGTG	59.942	20	CCGCCTATATACGGCACTGT	60.003	20	216	2	217	TTTTTCAACCCTCCTTGGTG	59.942	20	TTTCAGCTTGTTTGCGAATG	59.992	20	20	2	176	CAACCCTCCTTGGTGTTGTT	59.861	20	CCGCCTATATACGGCACTGT	60.003	20	20	7	217
comp2666_c0_seq1	1	p1	(T)12	12	84	95	TTTTTATATTCGGTTTCACTGCT	57.166	23	TTCAACGGAAAGAGCACAAA	59.439	20	144	25	168	ATCAAACATGCAATTAAGCCTAT	57.001	23	TTCAACGGAAAGAGCACAAA	59.439	20	20	0	168	TTTTTATATTCGGTTTCACTGCT	57.166	23	TTCAACGGAAAGAGCACAAAT	59.738	21	21	25	168
comp992275_c0_seq1	1	p1	(T)10	10	51	60	TTTTTAGTGATTTATTTCCTCTCTTTC	57.127	27	TGAGTGTTGAACGATACCAAGG	60.03	22	228	20	247	TTTTTAGTGATTTATTTCCTCTCTTTC	57.127	27	TCAAAACAAACCCTTTTTGTCC	60.229	22	22	20	279	TTTTTAGTGATTTATTTCCTCTCTTTC	57.127	27	TCATGTGAATCAAAACAAACCC	59.708	22	22	20	288
comp763267_c0_seq1	1	p1	(T)10	10	97	106	TTTTTAGGGGCGATAAAAGTG	58.319	21	TGGATCATGCTAGCCAGTGT	59.271	20	126	57	182	TTTTTAGGGGCGATAAAAGTGT	59.089	22	TGGATCATGCTAGCCAGTGT	59.271	20	20	57	182	TTTTAGGGGCGATAAAAGTGT	57.837	21	TGGATCATGCTAGCCAGTGT	59.271	20	20	58	182
comp58746_c0_seq1	1	p1	(T)12	12	89	100	TTTTTAGGGATTGTTTAGATTCTGTT	57.979	26	CGATCATCCACTATCTTTTATCCTC	59.42	25	153	40	192	TTTTTAGGGATTGTTTAGATTCTGTT	57.979	26	ACGATCATCCACTATCTTTTATCCTC	60.119	26	26	40	193	TTTTTAGGGATTGTTTAGATTCTGTT	57.979	26	CGATCATCCACTATCTTTTATCCT	57.79	24	24	40	192
comp58746_c0_seq2	1	p1	(T)12	12	89	100	TTTTTAGGGATTGTTTAGATTCTGTT	57.979	26	CGATCATCCACTATCTTTTATCCTC	59.42	25	153	40	192	TTTTTAGGGATTGTTTAGATTCTGTT	57.979	26	ACGATCATCCACTATCTTTTATCCTC	60.119	26	26	40	193	TTTTTAGGGATTGTTTAGATTCTGTT	57.979	26	CGATCATCCACTATCTTTTATCCT	57.79	24	24	40	192
comp58746_c0_seq5	1	p1	(T)12	12	89	100	TTTTTAGGGATTGTTTAGATTCTGTT	57.979	26	TTTCATTTTCTTACTTGACCATGTG	59.482	25	277	40	316	TTTTTAGGGATTGTTTAGATTCTGTT	57.979	26	CGATCATCCACTATCTTTTATCCTC	59.42	25	25	40	192	TTTTTAGGGATTGTTTAGATTCTGTT	57.979	26	TTCATTTTCTTACTTGACCATGTG	58.237	24	24	40	315
comp66405_c1_seq10	2	p1	(A)15	15	294	308	TTTTTAGGCATTGTTTGGGC	59.943	20	TTTGCTTTTTCAGTGACCCA	59.293	20	256	147	402	TAGGCATTGTTTGGGCATTT	60.323	20	TTTGCTTTTTCAGTGACCCA	59.293	20	20	151	402	TTTAGGCATTGTTTGGGCAT	60.323	20	TTTGCTTTTTCAGTGACCCA	59.293	20	20	149	402
comp65853_c0_seq1	1	p1	(T)14	14	355	368	TTTTTAGGAGGAAATAGAGAAAAAGG	58.926	26	TCCATGCAGCTTATAGGAAGAA	58.989	22	219	274	492	TTTTAGGAGGAAATAGAGAAAAAGG	57.831	25	TCCATGCAGCTTATAGGAAGAA	58.989	22	22	275	492	TTTTTAGGAGGAAATAGAGAAAAAGG	58.926	26	TCCATGCAGCTTATAGGAAGAAG	59.891	23	23	274	492
comp65853_c0_seq4	1	p1	(T)14	14	355	368	TTTTTAGGAGGAAATAGAGAAAAAGG	58.926	26	TCCATGCAGCTTATAGGAAGAA	58.989	22	219	274	492	TTTTAGGAGGAAATAGAGAAAAAGG	57.831	25	TCCATGCAGCTTATAGGAAGAA	58.989	22	22	275	492	TTTTTAGGAGGAAATAGAGAAAAAGG	58.926	26	TCCATGCAGCTTATAGGAAGAAG	59.891	23	23	274	492
comp72298_c3_seq1	1	p1	(A)11	11	272	282	TTTTTACGTTAACTTTATCCCTGC	58.015	24	CAATGTATTCGGTGGTGCAA	60.379	20	186	241	426	CATTGCTAATTTACACCCACTTT	57.372	23	TGCAAGCTAAATACCACCCA	59.182	20	20	132	411	TTTTTACGTTAACTTTATCCCTGCT	58.838	25	CAATGTATTCGGTGGTGCAA	60.379	20	20	241	426
comp1717228_c0_seq1	1	p1	(T)13	13	150	162	TTTTTAACTGGGCAATGTTGA	58.2	21	ACTCAATTGATTGGCCCCC	62.015	19	131	64	194	TTTTTAACTGGGCAATGTTGA	58.2	21	ATTGATTGGCCCCCAAAA	61.041	18	18	64	189	TTTTTAACTGGGCAATGTTGA	58.2	21	AATTGATTGGCCCCCAAA	61.041	18	18	64	190
comp39846_c0_seq1	1	c	(T)11ctttcgccgggga(T)18	42	47	88	TTTTTAACCGGGGGTGGC	62.862	18	TTATTCCAGAGGTGGATCCTG	58.992	21	211	23	233	TTTTTAACCGGGGGTGGC	62.862	18	TATTCCAGAGGTGGATCCTG	57.52	20	20	23	232	TTTTTAACCGGGGGTGGC	62.862	18	ATTATTCCAGAGGTGGATCCTG	59.307	22	22	23	234
comp26191_c0_seq1	2	p1	(A)17	17	174	190	TTTTTAAAGACCGGAGGAAGTG	59.641	22	CACAGTATCAACTTAACCAGGTAAATA	57.172	27	183	44	226	TTTTAAAGACCGGAGGAAGTG	58.364	21	CACAGTATCAACTTAACCAGGTAAATA	57.172	27	27	45	226	TTTTAAAGACCGGAGGAAGTGT	59.174	22	CACAGTATCAACTTAACCAGGTAAATA	57.172	27	27	45	226
comp1260741_c0_seq1	1	p1	(T)11	11	264	274	TTTTGTTTTTCTCTGCCGCT	59.996	20	TGTTCGGCTTAAATTAGCCTTT	59.335	22	149	153	301	ATGCAGCCCACATTATGGAT	60.185	20	TGTTCGGCTTAAATTAGCCTTT	59.335	22	22	181	301	TGGATCCTCTCACACGATGA	60.205	20	TGTTCGGCTTAAATTAGCCTTT	59.335	22	22	196	301
comp15986_c0_seq1	1	p1	(T)10	10	243	252	TTTTGTTTTGGAAATGGGGA	60.138	20	AAACACCAGGCCAAGAACAT	59.454	20	103	186	288	TTTTGTTTTGGAAATGGGGA	60.138	20	CCAATAAAAACACCAGGCCA	60.722	20	20	186	295	TTTTGTTTTGGAAATGGGGA	60.138	20	AAAAACACCAGGCCAAGAAC	59.077	20	20	186	290
comp64281_c1_seq2	1	p4	(ATCA)6	24	163	186	TTTTGTTTGAGGAAGACAAGAGG	59.785	23	GAGAAGTGGTGGCGAGAGAG	60.135	20	152	137	288	TTTTGTTTGAGGAAGACAAGAGG	59.785	23	AGAGAAGTGGTGGCGAGAGA	60.135	20	20	137	289	TTTTGTTTGAGGAAGACAAGAGG	59.785	23	AGTAATGAAACAGCGACGGC	60.278	20	20	137	270
comp54548_c0_seq1	1	p1	(A)11	11	641	651	TTTTGTTTCGTTATCAGGGGA	59.438	21	CATCAAATTCATGCAAGTCTTC	57.364	22	100	606	705	TTTTGTTTCGTTATCAGGGGA	59.438	21	ACATCAAATTCATGCAAGTCTTC	58.251	23	23	606	706	TTTGTTTCGTTATCAGGGGA	58.066	20	ACATCAAATTCATGCAAGTCTTC	58.251	23	23	607	706
comp67241_c0_seq4	1	p3	(GTT)6	18	651	668	TTTTGTTCTTCCGTTTTGGC	60.089	20	GCGTCTGTACACCAAACCCT	60.035	20	183	563	745	TTTTGTTCTTCCGTTTTGGC	60.089	20	AGCGTCTGTACACCAAACCC	60.035	20	20	563	746	CGGTTGTGGTTGTTGTTTTG	59.898	20	GCGTCTGTACACCAAACCCT	60.035	20	20	488	745
comp67241_c0_seq5	1	p3	(GTT)6	18	651	668	TTTTGTTCTTCCGTTTTGGC	60.089	20	GCGTCTGTACACCAAACCCT	60.035	20	183	563	745	TTTTGTTCTTCCGTTTTGGC	60.089	20	AGCGTCTGTACACCAAACCC	60.035	20	20	563	746	CGGTTGTGGTTGTTGTTTTG	59.898	20	GCGTCTGTACACCAAACCCT	60.035	20	20	488	745
comp67241_c0_seq6	1	p3	(GTT)6	18	651	668	TTTTGTTCTTCCGTTTTGGC	60.089	20	GCGTCTGTACACCAAACCCT	60.035	20	183	563	745	TTTTGTTCTTCCGTTTTGGC	60.089	20	AGCGTCTGTACACCAAACCC	60.035	20	20	563	746	CGGTTGTGGTTGTTGTTTTG	59.898	20	GCGTCTGTACACCAAACCCT	60.035	20	20	488	745
comp67241_c0_seq9	1	p3	(GTT)6	18	651	668	TTTTGTTCTTCCGTTTTGGC	60.089	20	GCGTCTGTACACCAAACCCT	60.035	20	183	563	745	TTTTGTTCTTCCGTTTTGGC	60.089	20	AGCGTCTGTACACCAAACCC	60.035	20	20	563	746	CGGTTGTGGTTGTTGTTTTG	59.898	20	GCGTCTGTACACCAAACCCT	60.035	20	20	488	745
comp67241_c0_seq10	1	p3	(GTT)6	18	651	668	TTTTGTTCTTCCGTTTTGGC	60.089	20	GCGTCTGTACACCAAACCCT	60.035	20	183	563	745	TTTTGTTCTTCCGTTTTGGC	60.089	20	AGCGTCTGTACACCAAACCC	60.035	20	20	563	746	CGGTTGTGGTTGTTGTTTTG	59.898	20	GCGTCTGTACACCAAACCCT	60.035	20	20	488	745
comp70456_c0_seq1	1	p1	(T)11	11	100	110	TTTTGTTCAGATGCCCAGATT	59.56	21	TAGCAGCAGCGACACAAAAC	60.203	20	158	72	229	TTTTGTTCAGATGCCCAGATT	59.56	21	GCAGCGACACAAAACAACAG	60.494	20	20	72	224	TTTTGTTCAGATGCCCAGATT	59.56	21	AGCAGCGACACAAAACAACA	60.494	20	20	72	225
comp62879_c0_seq4	1	p1	(A)10	10	409	418	TTTTGTTAAGGTTCTTGCTTTGC	59.829	23	CGTGACTTGATGTATGGACAAAA	59.912	23	264	267	530	TTTGTTAAGGTTCTTGCTTTGC	58.612	22	CGTGACTTGATGTATGGACAAAA	59.912	23	23	268	530	TTTGTTAAGGTTCTTGCTTTGCT	59.502	23	CGTGACTTGATGTATGGACAAAA	59.912	23	23	268	530
comp62879_c0_seq5	1	p1	(A)10	10	397	406	TTTTGTTAAGGTTCTTGCTTTGC	59.829	23	CGTGACTTGATGTATGGACAAAA	59.912	23	264	255	518	TTTGTTAAGGTTCTTGCTTTGC	58.612	22	CGTGACTTGATGTATGGACAAAA	59.912	23	23	256	518	TTTGTTAAGGTTCTTGCTTTGCT	59.502	23	CGTGACTTGATGTATGGACAAAA	59.912	23	23	256	518
comp62879_c0_seq6	1	p1	(A)10	10	384	393	TTTTGTTAAGGTTCTTGCTTTGC	59.829	23	CGTGACTTGATGTATGGACAAAA	59.912	23	264	242	505	TTTGTTAAGGTTCTTGCTTTGC	58.612	22	CGTGACTTGATGTATGGACAAAA	59.912	23	23	243	505	TTTGTTAAGGTTCTTGCTTTGCT	59.502	23	CGTGACTTGATGTATGGACAAAA	59.912	23	23	243	505
comp1356426_c0_seq1	1	p1	(T)10	10	105	114	TTTTGTTAACCCTCACTTTAGCG	59.722	23	ACCACATTCTCGCAACACAT	59.014	20	175	0	174	TTTGTTAACCCTCACTTTAGCG	58.503	22	ACCACATTCTCGCAACACAT	59.014	20	20	1	174	TTTTGTTAACCCTCACTTTAGCG	59.722	23	TACCACATTCTCGCAACACA	58.703	20	20	0	175
comp69268_c0_seq1	1	p1	(T)10	10	2061	2070	TTTTGTGGCAAGATCCAATG	59.518	20	TAGCTGCATTGCTTGGACTG	60.157	20	267	2002	2268	TTGTCTTTTGTGGCAAGATCC	60.103	21	TAGCTGCATTGCTTGGACTG	60.157	20	20	1997	2268	TCTTTTGTGGCAAGATCCAA	59.247	20	GGGCTATAGCTGCATTGCTT	59.483	20	20	2000	2274
comp69268_c0_seq2	1	p1	(T)10	10	2083	2092	TTTTGTGGCAAGATCCAATG	59.518	20	TAGCTGCATTGCTTGGACTG	60.157	20	267	2024	2290	TTGTCTTTTGTGGCAAGATCC	60.103	21	TAGCTGCATTGCTTGGACTG	60.157	20	20	2019	2290	TCTTTTGTGGCAAGATCCAA	59.247	20	GGGCTATAGCTGCATTGCTT	59.483	20	20	2022	2296
comp69268_c0_seq3	1	p1	(T)10	10	2061	2070	TTTTGTGGCAAGATCCAATG	59.518	20	TAGCTGCATTGCTTGGACTG	60.157	20	267	2002	2268	TTGTCTTTTGTGGCAAGATCC	60.103	21	TAGCTGCATTGCTTGGACTG	60.157	20	20	1997	2268	TCTTTTGTGGCAAGATCCAA	59.247	20	GGGCTATAGCTGCATTGCTT	59.483	20	20	2000	2274
comp69268_c0_seq4	1	p1	(T)10	10	2061	2070	TTTTGTGGCAAGATCCAATG	59.518	20	TAGCTGCATTGCTTGGACTG	60.157	20	267	2002	2268	TTGTCTTTTGTGGCAAGATCC	60.103	21	TAGCTGCATTGCTTGGACTG	60.157	20	20	1997	2268	TCTTTTGTGGCAAGATCCAA	59.247	20	GGGCTATAGCTGCATTGCTT	59.483	20	20	2000	2274
comp69268_c0_seq5	1	p1	(T)10	10	2061	2070	TTTTGTGGCAAGATCCAATG	59.518	20	TAGCTGCATTGCTTGGACTG	60.157	20	267	2002	2268	TTGTCTTTTGTGGCAAGATCC	60.103	21	TAGCTGCATTGCTTGGACTG	60.157	20	20	1997	2268	TCTTTTGTGGCAAGATCCAA	59.247	20	GGGCTATAGCTGCATTGCTT	59.483	20	20	2000	2274
comp69268_c0_seq6	1	p1	(T)10	10	2083	2092	TTTTGTGGCAAGATCCAATG	59.518	20	TAGCTGCATTGCTTGGACTG	60.157	20	267	2024	2290	TTGTCTTTTGTGGCAAGATCC	60.103	21	TAGCTGCATTGCTTGGACTG	60.157	20	20	2019	2290	TCTTTTGTGGCAAGATCCAA	59.247	20	GGGCTATAGCTGCATTGCTT	59.483	20	20	2022	2296
comp69268_c0_seq7	1	p1	(T)10	10	2083	2092	TTTTGTGGCAAGATCCAATG	59.518	20	TAGCTGCATTGCTTGGACTG	60.157	20	267	2024	2290	TTGTCTTTTGTGGCAAGATCC	60.103	21	TAGCTGCATTGCTTGGACTG	60.157	20	20	2019	2290	TCTTTTGTGGCAAGATCCAA	59.247	20	GGGCTATAGCTGCATTGCTT	59.483	20	20	2022	2296
comp69268_c0_seq8	1	p1	(T)10	10	2061	2070	TTTTGTGGCAAGATCCAATG	59.518	20	TAGCTGCATTGCTTGGACTG	60.157	20	267	2002	2268	TTGTCTTTTGTGGCAAGATCC	60.103	21	TAGCTGCATTGCTTGGACTG	60.157	20	20	1997	2268	TCTTTTGTGGCAAGATCCAA	59.247	20	GGGCTATAGCTGCATTGCTT	59.483	20	20	2000	2274
comp69268_c0_seq9	1	p1	(T)10	10	2061	2070	TTTTGTGGCAAGATCCAATG	59.518	20	TAGCTGCATTGCTTGGACTG	60.157	20	267	2002	2268	TTGTCTTTTGTGGCAAGATCC	60.103	21	TAGCTGCATTGCTTGGACTG	60.157	20	20	1997	2268	TCTTTTGTGGCAAGATCCAA	59.247	20	GGGCTATAGCTGCATTGCTT	59.483	20	20	2000	2274
comp69268_c0_seq10	1	p1	(T)10	10	2083	2092	TTTTGTGGCAAGATCCAATG	59.518	20	TAGCTGCATTGCTTGGACTG	60.157	20	267	2024	2290	TTGTCTTTTGTGGCAAGATCC	60.103	21	TAGCTGCATTGCTTGGACTG	60.157	20	20	2019	2290	TCTTTTGTGGCAAGATCCAA	59.247	20	GGGCTATAGCTGCATTGCTT	59.483	20	20	2022	2296
comp69268_c0_seq11	1	p1	(T)10	10	2083	2092	TTTTGTGGCAAGATCCAATG	59.518	20	TAGCTGCATTGCTTGGACTG	60.157	20	267	2024	2290	TTGTCTTTTGTGGCAAGATCC	60.103	21	TAGCTGCATTGCTTGGACTG	60.157	20	20	2019	2290	TCTTTTGTGGCAAGATCCAA	59.247	20	GGGCTATAGCTGCATTGCTT	59.483	20	20	2022	2296
comp69268_c0_seq12	1	p1	(T)10	10	2083	2092	TTTTGTGGCAAGATCCAATG	59.518	20	TAGCTGCATTGCTTGGACTG	60.157	20	267	2024	2290	TTGTCTTTTGTGGCAAGATCC	60.103	21	TAGCTGCATTGCTTGGACTG	60.157	20	20	2019	2290	TCTTTTGTGGCAAGATCCAA	59.247	20	GGGCTATAGCTGCATTGCTT	59.483	20	20	2022	2296
comp69268_c0_seq13	1	p1	(T)10	10	2061	2070	TTTTGTGGCAAGATCCAATG	59.518	20	TAGCTGCATTGCTTGGACTG	60.157	20	267	2002	2268	TTGTCTTTTGTGGCAAGATCC	60.103	21	TAGCTGCATTGCTTGGACTG	60.157	20	20	1997	2268	TCTTTTGTGGCAAGATCCAA	59.247	20	GGGCTATAGCTGCATTGCTT	59.483	20	20	2000	2274
comp69268_c0_seq14	1	p1	(T)10	10	2061	2070	TTTTGTGGCAAGATCCAATG	59.518	20	TAGCTGCATTGCTTGGACTG	60.157	20	267	2002	2268	TTGTCTTTTGTGGCAAGATCC	60.103	21	TAGCTGCATTGCTTGGACTG	60.157	20	20	1997	2268	TCTTTTGTGGCAAGATCCAA	59.247	20	GGGCTATAGCTGCATTGCTT	59.483	20	20	2000	2274
comp69268_c0_seq15	1	p1	(T)10	10	2061	2070	TTTTGTGGCAAGATCCAATG	59.518	20	TAGCTGCATTGCTTGGACTG	60.157	20	267	2002	2268	TTGTCTTTTGTGGCAAGATCC	60.103	21	TAGCTGCATTGCTTGGACTG	60.157	20	20	1997	2268	TCTTTTGTGGCAAGATCCAA	59.247	20	GGGCTATAGCTGCATTGCTT	59.483	20	20	2000	2274
comp69268_c0_seq16	1	p1	(T)10	10	2061	2070	TTTTGTGGCAAGATCCAATG	59.518	20	TAGCTGCATTGCTTGGACTG	60.157	20	267	2002	2268	TTGTCTTTTGTGGCAAGATCC	60.103	21	TAGCTGCATTGCTTGGACTG	60.157	20	20	1997	2268	TCTTTTGTGGCAAGATCCAA	59.247	20	GGGCTATAGCTGCATTGCTT	59.483	20	20	2000	2274
comp69268_c0_seq17	1	p1	(T)10	10	2061	2070	TTTTGTGGCAAGATCCAATG	59.518	20	TAGCTGCATTGCTTGGACTG	60.157	20	267	2002	2268	TTGTCTTTTGTGGCAAGATCC	60.103	21	TAGCTGCATTGCTTGGACTG	60.157	20	20	1997	2268	TCTTTTGTGGCAAGATCCAA	59.247	20	GGGCTATAGCTGCATTGCTT	59.483	20	20	2000	2274
comp69268_c0_seq18	1	p1	(T)10	10	2061	2070	TTTTGTGGCAAGATCCAATG	59.518	20	TAGCTGCATTGCTTGGACTG	60.157	20	267	2002	2268	TTGTCTTTTGTGGCAAGATCC	60.103	21	TAGCTGCATTGCTTGGACTG	60.157	20	20	1997	2268	TCTTTTGTGGCAAGATCCAA	59.247	20	GGGCTATAGCTGCATTGCTT	59.483	20	20	2000	2274
comp69268_c0_seq19	1	p1	(T)10	10	2061	2070	TTTTGTGGCAAGATCCAATG	59.518	20	TAGCTGCATTGCTTGGACTG	60.157	20	267	2002	2268	TTGTCTTTTGTGGCAAGATCC	60.103	21	TAGCTGCATTGCTTGGACTG	60.157	20	20	1997	2268	TCTTTTGTGGCAAGATCCAA	59.247	20	GGGCTATAGCTGCATTGCTT	59.483	20	20	2000	2274
comp69268_c0_seq20	1	p1	(T)10	10	2061	2070	TTTTGTGGCAAGATCCAATG	59.518	20	TAGCTGCATTGCTTGGACTG	60.157	20	267	2002	2268	TTGTCTTTTGTGGCAAGATCC	60.103	21	TAGCTGCATTGCTTGGACTG	60.157	20	20	1997	2268	TCTTTTGTGGCAAGATCCAA	59.247	20	GGGCTATAGCTGCATTGCTT	59.483	20	20	2000	2274
comp69268_c0_seq21	1	p1	(T)10	10	2061	2070	TTTTGTGGCAAGATCCAATG	59.518	20	TAGCTGCATTGCTTGGACTG	60.157	20	267	2002	2268	TTGTCTTTTGTGGCAAGATCC	60.103	21	TAGCTGCATTGCTTGGACTG	60.157	20	20	1997	2268	TCTTTTGTGGCAAGATCCAA	59.247	20	GGGCTATAGCTGCATTGCTT	59.483	20	20	2000	2274
comp69268_c0_seq22	1	p1	(T)10	10	2061	2070	TTTTGTGGCAAGATCCAATG	59.518	20	TAGCTGCATTGCTTGGACTG	60.157	20	267	2002	2268	TTGTCTTTTGTGGCAAGATCC	60.103	21	TAGCTGCATTGCTTGGACTG	60.157	20	20	1997	2268	TCTTTTGTGGCAAGATCCAA	59.247	20	GGGCTATAGCTGCATTGCTT	59.483	20	20	2000	2274
comp69268_c0_seq23	1	p1	(T)10	10	2083	2092	TTTTGTGGCAAGATCCAATG	59.518	20	TAGCTGCATTGCTTGGACTG	60.157	20	267	2024	2290	TTGTCTTTTGTGGCAAGATCC	60.103	21	TAGCTGCATTGCTTGGACTG	60.157	20	20	2019	2290	TCTTTTGTGGCAAGATCCAA	59.247	20	GGGCTATAGCTGCATTGCTT	59.483	20	20	2022	2296
comp69268_c0_seq24	1	p1	(T)10	10	2083	2092	TTTTGTGGCAAGATCCAATG	59.518	20	TAGCTGCATTGCTTGGACTG	60.157	20	267	2024	2290	TTGTCTTTTGTGGCAAGATCC	60.103	21	TAGCTGCATTGCTTGGACTG	60.157	20	20	2019	2290	TCTTTTGTGGCAAGATCCAA	59.247	20	GGGCTATAGCTGCATTGCTT	59.483	20	20	2022	2296
comp69268_c0_seq25	1	p1	(T)10	10	2083	2092	TTTTGTGGCAAGATCCAATG	59.518	20	TAGCTGCATTGCTTGGACTG	60.157	20	267	2024	2290	TTGTCTTTTGTGGCAAGATCC	60.103	21	TAGCTGCATTGCTTGGACTG	60.157	20	20	2019	2290	TCTTTTGTGGCAAGATCCAA	59.247	20	GGGCTATAGCTGCATTGCTT	59.483	20	20	2022	2296
comp69268_c0_seq26	1	p1	(T)10	10	2083	2092	TTTTGTGGCAAGATCCAATG	59.518	20	TAGCTGCATTGCTTGGACTG	60.157	20	267	2024	2290	TTGTCTTTTGTGGCAAGATCC	60.103	21	TAGCTGCATTGCTTGGACTG	60.157	20	20	2019	2290	TCTTTTGTGGCAAGATCCAA	59.247	20	GGGCTATAGCTGCATTGCTT	59.483	20	20	2022	2296
comp69268_c0_seq27	1	p1	(T)10	10	2061	2070	TTTTGTGGCAAGATCCAATG	59.518	20	TAGCTGCATTGCTTGGACTG	60.157	20	267	2002	2268	TTGTCTTTTGTGGCAAGATCC	60.103	21	TAGCTGCATTGCTTGGACTG	60.157	20	20	1997	2268	TCTTTTGTGGCAAGATCCAA	59.247	20	GGGCTATAGCTGCATTGCTT	59.483	20	20	2000	2274
comp69268_c0_seq28	1	p1	(T)10	10	2083	2092	TTTTGTGGCAAGATCCAATG	59.518	20	TAGCTGCATTGCTTGGACTG	60.157	20	267	2024	2290	TTGTCTTTTGTGGCAAGATCC	60.103	21	TAGCTGCATTGCTTGGACTG	60.157	20	20	2019	2290	TCTTTTGTGGCAAGATCCAA	59.247	20	GGGCTATAGCTGCATTGCTT	59.483	20	20	2022	2296
comp69268_c0_seq29	1	p1	(T)10	10	2061	2070	TTTTGTGGCAAGATCCAATG	59.518	20	TAGCTGCATTGCTTGGACTG	60.157	20	267	2002	2268	TTGTCTTTTGTGGCAAGATCC	60.103	21	TAGCTGCATTGCTTGGACTG	60.157	20	20	1997	2268	TCTTTTGTGGCAAGATCCAA	59.247	20	GGGCTATAGCTGCATTGCTT	59.483	20	20	2000	2274
comp69268_c0_seq30	1	p1	(T)10	10	2083	2092	TTTTGTGGCAAGATCCAATG	59.518	20	TAGCTGCATTGCTTGGACTG	60.157	20	267	2024	2290	TTGTCTTTTGTGGCAAGATCC	60.103	21	TAGCTGCATTGCTTGGACTG	60.157	20	20	2019	2290	TCTTTTGTGGCAAGATCCAA	59.247	20	GGGCTATAGCTGCATTGCTT	59.483	20	20	2022	2296
comp69268_c0_seq31	1	p1	(T)10	10	2083	2092	TTTTGTGGCAAGATCCAATG	59.518	20	TAGCTGCATTGCTTGGACTG	60.157	20	267	2024	2290	TTGTCTTTTGTGGCAAGATCC	60.103	21	TAGCTGCATTGCTTGGACTG	60.157	20	20	2019	2290	TCTTTTGTGGCAAGATCCAA	59.247	20	GGGCTATAGCTGCATTGCTT	59.483	20	20	2022	2296
comp69268_c0_seq32	1	p1	(T)10	10	2083	2092	TTTTGTGGCAAGATCCAATG	59.518	20	TAGCTGCATTGCTTGGACTG	60.157	20	267	2024	2290	TTGTCTTTTGTGGCAAGATCC	60.103	21	TAGCTGCATTGCTTGGACTG	60.157	20	20	2019	2290	TCTTTTGTGGCAAGATCCAA	59.247	20	GGGCTATAGCTGCATTGCTT	59.483	20	20	2022	2296
comp69268_c0_seq33	1	p1	(T)10	10	2083	2092	TTTTGTGGCAAGATCCAATG	59.518	20	TAGCTGCATTGCTTGGACTG	60.157	20	267	2024	2290	TTGTCTTTTGTGGCAAGATCC	60.103	21	TAGCTGCATTGCTTGGACTG	60.157	20	20	2019	2290	TCTTTTGTGGCAAGATCCAA	59.247	20	GGGCTATAGCTGCATTGCTT	59.483	20	20	2022	2296
comp69268_c0_seq34	1	p1	(T)10	10	2083	2092	TTTTGTGGCAAGATCCAATG	59.518	20	TAGCTGCATTGCTTGGACTG	60.157	20	267	2024	2290	TTGTCTTTTGTGGCAAGATCC	60.103	21	TAGCTGCATTGCTTGGACTG	60.157	20	20	2019	2290	TCTTTTGTGGCAAGATCCAA	59.247	20	GGGCTATAGCTGCATTGCTT	59.483	20	20	2022	2296
comp69268_c0_seq35	1	p1	(T)10	10	2083	2092	TTTTGTGGCAAGATCCAATG	59.518	20	TAGCTGCATTGCTTGGACTG	60.157	20	267	2024	2290	TTGTCTTTTGTGGCAAGATCC	60.103	21	TAGCTGCATTGCTTGGACTG	60.157	20	20	2019	2290	TCTTTTGTGGCAAGATCCAA	59.247	20	GGGCTATAGCTGCATTGCTT	59.483	20	20	2022	2296
comp69268_c0_seq36	1	p1	(T)10	10	2061	2070	TTTTGTGGCAAGATCCAATG	59.518	20	TAGCTGCATTGCTTGGACTG	60.157	20	267	2002	2268	TTGTCTTTTGTGGCAAGATCC	60.103	21	TAGCTGCATTGCTTGGACTG	60.157	20	20	1997	2268	TCTTTTGTGGCAAGATCCAA	59.247	20	GGGCTATAGCTGCATTGCTT	59.483	20	20	2000	2274
comp69268_c0_seq37	1	p1	(T)10	10	2061	2070	TTTTGTGGCAAGATCCAATG	59.518	20	TAGCTGCATTGCTTGGACTG	60.157	20	267	2002	2268	TTGTCTTTTGTGGCAAGATCC	60.103	21	TAGCTGCATTGCTTGGACTG	60.157	20	20	1997	2268	TCTTTTGTGGCAAGATCCAA	59.247	20	GGGCTATAGCTGCATTGCTT	59.483	20	20	2000	2274
comp69268_c0_seq38	1	p1	(T)10	10	2083	2092	TTTTGTGGCAAGATCCAATG	59.518	20	TAGCTGCATTGCTTGGACTG	60.157	20	267	2024	2290	TTGTCTTTTGTGGCAAGATCC	60.103	21	TAGCTGCATTGCTTGGACTG	60.157	20	20	2019	2290	TCTTTTGTGGCAAGATCCAA	59.247	20	GGGCTATAGCTGCATTGCTT	59.483	20	20	2022	2296
comp69268_c0_seq39	1	p1	(T)10	10	2061	2070	TTTTGTGGCAAGATCCAATG	59.518	20	TAGCTGCATTGCTTGGACTG	60.157	20	267	2002	2268	TTGTCTTTTGTGGCAAGATCC	60.103	21	TAGCTGCATTGCTTGGACTG	60.157	20	20	1997	2268	TCTTTTGTGGCAAGATCCAA	59.247	20	GGGCTATAGCTGCATTGCTT	59.483	20	20	2000	2274
comp69268_c0_seq40	1	p1	(T)10	10	2083	2092	TTTTGTGGCAAGATCCAATG	59.518	20	TAGCTGCATTGCTTGGACTG	60.157	20	267	2024	2290	TTGTCTTTTGTGGCAAGATCC	60.103	21	TAGCTGCATTGCTTGGACTG	60.157	20	20	2019	2290	TCTTTTGTGGCAAGATCCAA	59.247	20	GGGCTATAGCTGCATTGCTT	59.483	20	20	2022	2296
comp69268_c0_seq41	1	p1	(T)10	10	2061	2070	TTTTGTGGCAAGATCCAATG	59.518	20	TAGCTGCATTGCTTGGACTG	60.157	20	267	2002	2268	TTGTCTTTTGTGGCAAGATCC	60.103	21	TAGCTGCATTGCTTGGACTG	60.157	20	20	1997	2268	TCTTTTGTGGCAAGATCCAA	59.247	20	GGGCTATAGCTGCATTGCTT	59.483	20	20	2000	2274
comp69268_c0_seq42	1	p1	(T)10	10	2083	2092	TTTTGTGGCAAGATCCAATG	59.518	20	TAGCTGCATTGCTTGGACTG	60.157	20	267	2024	2290	TTGTCTTTTGTGGCAAGATCC	60.103	21	TAGCTGCATTGCTTGGACTG	60.157	20	20	2019	2290	TCTTTTGTGGCAAGATCCAA	59.247	20	GGGCTATAGCTGCATTGCTT	59.483	20	20	2022	2296
comp69268_c0_seq43	1	p1	(T)10	10	2061	2070	TTTTGTGGCAAGATCCAATG	59.518	20	TAGCTGCATTGCTTGGACTG	60.157	20	267	2002	2268	TTGTCTTTTGTGGCAAGATCC	60.103	21	TAGCTGCATTGCTTGGACTG	60.157	20	20	1997	2268	TCTTTTGTGGCAAGATCCAA	59.247	20	GGGCTATAGCTGCATTGCTT	59.483	20	20	2000	2274
comp69268_c0_seq44	1	p1	(T)10	10	2083	2092	TTTTGTGGCAAGATCCAATG	59.518	20	TAGCTGCATTGCTTGGACTG	60.157	20	267	2024	2290	TTGTCTTTTGTGGCAAGATCC	60.103	21	TAGCTGCATTGCTTGGACTG	60.157	20	20	2019	2290	TCTTTTGTGGCAAGATCCAA	59.247	20	GGGCTATAGCTGCATTGCTT	59.483	20	20	2022	2296
comp69268_c0_seq45	1	p1	(T)10	10	2061	2070	TTTTGTGGCAAGATCCAATG	59.518	20	TAGCTGCATTGCTTGGACTG	60.157	20	267	2002	2268	TTGTCTTTTGTGGCAAGATCC	60.103	21	TAGCTGCATTGCTTGGACTG	60.157	20	20	1997	2268	TCTTTTGTGGCAAGATCCAA	59.247	20	GGGCTATAGCTGCATTGCTT	59.483	20	20	2000	2274
comp69268_c0_seq46	1	p1	(T)10	10	2061	2070	TTTTGTGGCAAGATCCAATG	59.518	20	TAGCTGCATTGCTTGGACTG	60.157	20	267	2002	2268	TTGTCTTTTGTGGCAAGATCC	60.103	21	TAGCTGCATTGCTTGGACTG	60.157	20	20	1997	2268	TCTTTTGTGGCAAGATCCAA	59.247	20	GGGCTATAGCTGCATTGCTT	59.483	20	20	2000	2274
comp69268_c0_seq47	1	p1	(T)10	10	2083	2092	TTTTGTGGCAAGATCCAATG	59.518	20	TAGCTGCATTGCTTGGACTG	60.157	20	267	2024	2290	TTGTCTTTTGTGGCAAGATCC	60.103	21	TAGCTGCATTGCTTGGACTG	60.157	20	20	2019	2290	TCTTTTGTGGCAAGATCCAA	59.247	20	GGGCTATAGCTGCATTGCTT	59.483	20	20	2022	2296
comp69268_c0_seq48	1	p1	(T)10	10	2061	2070	TTTTGTGGCAAGATCCAATG	59.518	20	TAGCTGCATTGCTTGGACTG	60.157	20	267	2002	2268	TTGTCTTTTGTGGCAAGATCC	60.103	21	TAGCTGCATTGCTTGGACTG	60.157	20	20	1997	2268	TCTTTTGTGGCAAGATCCAA	59.247	20	GGGCTATAGCTGCATTGCTT	59.483	20	20	2000	2274
comp69268_c0_seq49	1	p1	(T)10	10	2061	2070	TTTTGTGGCAAGATCCAATG	59.518	20	TAGCTGCATTGCTTGGACTG	60.157	20	267	2002	2268	TTGTCTTTTGTGGCAAGATCC	60.103	21	TAGCTGCATTGCTTGGACTG	60.157	20	20	1997	2268	TCTTTTGTGGCAAGATCCAA	59.247	20	GGGCTATAGCTGCATTGCTT	59.483	20	20	2000	2274
comp69268_c0_seq50	1	p1	(T)10	10	2083	2092	TTTTGTGGCAAGATCCAATG	59.518	20	TAGCTGCATTGCTTGGACTG	60.157	20	267	2024	2290	TTGTCTTTTGTGGCAAGATCC	60.103	21	TAGCTGCATTGCTTGGACTG	60.157	20	20	2019	2290	TCTTTTGTGGCAAGATCCAA	59.247	20	GGGCTATAGCTGCATTGCTT	59.483	20	20	2022	2296
comp69268_c0_seq51	1	p1	(T)10	10	2061	2070	TTTTGTGGCAAGATCCAATG	59.518	20	TAGCTGCATTGCTTGGACTG	60.157	20	267	2002	2268	TTGTCTTTTGTGGCAAGATCC	60.103	21	TAGCTGCATTGCTTGGACTG	60.157	20	20	1997	2268	TCTTTTGTGGCAAGATCCAA	59.247	20	GGGCTATAGCTGCATTGCTT	59.483	20	20	2000	2274
comp69268_c0_seq52	1	p1	(T)10	10	2061	2070	TTTTGTGGCAAGATCCAATG	59.518	20	TAGCTGCATTGCTTGGACTG	60.157	20	267	2002	2268	TTGTCTTTTGTGGCAAGATCC	60.103	21	TAGCTGCATTGCTTGGACTG	60.157	20	20	1997	2268	TCTTTTGTGGCAAGATCCAA	59.247	20	GGGCTATAGCTGCATTGCTT	59.483	20	20	2000	2274
comp69268_c0_seq53	1	p1	(T)10	10	2083	2092	TTTTGTGGCAAGATCCAATG	59.518	20	TAGCTGCATTGCTTGGACTG	60.157	20	267	2024	2290	TTGTCTTTTGTGGCAAGATCC	60.103	21	TAGCTGCATTGCTTGGACTG	60.157	20	20	2019	2290	TCTTTTGTGGCAAGATCCAA	59.247	20	GGGCTATAGCTGCATTGCTT	59.483	20	20	2022	2296
comp69391_c0_seq1	1	c	(T)10attacaaaaacataaataacatgtccatttgt(A)13	55	2598	2652	TTTTGTCTGGTGTGAGAGGCT	59.899	21	GTTTTGCCCTTCACTGTGCT	60.299	20	230	2506	2735	TTTTGTCTGGTGTGAGAGGCT	59.899	21	AGTTTTGCCCTTCACTGTGC	60.299	20	20	2506	2736	TTTTGTCTGGTGTGAGAGGC	58.854	20	GTTTTGCCCTTCACTGTGCT	60.299	20	20	2506	2735
comp69391_c0_seq2	1	c	(T)10attacaaaaacataaataacatgtccatttgt(A)13	55	2580	2634	TTTTGTCTGGTGTGAGAGGCT	59.899	21	GTTTTGCCCTTCACTGTGCT	60.299	20	230	2488	2717	TTTTGTCTGGTGTGAGAGGCT	59.899	21	AGTTTTGCCCTTCACTGTGC	60.299	20	20	2488	2718	TTTTGTCTGGTGTGAGAGGC	58.854	20	GTTTTGCCCTTCACTGTGCT	60.299	20	20	2488	2717
comp69391_c0_seq3	1	c	(T)10attacaaaaacataaataacatgtccatttgt(A)13	55	2598	2652	TTTTGTCTGGTGTGAGAGGCT	59.899	21	GTTTTGCCCTTCACTGTGCT	60.299	20	230	2506	2735	TTTTGTCTGGTGTGAGAGGCT	59.899	21	AGTTTTGCCCTTCACTGTGC	60.299	20	20	2506	2736	TTTTGTCTGGTGTGAGAGGC	58.854	20	GTTTTGCCCTTCACTGTGCT	60.299	20	20	2506	2735
comp69391_c0_seq4	1	c	(T)10attacaaaaacataaataacatgtccatttgt(A)13	55	2580	2634	TTTTGTCTGGTGTGAGAGGCT	59.899	21	GTTTTGCCCTTCACTGTGCT	60.299	20	230	2488	2717	TTTTGTCTGGTGTGAGAGGCT	59.899	21	AGTTTTGCCCTTCACTGTGC	60.299	20	20	2488	2718	TTTTGTCTGGTGTGAGAGGC	58.854	20	GTTTTGCCCTTCACTGTGCT	60.299	20	20	2488	2717
comp69391_c0_seq5	1	c	(T)10attacaaaaacataaataacatgtccatttgt(A)13	55	2598	2652	TTTTGTCTGGTGTGAGAGGCT	59.899	21	GTTTTGCCCTTCACTGTGCT	60.299	20	230	2506	2735	TTTTGTCTGGTGTGAGAGGCT	59.899	21	AGTTTTGCCCTTCACTGTGC	60.299	20	20	2506	2736	TTTTGTCTGGTGTGAGAGGC	58.854	20	GTTTTGCCCTTCACTGTGCT	60.299	20	20	2506	2735
comp69391_c0_seq6	1	c	(T)10attacaaaaacataaataacatgtccatttgt(A)13	55	2580	2634	TTTTGTCTGGTGTGAGAGGCT	59.899	21	GTTTTGCCCTTCACTGTGCT	60.299	20	230	2488	2717	TTTTGTCTGGTGTGAGAGGCT	59.899	21	AGTTTTGCCCTTCACTGTGC	60.299	20	20	2488	2718	TTTTGTCTGGTGTGAGAGGC	58.854	20	GTTTTGCCCTTCACTGTGCT	60.299	20	20	2488	2717
comp69391_c0_seq11	1	c	(T)10attacaaaaacataaataacatgtccatttgt(A)13	55	1805	1859	TTTTGTCTGGTGTGAGAGGCT	59.899	21	GTTTTGCCCTTCACTGTGCT	60.299	20	230	1713	1942	TTTTGTCTGGTGTGAGAGGCT	59.899	21	AGTTTTGCCCTTCACTGTGC	60.299	20	20	1713	1943	TTTTGTCTGGTGTGAGAGGC	58.854	20	GTTTTGCCCTTCACTGTGCT	60.299	20	20	1713	1942
comp69391_c0_seq12	1	c	(T)10attacaaaaacataaataacatgtccatttgt(A)13	55	1712	1766	TTTTGTCTGGTGTGAGAGGCT	59.899	21	GTTTTGCCCTTCACTGTGCT	60.299	20	230	1620	1849	TTTTGTCTGGTGTGAGAGGCT	59.899	21	AGTTTTGCCCTTCACTGTGC	60.299	20	20	1620	1850	TTTTGTCTGGTGTGAGAGGC	58.854	20	GTTTTGCCCTTCACTGTGCT	60.299	20	20	1620	1849
comp69391_c0_seq13	1	c	(T)10attacaaaaacataaataacatgtccatttgt(A)13	55	1805	1859	TTTTGTCTGGTGTGAGAGGCT	59.899	21	GTTTTGCCCTTCACTGTGCT	60.299	20	230	1713	1942	TTTTGTCTGGTGTGAGAGGCT	59.899	21	AGTTTTGCCCTTCACTGTGC	60.299	20	20	1713	1943	TTTTGTCTGGTGTGAGAGGC	58.854	20	GTTTTGCCCTTCACTGTGCT	60.299	20	20	1713	1942
comp69391_c0_seq14	1	c	(T)10attacaaaaacataaataacatgtccatttgt(A)13	55	1688	1742	TTTTGTCTGGTGTGAGAGGCT	59.899	21	GTTTTGCCCTTCACTGTGCT	60.299	20	230	1596	1825	TTTTGTCTGGTGTGAGAGGCT	59.899	21	AGTTTTGCCCTTCACTGTGC	60.299	20	20	1596	1826	TTTTGTCTGGTGTGAGAGGC	58.854	20	GTTTTGCCCTTCACTGTGCT	60.299	20	20	1596	1825
comp69391_c0_seq15	1	c	(T)10attacaaaaacataaataacatgtccatttgt(A)13	55	1805	1859	TTTTGTCTGGTGTGAGAGGCT	59.899	21	GTTTTGCCCTTCACTGTGCT	60.299	20	230	1713	1942	TTTTGTCTGGTGTGAGAGGCT	59.899	21	AGTTTTGCCCTTCACTGTGC	60.299	20	20	1713	1943	TTTTGTCTGGTGTGAGAGGC	58.854	20	GTTTTGCCCTTCACTGTGCT	60.299	20	20	1713	1942
comp69391_c0_seq16	1	c	(T)10attacaaaaacataaataacatgtccatttgt(A)13	55	1712	1766	TTTTGTCTGGTGTGAGAGGCT	59.899	21	GTTTTGCCCTTCACTGTGCT	60.299	20	230	1620	1849	TTTTGTCTGGTGTGAGAGGCT	59.899	21	AGTTTTGCCCTTCACTGTGC	60.299	20	20	1620	1850	TTTTGTCTGGTGTGAGAGGC	58.854	20	GTTTTGCCCTTCACTGTGCT	60.299	20	20	1620	1849
comp69391_c0_seq17	1	c	(T)10attacaaaaacataaataacatgtccatttgt(A)13	55	1805	1859	TTTTGTCTGGTGTGAGAGGCT	59.899	21	GTTTTGCCCTTCACTGTGCT	60.299	20	230	1713	1942	TTTTGTCTGGTGTGAGAGGCT	59.899	21	AGTTTTGCCCTTCACTGTGC	60.299	20	20	1713	1943	TTTTGTCTGGTGTGAGAGGC	58.854	20	GTTTTGCCCTTCACTGTGCT	60.299	20	20	1713	1942
comp69391_c0_seq18	1	c	(T)10attacaaaaacataaataacatgtccatttgt(A)13	55	1688	1742	TTTTGTCTGGTGTGAGAGGCT	59.899	21	GTTTTGCCCTTCACTGTGCT	60.299	20	230	1596	1825	TTTTGTCTGGTGTGAGAGGCT	59.899	21	AGTTTTGCCCTTCACTGTGC	60.299	20	20	1596	1826	TTTTGTCTGGTGTGAGAGGC	58.854	20	GTTTTGCCCTTCACTGTGCT	60.299	20	20	1596	1825
comp69391_c0_seq19	1	c	(T)10attacaaaaacataaataacatgtccatttgt(A)13	55	1712	1766	TTTTGTCTGGTGTGAGAGGCT	59.899	21	GTTTTGCCCTTCACTGTGCT	60.299	20	230	1620	1849	TTTTGTCTGGTGTGAGAGGCT	59.899	21	AGTTTTGCCCTTCACTGTGC	60.299	20	20	1620	1850	TTTTGTCTGGTGTGAGAGGC	58.854	20	GTTTTGCCCTTCACTGTGCT	60.299	20	20	1620	1849
comp69391_c0_seq20	1	c	(T)10attacaaaaacataaataacatgtccatttgt(A)13	55	1688	1742	TTTTGTCTGGTGTGAGAGGCT	59.899	21	GTTTTGCCCTTCACTGTGCT	60.299	20	230	1596	1825	TTTTGTCTGGTGTGAGAGGCT	59.899	21	AGTTTTGCCCTTCACTGTGC	60.299	20	20	1596	1826	TTTTGTCTGGTGTGAGAGGC	58.854	20	GTTTTGCCCTTCACTGTGCT	60.299	20	20	1596	1825
comp69391_c0_seq21	1	c	(T)10attacaaaaacataaataacatgtccatttgt(A)13	55	1391	1445	TTTTGTCTGGTGTGAGAGGCT	59.899	21	GTTTTGCCCTTCACTGTGCT	60.299	20	230	1299	1528	TTTTGTCTGGTGTGAGAGGCT	59.899	21	AGTTTTGCCCTTCACTGTGC	60.299	20	20	1299	1529	TTTTGTCTGGTGTGAGAGGC	58.854	20	GTTTTGCCCTTCACTGTGCT	60.299	20	20	1299	1528
comp69391_c0_seq24	1	c	(T)10attacaaaaacataaataacatgtccatttgt(A)13	55	1319	1373	TTTTGTCTGGTGTGAGAGGCT	59.899	21	GTTTTGCCCTTCACTGTGCT	60.299	20	230	1227	1456	TTTTGTCTGGTGTGAGAGGCT	59.899	21	AGTTTTGCCCTTCACTGTGC	60.299	20	20	1227	1457	TTTTGTCTGGTGTGAGAGGC	58.854	20	GTTTTGCCCTTCACTGTGCT	60.299	20	20	1227	1456
comp69391_c0_seq25	1	c	(T)10attacaaaaacataaataacatgtccatttgt(A)13	55	1391	1445	TTTTGTCTGGTGTGAGAGGCT	59.899	21	GTTTTGCCCTTCACTGTGCT	60.299	20	230	1299	1528	TTTTGTCTGGTGTGAGAGGCT	59.899	21	AGTTTTGCCCTTCACTGTGC	60.299	20	20	1299	1529	TTTTGTCTGGTGTGAGAGGC	58.854	20	GTTTTGCCCTTCACTGTGCT	60.299	20	20	1299	1528
comp69391_c0_seq26	1	c	(T)10attacaaaaacataaataacatgtccatttgt(A)13	55	1319	1373	TTTTGTCTGGTGTGAGAGGCT	59.899	21	GTTTTGCCCTTCACTGTGCT	60.299	20	230	1227	1456	TTTTGTCTGGTGTGAGAGGCT	59.899	21	AGTTTTGCCCTTCACTGTGC	60.299	20	20	1227	1457	TTTTGTCTGGTGTGAGAGGC	58.854	20	GTTTTGCCCTTCACTGTGCT	60.299	20	20	1227	1456
comp69391_c0_seq29	1	c	(T)10attacaaaaacataaataacatgtccatttgt(A)13	55	1391	1445	TTTTGTCTGGTGTGAGAGGCT	59.899	21	GTTTTGCCCTTCACTGTGCT	60.299	20	230	1299	1528	TTTTGTCTGGTGTGAGAGGCT	59.899	21	AGTTTTGCCCTTCACTGTGC	60.299	20	20	1299	1529	TTTTGTCTGGTGTGAGAGGC	58.854	20	GTTTTGCCCTTCACTGTGCT	60.299	20	20	1299	1528
comp69391_c0_seq32	1	c	(T)10attacaaaaacataaataacatgtccatttgt(A)13	55	1319	1373	TTTTGTCTGGTGTGAGAGGCT	59.899	21	GTTTTGCCCTTCACTGTGCT	60.299	20	230	1227	1456	TTTTGTCTGGTGTGAGAGGCT	59.899	21	AGTTTTGCCCTTCACTGTGC	60.299	20	20	1227	1457	TTTTGTCTGGTGTGAGAGGC	58.854	20	GTTTTGCCCTTCACTGTGCT	60.299	20	20	1227	1456
comp62879_c0_seq4	2	p1	(T)10	10	594	603	TTTTGTCCATACATCAAGTCACG	59.912	23	TTCAATCAAATGAAAATATAATATCGC	58.888	27	150	508	657	TTTTGTCCATACATCAAGTCACG	59.912	23	TCAATCAAATGAAAATATAATATCGC	57.787	26	26	508	656	TTTTGTCCATACATCAAGTCACG	59.912	23	TCAAATGAAAATATAATATCGCTCTGT	58.707	27	27	508	652
comp62879_c0_seq5	2	p1	(T)10	10	582	591	TTTTGTCCATACATCAAGTCACG	59.912	23	TTCAATCAAATGAAAATATAATATCGC	58.888	27	150	496	645	TTTTGTCCATACATCAAGTCACG	59.912	23	TCAATCAAATGAAAATATAATATCGC	57.787	26	26	496	644	TTTTGTCCATACATCAAGTCACG	59.912	23	TCAAATGAAAATATAATATCGCTCTGT	58.707	27	27	496	640
comp62879_c0_seq6	2	p1	(T)10	10	569	578	TTTTGTCCATACATCAAGTCACG	59.912	23	TTCAATCAAATGAAAATATAATATCGC	58.888	27	150	483	632	TTTTGTCCATACATCAAGTCACG	59.912	23	TCAATCAAATGAAAATATAATATCGC	57.787	26	26	483	631	TTTTGTCCATACATCAAGTCACG	59.912	23	TCAAATGAAAATATAATATCGCTCTGT	58.707	27	27	483	627
comp62879_c0_seq10	1	p1	(T)10	10	465	474	TTTTGTCCATACATCAAGTCACG	59.912	23	TTCAATCAAATGAAAATATAATATCGC	58.888	27	150	379	528	TTTTGTCCATACATCAAGTCACG	59.912	23	TCAATCAAATGAAAATATAATATCGC	57.787	26	26	379	527	TTTTGTCCATACATCAAGTCACG	59.912	23	TCAAATGAAAATATAATATCGCTCTGT	58.707	27	27	379	523
comp62879_c0_seq11	1	p1	(T)10	10	453	462	TTTTGTCCATACATCAAGTCACG	59.912	23	TTCAATCAAATGAAAATATAATATCGC	58.888	27	150	367	516	TTTTGTCCATACATCAAGTCACG	59.912	23	TCAATCAAATGAAAATATAATATCGC	57.787	26	26	367	515	TTTTGTCCATACATCAAGTCACG	59.912	23	TCAAATGAAAATATAATATCGCTCTGT	58.707	27	27	367	511
comp62879_c0_seq12	1	p1	(T)10	10	446	455	TTTTGTCCATACATCAAGTCACG	59.912	23	TTCAATCAAATGAAAATATAATATCGC	58.888	27	150	360	509	TTTTGTCCATACATCAAGTCACG	59.912	23	TCAATCAAATGAAAATATAATATCGC	57.787	26	26	360	508	TTTTGTCCATACATCAAGTCACG	59.912	23	TCAAATGAAAATATAATATCGCTCTGT	58.707	27	27	360	504
comp62879_c0_seq13	1	p1	(T)10	10	440	449	TTTTGTCCATACATCAAGTCACG	59.912	23	TTCAATCAAATGAAAATATAATATCGC	58.888	27	150	354	503	TTTTGTCCATACATCAAGTCACG	59.912	23	TCAATCAAATGAAAATATAATATCGC	57.787	26	26	354	502	TTTTGTCCATACATCAAGTCACG	59.912	23	TCAAATGAAAATATAATATCGCTCTGT	58.707	27	27	354	498
comp60280_c0_seq1	2	p1	(T)10	10	1332	1341	TTTTGTCCAGCTGTGCACTC	60.032	20	TCCAGCCCTGTACAAAAACC	59.971	20	246	1141	1386	CAATGTTCTCGCCTTGGAAT	60.074	20	AAGACGCTGACTCCTACCGA	60.012	20	20	1239	1489	CAATGTTCTCGCCTTGGAAT	60.074	20	TCCAGCCCTGTACAAAAACC	59.971	20	20	1239	1386
comp30829_c0_seq1	1	p1	(A)11	11	290	300	TTTTGTCAACAATTGTCCTTCG	60.011	22	ACGTGAAGTCCAAAGCCATT	59.598	20	141	197	337	TTGTCAACAATTGTCCTTCGTC	60.015	22	ACGTGAAGTCCAAAGCCATT	59.598	20	20	199	337	TTTGTCAACAATTGTCCTTCG	58.661	21	ACGTGAAGTCCAAAGCCATT	59.598	20	20	198	337
comp844918_c0_seq1	1	p1	(A)13	13	95	107	TTTTGGTTGGTGGGTAGCTC	59.971	20	TTCCAACCCTCGTCTCAATC	60.05	20	239	55	293	TTGGTGGGTAGCTCTTTGCT	59.875	20	TTCCAACCCTCGTCTCAATC	60.05	20	20	61	293	CCCTCCCTTTTGTATCGGTT	60.18	20	TTCCAACCCTCGTCTCAATC	60.05	20	20	17	293
comp42823_c0_seq1	1	p3	(CTA)5	15	1228	1242	TTTTGGTTGGGAAGAGTTGC	60.088	20	AACCTCACCCTCTTTCTTTTCC	59.982	22	158	1145	1302	TTTTGGTTGGGAAGAGTTGC	60.088	20	TCACCCTCTTTCTTTTCCTCA	58.895	21	21	1145	1298	TTTTGGTTGGGAAGAGTTGC	60.088	20	CTCACCCTCTTTCTTTTCCTCA	59.858	22	22	1145	1299
comp42823_c0_seq2	1	p3	(CTA)5	15	1216	1230	TTTTGGTTGGGAAGAGTTGC	60.088	20	AACCTCACCCTCTTTCTTTTCC	59.982	22	158	1133	1290	TTTTGGTTGGGAAGAGTTGC	60.088	20	TCACCCTCTTTCTTTTCCTCA	58.895	21	21	1133	1286	TTTTGGTTGGGAAGAGTTGC	60.088	20	CTCACCCTCTTTCTTTTCCTCA	59.858	22	22	1133	1287
comp69996_c0_seq7	1	p3	(TGG)6	18	349	366	TTTTGGTGGGTTGTGTTTGA	59.834	20	TCCTTTTTCTTCAAATTTCTCCA	59.256	23	105	300	404	CTTCATCTGGGGTGTTTGGT	59.82	20	TCCTTTTTCTTCAAATTTCTCCA	59.256	23	23	269	404	TCATCTGGGGTGTTTGGTTT	60.21	20	TCCTTTTTCTTCAAATTTCTCCA	59.256	23	23	271	404
comp1544_c0_seq1	1	p1	(T)10	10	467	476	TTTTGGTGCTTTGCCTAACA	59.344	20	TGCAGCAATCCACTATACATCA	59.21	22	274	251	524	TTTTGGTGCTTTGCCTAACAT	59.639	21	TGCAGCAATCCACTATACATCA	59.21	22	22	251	524	TTTTGGTGCTTTGCCTAACA	59.344	20	TGCAGCAATCCACTATACATCAA	60.522	23	23	251	524
comp66172_c0_seq14	1	p2	(AT)7	14	35	48	TTTTGGTAAATTGGTAAATGGC	58	22	CGTCGCACACTGAGAAAGAA	60.175	20	224	2	225	TTTTGGTAAATTGGTAAATGGC	58	22	GAAGACGTCGCACACTGAGA	60.187	20	20	2	230	TTTTGGTAAATTGGTAAATGGC	58	22	GAAGAAAACGGTGGAGATCG	59.67	20	20	2	208
comp46306_c0_seq1	1	p1	(A)10	10	41	50	TTTTGGGTTATTATTTACCAATCCT	58.346	25	GCAACTGCCCTTACATGGTT	60	20	233	13	245	TTTTGGGTTATTATTTACCAATCCT	58.346	25	CCTTGGGACATTCAGCAACT	60.111	20	20	13	259	TTTGGGTTATTATTTACCAATCCT	57.183	24	GCAACTGCCCTTACATGGTT	60	20	20	14	245
comp46306_c0_seq3	1	p1	(A)10	10	41	50	TTTTGGGTTATTATTTACCAATCCT	58.346	25	CTGCCGAAACCTCTACATCC	59.694	20	203	13	215	TTTGGGTTATTATTTACCAATCCT	57.183	24	CTGCCGAAACCTCTACATCC	59.694	20	20	14	215	TTTTGGGTTATTATTTACCAATCCT	58.346	25	TTCTGCACTTAACCCAAGCA	59.464	20	20	13	176
comp38551_c0_seq1	1	p1	(T)11	11	135	145	TTTTGGGTACCATCATCATCC	59.495	21	TTTCTTCACAATCAGCACCCT	59.726	21	190	110	299	TTTTGGGTACCATCATCATCC	59.495	21	CTTTCTTCACAATCAGCACCC	59.726	21	21	110	300	TTTTGGGTACCATCATCATCC	59.495	21	TTTCTTCACAATCAGCACCC	58.697	20	20	110	299
comp52104_c0_seq1	1	p1	(T)11	11	1209	1219	TTTTGGGGATCTGATGAAGC	60.014	20	AAACCATCCAAAAGTAACGCA	59.505	21	174	1113	1286	TTTTGGGGATCTGATGAAGC	60.014	20	CAAACCATCCAAAAGTAACGC	59.505	21	21	1113	1287	GAAGCCAATCGTCTTGCATT	60.221	20	CAAACCATCCAAAAGTAACGC	59.505	21	21	1128	1287
comp52104_c0_seq2	1	p1	(T)11	11	1094	1104	TTTTGGGGATCTGATGAAGC	60.014	20	AAACCATCCAAAAGTAACGCA	59.505	21	174	998	1171	TTTTGGGGATCTGATGAAGC	60.014	20	CAAACCATCCAAAAGTAACGC	59.505	21	21	998	1172	GAAGCCAATCGTCTTGCATT	60.221	20	CAAACCATCCAAAAGTAACGC	59.505	21	21	1013	1172
comp62448_c0_seq1	1	p1	(A)10	10	1272	1281	TTTTGGGCTTTCCTTTTGAA	59.671	20	TCAAGGGATCCAGAAAACCA	60.43	20	202	1138	1339	TTTTTGGGCTTTCCTTTTGA	59.671	20	TCAAGGGATCCAGAAAACCA	60.43	20	20	1137	1339	GCACCAAGGTACAAAAAGGG	59.471	20	GGGTGAGGCAGTGAGACTGT	60.315	20	20	1165	1444
comp66755_c1_seq17	1	p1	(T)10	10	76	85	TTTTGGGCATATACTCACATAAAAC	58.51	25	CACAGATTCCGACAAACCCT	59.966	20	207	3	209	TTTTGGGCATATACTCACATAAAAC	58.51	25	AGATTCCGACAAACCCTCCT	59.935	20	20	3	206	TTTTGGGCATATACTCACATAAAACT	59.329	26	CACAGATTCCGACAAACCCT	59.966	20	20	3	209
comp68566_c0_seq1	1	p1	(T)10	10	209	218	TTTTGGCTTTGGATATGATCTTT	59.04	23	TTCTGCGAGACAGCAGAACT	58.909	20	169	107	275	TTTTTGGCTTTGGATATGATCTTT	60.193	24	TTCTGCGAGACAGCAGAACT	58.909	20	20	106	275	TTTGGCTTTGGATATGATCTTT	57.771	22	TTCTGCGAGACAGCAGAACT	58.909	20	20	108	275
comp3760_c0_seq1	1	p1	(A)11	11	316	326	TTTTGGATAGCATGGTGCAT	58.994	20	AATTTTCGCCACCGTACAAC	59.867	20	248	262	509	CATTTTGGATAGCATGGTGC	58.994	20	AATTTTCGCCACCGTACAAC	59.867	20	20	260	509	TTTTGGATAGCATGGTGCAT	58.994	20	TTTCTGGTCCTTCAGCCCTA	59.807	20	20	262	438
comp66015_c0_seq1	2	p1	(A)11	11	397	407	TTTTGGACTCCTGTGCTTGA	59.415	20	GTTTGCCAGCCATACCAGTT	60	20	264	338	601	TTTTGGACTCCTGTGCTTGA	59.415	20	TATGTTTGCCAGCCATACCA	59.953	20	20	338	604	TGGTTTTGGACTCCTGTGCT	60.69	20	GTTTGCCAGCCATACCAGTT	60	20	20	335	601
comp66015_c0_seq2	2	p1	(A)11	11	397	407	TTTTGGACTCCTGTGCTTGA	59.415	20	GTTTGCCAGCCATACCAGTT	60	20	264	338	601	TTTTGGACTCCTGTGCTTGA	59.415	20	TATGTTTGCCAGCCATACCA	59.953	20	20	338	604	TGGTTTTGGACTCCTGTGCT	60.69	20	GTTTGCCAGCCATACCAGTT	60	20	20	335	601
comp47317_c0_seq1	1	p1	(T)11	11	212	222	TTTTGGAAGGCTTGTCCAGT	59.711	20	CGGTCAGCATCCTACTTGAA	58.874	20	257	121	377	TTTTGGAAGGCTTGTCCAGT	59.711	20	ACGGTCAGCATCCTACTTGAA	59.749	21	21	121	378	TTTTGGAAGGCTTGTCCAGT	59.711	20	AAACGGTCAGCATCCTACTTG	59.252	21	21	121	380
comp304763_c0_seq1	1	p1	(T)10	10	386	395	TTTTGCTTACCTGCTTTGCC	60.376	20	TTTGAAGCTCAAATTAAAATGCTG	59.811	24	167	266	432	GCCGTCAACATATGTCGCTA	59.718	20	TTGAAGCTCAAATTAAAATGCTG	58.625	23	23	152	431	TTTTGCTTACCTGCTTTGCC	60.376	20	TTGAAGCTCAAATTAAAATGCTG	58.625	23	23	266	431
comp39456_c0_seq1	1	p1	(A)14	14	657	670	TTTTGCTGTCCCCATTTCTC	60.051	20	AAGACTCGAAGTCGTTGCAGA	60.186	21	249	513	761	TTTTGCTGTCCCCATTTCTC	60.051	20	GAAGACTCGAAGTCGTTGCAG	60.186	21	21	513	762	TTTTGCTGTCCCCATTTCTC	60.051	20	AGACTCGAAGTCGTTGCAGA	58.752	20	20	513	760
comp68897_c0_seq1	2	p1	(T)13	13	1833	1845	TTTTGCTGATGGCATTTTCA	60.193	20	TTTCCGGTGAGATTAGGTGC	60.074	20	267	1704	1970	TTTTGCTGATGGCATTTTCA	60.193	20	GGGGTGCATGGGTAGTAAAA	59.685	20	20	1704	1892	TTGCTGATGGCATTTTCAAT	59.115	20	TTTCCGGTGAGATTAGGTGC	60.074	20	20	1706	1970
comp68897_c0_seq2	2	p1	(T)13	13	1824	1836	TTTTGCTGATGGCATTTTCA	60.193	20	TTTCCGGTGAGATTAGGTGC	60.074	20	267	1695	1961	TTTTGCTGATGGCATTTTCA	60.193	20	GGGGTGCATGGGTAGTAAAA	59.685	20	20	1695	1883	TTGCTGATGGCATTTTCAAT	59.115	20	TTTCCGGTGAGATTAGGTGC	60.074	20	20	1697	1961
comp68897_c0_seq3	1	p1	(T)13	13	1807	1819	TTTTGCTGATGGCATTTTCA	60.193	20	TTTCCGGTGAGATTAGGTGC	60.074	20	267	1678	1944	TTTTGCTGATGGCATTTTCA	60.193	20	GGGGTGCATGGGTAGTAAAA	59.685	20	20	1678	1866	TTGCTGATGGCATTTTCAAT	59.115	20	TTTCCGGTGAGATTAGGTGC	60.074	20	20	1680	1944
comp68897_c0_seq4	1	p1	(T)13	13	1798	1810	TTTTGCTGATGGCATTTTCA	60.193	20	TTTCCGGTGAGATTAGGTGC	60.074	20	267	1669	1935	TTTTGCTGATGGCATTTTCA	60.193	20	GGGGTGCATGGGTAGTAAAA	59.685	20	20	1669	1857	TTGCTGATGGCATTTTCAAT	59.115	20	TTTCCGGTGAGATTAGGTGC	60.074	20	20	1671	1935
comp68897_c0_seq5	2	p1	(T)13	13	1758	1770	TTTTGCTGATGGCATTTTCA	60.193	20	TTTCCGGTGAGATTAGGTGC	60.074	20	267	1629	1895	TTTTGCTGATGGCATTTTCA	60.193	20	GGGGTGCATGGGTAGTAAAA	59.685	20	20	1629	1817	TTGCTGATGGCATTTTCAAT	59.115	20	TTTCCGGTGAGATTAGGTGC	60.074	20	20	1631	1895
comp68897_c0_seq6	2	p1	(T)13	13	1749	1761	TTTTGCTGATGGCATTTTCA	60.193	20	TTTCCGGTGAGATTAGGTGC	60.074	20	267	1620	1886	TTTTGCTGATGGCATTTTCA	60.193	20	GGGGTGCATGGGTAGTAAAA	59.685	20	20	1620	1808	TTGCTGATGGCATTTTCAAT	59.115	20	TTTCCGGTGAGATTAGGTGC	60.074	20	20	1622	1886
comp68897_c0_seq7	2	p1	(T)13	13	1740	1752	TTTTGCTGATGGCATTTTCA	60.193	20	TTTCCGGTGAGATTAGGTGC	60.074	20	267	1611	1877	TTTTGCTGATGGCATTTTCA	60.193	20	GGGGTGCATGGGTAGTAAAA	59.685	20	20	1611	1799	TTGCTGATGGCATTTTCAAT	59.115	20	TTTCCGGTGAGATTAGGTGC	60.074	20	20	1613	1877
comp68897_c0_seq8	1	p1	(T)13	13	1732	1744	TTTTGCTGATGGCATTTTCA	60.193	20	TTTCCGGTGAGATTAGGTGC	60.074	20	267	1603	1869	TTTTGCTGATGGCATTTTCA	60.193	20	GGGGTGCATGGGTAGTAAAA	59.685	20	20	1603	1791	TTGCTGATGGCATTTTCAAT	59.115	20	TTTCCGGTGAGATTAGGTGC	60.074	20	20	1605	1869
comp68897_c0_seq9	2	p1	(T)13	13	1731	1743	TTTTGCTGATGGCATTTTCA	60.193	20	TTTCCGGTGAGATTAGGTGC	60.074	20	267	1602	1868	TTTTGCTGATGGCATTTTCA	60.193	20	GGGGTGCATGGGTAGTAAAA	59.685	20	20	1602	1790	TTGCTGATGGCATTTTCAAT	59.115	20	TTTCCGGTGAGATTAGGTGC	60.074	20	20	1604	1868
comp68897_c0_seq10	1	p1	(T)13	13	1723	1735	TTTTGCTGATGGCATTTTCA	60.193	20	TTTCCGGTGAGATTAGGTGC	60.074	20	267	1594	1860	TTTTGCTGATGGCATTTTCA	60.193	20	GGGGTGCATGGGTAGTAAAA	59.685	20	20	1594	1782	TTGCTGATGGCATTTTCAAT	59.115	20	TTTCCGGTGAGATTAGGTGC	60.074	20	20	1596	1860
comp68897_c0_seq11	2	p1	(T)13	13	1721	1733	TTTTGCTGATGGCATTTTCA	60.193	20	TTTCCGGTGAGATTAGGTGC	60.074	20	267	1592	1858	TTTTGCTGATGGCATTTTCA	60.193	20	GGGGTGCATGGGTAGTAAAA	59.685	20	20	1592	1780	TTGCTGATGGCATTTTCAAT	59.115	20	TTTCCGGTGAGATTAGGTGC	60.074	20	20	1594	1858
comp68897_c0_seq12	2	p1	(T)13	13	1712	1724	TTTTGCTGATGGCATTTTCA	60.193	20	TTTCCGGTGAGATTAGGTGC	60.074	20	267	1583	1849	TTTTGCTGATGGCATTTTCA	60.193	20	GGGGTGCATGGGTAGTAAAA	59.685	20	20	1583	1771	TTGCTGATGGCATTTTCAAT	59.115	20	TTTCCGGTGAGATTAGGTGC	60.074	20	20	1585	1849
comp68897_c0_seq13	1	p1	(T)13	13	1695	1707	TTTTGCTGATGGCATTTTCA	60.193	20	TTTCCGGTGAGATTAGGTGC	60.074	20	267	1566	1832	TTTTGCTGATGGCATTTTCA	60.193	20	GGGGTGCATGGGTAGTAAAA	59.685	20	20	1566	1754	TTGCTGATGGCATTTTCAAT	59.115	20	TTTCCGGTGAGATTAGGTGC	60.074	20	20	1568	1832
comp68897_c0_seq14	1	p1	(T)13	13	1686	1698	TTTTGCTGATGGCATTTTCA	60.193	20	TTTCCGGTGAGATTAGGTGC	60.074	20	267	1557	1823	TTTTGCTGATGGCATTTTCA	60.193	20	GGGGTGCATGGGTAGTAAAA	59.685	20	20	1557	1745	TTGCTGATGGCATTTTCAAT	59.115	20	TTTCCGGTGAGATTAGGTGC	60.074	20	20	1559	1823
comp68897_c0_seq15	2	p1	(T)13	13	1665	1677	TTTTGCTGATGGCATTTTCA	60.193	20	TTTCCGGTGAGATTAGGTGC	60.074	20	267	1536	1802	TTTTGCTGATGGCATTTTCA	60.193	20	GGGGTGCATGGGTAGTAAAA	59.685	20	20	1536	1724	TTGCTGATGGCATTTTCAAT	59.115	20	TTTCCGGTGAGATTAGGTGC	60.074	20	20	1538	1802
comp68897_c0_seq16	2	p1	(T)13	13	1656	1668	TTTTGCTGATGGCATTTTCA	60.193	20	TTTCCGGTGAGATTAGGTGC	60.074	20	267	1527	1793	TTTTGCTGATGGCATTTTCA	60.193	20	GGGGTGCATGGGTAGTAAAA	59.685	20	20	1527	1715	TTGCTGATGGCATTTTCAAT	59.115	20	TTTCCGGTGAGATTAGGTGC	60.074	20	20	1529	1793
comp68897_c0_seq17	1	p1	(T)13	13	1639	1651	TTTTGCTGATGGCATTTTCA	60.193	20	TTTCCGGTGAGATTAGGTGC	60.074	20	267	1510	1776	TTTTGCTGATGGCATTTTCA	60.193	20	GGGGTGCATGGGTAGTAAAA	59.685	20	20	1510	1698	TTGCTGATGGCATTTTCAAT	59.115	20	TTTCCGGTGAGATTAGGTGC	60.074	20	20	1512	1776
comp68897_c0_seq18	1	p1	(T)13	13	1630	1642	TTTTGCTGATGGCATTTTCA	60.193	20	TTTCCGGTGAGATTAGGTGC	60.074	20	267	1501	1767	TTTTGCTGATGGCATTTTCA	60.193	20	GGGGTGCATGGGTAGTAAAA	59.685	20	20	1501	1689	TTGCTGATGGCATTTTCAAT	59.115	20	TTTCCGGTGAGATTAGGTGC	60.074	20	20	1503	1767
comp68897_c0_seq19	2	p1	(T)13	13	1628	1640	TTTTGCTGATGGCATTTTCA	60.193	20	TTTCCGGTGAGATTAGGTGC	60.074	20	267	1499	1765	TTTTGCTGATGGCATTTTCA	60.193	20	GGGGTGCATGGGTAGTAAAA	59.685	20	20	1499	1687	TTGCTGATGGCATTTTCAAT	59.115	20	TTTCCGGTGAGATTAGGTGC	60.074	20	20	1501	1765
comp68897_c0_seq20	2	p1	(T)13	13	1619	1631	TTTTGCTGATGGCATTTTCA	60.193	20	TTTCCGGTGAGATTAGGTGC	60.074	20	267	1490	1756	TTTTGCTGATGGCATTTTCA	60.193	20	GGGGTGCATGGGTAGTAAAA	59.685	20	20	1490	1678	TTGCTGATGGCATTTTCAAT	59.115	20	TTTCCGGTGAGATTAGGTGC	60.074	20	20	1492	1756
comp68897_c0_seq21	1	p1	(T)13	13	1602	1614	TTTTGCTGATGGCATTTTCA	60.193	20	TTTCCGGTGAGATTAGGTGC	60.074	20	267	1473	1739	TTTTGCTGATGGCATTTTCA	60.193	20	GGGGTGCATGGGTAGTAAAA	59.685	20	20	1473	1661	TTGCTGATGGCATTTTCAAT	59.115	20	TTTCCGGTGAGATTAGGTGC	60.074	20	20	1475	1739
comp68897_c0_seq22	1	p1	(T)13	13	1593	1605	TTTTGCTGATGGCATTTTCA	60.193	20	TTTCCGGTGAGATTAGGTGC	60.074	20	267	1464	1730	TTTTGCTGATGGCATTTTCA	60.193	20	GGGGTGCATGGGTAGTAAAA	59.685	20	20	1464	1652	TTGCTGATGGCATTTTCAAT	59.115	20	TTTCCGGTGAGATTAGGTGC	60.074	20	20	1466	1730
comp59187_c1_seq4	1	p1	(A)15	15	63	77	TTTTGCTCATGTATATTTTAGATTTCA	57.677	27	TGAAAGTAACGAGAGAGGGGA	58.92	21	209	24	232	TTTTGCTCATGTATATTTTAGATTTCA	57.677	27	TGAAAGTAACGAGAGAGGGGAG	59.879	22	22	24	232	TTTTGCTCATGTATATTTTAGATTTCA	57.677	27	TTGGTGGATGAAAGTAACGAGA	59.609	22	22	24	240
comp528666_c0_seq1	1	p1	(A)10	10	291	300	TTTTGCCTAGTTTTGACCCG	60.103	20	TGTGTTGGTGAATTATTTTGGG	59.603	22	269	87	355	ATCAACGCCTGAATGGTAGC	60.103	20	TGTGTTGGTGAATTATTTTGGG	59.603	22	22	107	355	TTTTGCCTAGTTTTGACCCG	60.103	20	TGGGTTTGAAGAAGATGAATGA	59.546	22	22	87	337
comp55732_c0_seq1	1	p3	(AAC)6	18	330	347	TTTTGCCCCCAACAAAATAG	59.805	20	TAAACAGGTTTCCGGTGGAG	59.964	20	259	164	422	TTTTGCCCCCAACAAAATAG	59.805	20	CTAAACAGGTTTCCGGTGGA	59.964	20	20	164	423	TTTTGCCCCCAACAAAATAG	59.805	20	TCTAAACAGGTTTCCGGTGG	59.964	20	20	164	424
comp53660_c0_seq1	2	p2	(TA)6	12	638	649	TTTTGCCACTCCCCTGTTAC	59.971	20	TCATCATTCTTCATCTCCTTTTT	57.002	23	172	512	683	GTTTTGCCACTCCCCTGTTA	59.971	20	TCATCATTCTTCATCTCCTTTTT	57.002	23	23	511	683	TCCTTTTGGTACACACGCAG	59.758	20	TCATCATTCTTCATCTCCTTTTT	57.002	23	23	564	683
comp13799_c0_seq1	1	p1	(A)12	12	137	148	TTTTGCCAACCAACTTTCAA	59.178	20	CTATTTGGCCAGCTTTTTGG	59.715	20	152	92	243	TTTTGCCAACCAACTTTCAA	59.178	20	TACAAGCAAAACGCCAAACA	60.286	20	20	92	335	TTTTGCCAACCAACTTTCAA	59.178	20	CAGGTTGAATGTCGCAATGT	59.572	20	20	92	359
comp1378502_c0_seq1	2	p1	(A)12	12	165	176	TTTTGCATTTTCCGCTTTTC	60.185	20	TCGAGGCATTTCGAAAACA	60.328	19	127	78	204	AATGTACCCTAGCAGCAGCG	60.428	20	GGCATTTCGAAAACACTGAAA	60.103	21	21	43	200	AATGTACCCTAGCAGCAGCG	60.428	20	GAGGCATTTCGAAAACACTGA	60.242	21	21	43	202
comp785373_c0_seq1	1	p1	(T)11	11	163	173	TTTTGCAGGGATCAATACCA	58.965	20	TGCGGCAAAATTGTTAGAAA	59.328	20	210	6	215	TTTTGCAGGGATCAATACCA	58.965	20	CTGCGGCAAAATTGTTAGAA	58.958	20	20	6	216	TTTTGCAGGGATCAATACCA	58.965	20	TGCGGCAAAATTGTTAGAAAC	60.123	21	21	6	215
comp61566_c0_seq1	1	p1	(A)11	11	105	115	TTTTGCAGGCAAGTTTTGTG	59.888	20	TTGGTGCAGGACACATTCTG	60.722	20	119	40	158	TTTTGCAGGCAAGTTTTGTG	59.888	20	GCAGGACACATTCTGATTGC	59.25	20	20	40	153	TGCAGGCAAGTTTTGTGTGT	60.347	20	TTGGTGCAGGACACATTCTG	60.722	20	20	43	158
comp61566_c0_seq2	1	p1	(A)11	11	105	115	TTTTGCAGGCAAGTTTTGTG	59.888	20	CCAATTTGAAAATGCAGGAGA	60.06	21	215	40	254	TTTTGCAGGCAAGTTTTGTG	59.888	20	TGCATGGTTTGTCCAATTTT	58.869	20	20	40	180	TTTTGCAGGCAAGTTTTGTG	59.888	20	TTGCATGGTTTGTCCAATTT	58.869	20	20	40	181
comp61566_c0_seq3	1	p1	(A)11	11	105	115	TTTTGCAGGCAAGTTTTGTG	59.888	20	TTGGTGCAGGACACATTCTG	60.722	20	119	40	158	TTTTGCAGGCAAGTTTTGTG	59.888	20	GCAGGACACATTCTGATTGC	59.25	20	20	40	153	TGCAGGCAAGTTTTGTGTGT	60.347	20	TTGGTGCAGGACACATTCTG	60.722	20	20	43	158
comp61566_c0_seq5	1	p1	(A)11	11	105	115	TTTTGCAGGCAAGTTTTGTG	59.888	20	GCAGGACACATTCTGATTGC	59.25	20	114	40	153	TGCAGGCAAGTTTTGTGTGT	60.347	20	GCAGGACACATTCTGATTGC	59.25	20	20	43	153	TTTTGCAGGCAAGTTTTGTG	59.888	20	CCAATTTCAAAATGCAGGAGA	60.06	21	21	40	275
comp61566_c0_seq6	1	p1	(A)11	11	105	115	TTTTGCAGGCAAGTTTTGTG	59.888	20	CCAATTTCAAAATGCAGGAGA	60.06	21	215	40	254	TTTTGCAGGCAAGTTTTGTG	59.888	20	TGCATGGTTTGTCCAATTTT	58.869	20	20	40	180	TTTTGCAGGCAAGTTTTGTG	59.888	20	TTGCATGGTTTGTCCAATTT	58.869	20	20	40	181
comp59311_c0_seq1	1	c	(T)17a(ATT)5	33	776	808	TTTTGCAAATGGGTCAGTCA	60.088	20	CAGCAATCTGCAATCAGCAT	59.979	20	199	675	873	GGTCAGTCATTTTGGGTTGG	60.21	20	CAGCAATCTGCAATCAGCAT	59.979	20	20	686	873	GGGTCAGTCATTTTGGGTTG	60.21	20	CAGCAATCTGCAATCAGCAT	59.979	20	20	685	873
comp59311_c0_seq2	1	c	(T)17a(ATT)5	33	752	784	TTTTGCAAATGGGTCAGTCA	60.088	20	CAGCAATCTGCAATCAGCAT	59.979	20	199	651	849	GGTCAGTCATTTTGGGTTGG	60.21	20	CAGCAATCTGCAATCAGCAT	59.979	20	20	662	849	GGGTCAGTCATTTTGGGTTG	60.21	20	CAGCAATCTGCAATCAGCAT	59.979	20	20	661	849
comp59311_c0_seq3	1	c	(T)17a(ATT)5	33	735	767	TTTTGCAAATGGGTCAGTCA	60.088	20	CAGCAATCTGCAATCAGCAT	59.979	20	199	634	832	GGTCAGTCATTTTGGGTTGG	60.21	20	CAGCAATCTGCAATCAGCAT	59.979	20	20	645	832	GGGTCAGTCATTTTGGGTTG	60.21	20	CAGCAATCTGCAATCAGCAT	59.979	20	20	644	832
comp59311_c0_seq4	1	c	(T)17a(ATT)5	33	711	743	TTTTGCAAATGGGTCAGTCA	60.088	20	CAGCAATCTGCAATCAGCAT	59.979	20	199	610	808	GGTCAGTCATTTTGGGTTGG	60.21	20	CAGCAATCTGCAATCAGCAT	59.979	20	20	621	808	GGGTCAGTCATTTTGGGTTG	60.21	20	CAGCAATCTGCAATCAGCAT	59.979	20	20	620	808
comp54865_c0_seq2	1	p1	(T)10	10	28	37	TTTTGATTTTGATTTTGATTTGC	58.223	23	TAATGTCCCTTCCCTTGCTG	60.066	20	167	2	168	TTTTGATTTTGATTTTGATTTGC	58.223	23	GGCTTCTAATGTCCCTTCCC	59.903	20	20	2	174	TTTTGATTTTGATTTTGATTTGC	58.223	23	CTTCTATGCCGCTGCTCTTT	59.752	20	20	2	222
comp57356_c0_seq1	1	p1	(A)10	10	271	280	TTTTGATTTCCCTCCTCTGAA	58.749	21	CAACTGGTCGAATTGGGAAT	59.79	20	256	226	481	TTTTGATTTCCCTCCTCTGAAG	59.698	22	CAACTGGTCGAATTGGGAAT	59.79	20	20	226	481	TTTTGATTTCCCTCCTCTGAAG	59.698	22	CTGGTTCGGAACTGAGCAAT	60.255	20	20	226	452
comp57356_c0_seq2	1	p1	(A)10	10	271	280	TTTTGATTTCCCTCCTCTGAA	58.749	21	CAACTGGTCGAATTGGGAAT	59.79	20	226	226	451	TTTTGATTTCCCTCCTCTGAAG	59.698	22	CAACTGGTCGAATTGGGAAT	59.79	20	20	226	451	TTTTGATTTCCCTCCTCTGAAG	59.698	22	CTGGTTCGGAACTGAGCAAT	60.255	20	20	226	422
comp39797_c0_seq1	1	p3	(TCA)5	15	530	544	TTTTGATGAAACGACAACGG	59.561	20	GTCACCGGAACACCAAAATC	60.218	20	259	450	708	TTTTGATGAAACGACAACGG	59.561	20	TCACCGGAACACCAAAATCT	60.353	20	20	450	707	CGTTTGAGTGATCAGGTGGA	59.676	20	TCAACAGGTCAACGACGACT	59.31	20	20	487	677
comp68039_c0_seq1	1	p2	(AG)6	12	34	45	TTTTGAGTCCGGGTACAAGAG	59.225	21	CACAAAGCACCCTTTATCCA	58.623	20	194	5	198	TTTTGAGTCCGGGTACAAGAG	59.225	21	TCACAAAGCACCCTTTATCCA	60.487	21	21	5	199	TTGAGTCCGGGTACAAGAGTG	60.156	21	CCAGTACAAGCATATGGCTCA	58.81	21	21	7	266
comp68151_c0_seq1	1	p1	(A)11	11	1408	1418	TTTTGAGGGCAAACATCAACT	59.601	21	TTCTTTGCATCTGTTCTCAGG	58.09	21	191	1359	1549	TTTTGAGGGCAAACATCAAC	58.599	20	TTCTTTGCATCTGTTCTCAGG	58.09	21	21	1359	1549	TTTTGAGGGCAAACATCAACT	59.601	21	TTCTTTGCATCTGTTCTCAGGT	58.983	22	22	1359	1549
comp68151_c0_seq3	1	p1	(A)11	11	1341	1351	TTTTGAGGGCAAACATCAACT	59.601	21	TTCTTTGCATCTGTTCTCAGG	58.09	21	191	1292	1482	TTTTGAGGGCAAACATCAAC	58.599	20	TTCTTTGCATCTGTTCTCAGG	58.09	21	21	1292	1482	TTTTGAGGGCAAACATCAACT	59.601	21	TTCTTTGCATCTGTTCTCAGGT	58.983	22	22	1292	1482
comp68151_c0_seq4	1	p1	(A)11	11	1313	1323	TTTTGAGGGCAAACATCAACT	59.601	21	TTCTTTGCATCTGTTCTCAGG	58.09	21	191	1264	1454	TTTTGAGGGCAAACATCAAC	58.599	20	TTCTTTGCATCTGTTCTCAGG	58.09	21	21	1264	1454	TTTTGAGGGCAAACATCAACT	59.601	21	TTCTTTGCATCTGTTCTCAGGT	58.983	22	22	1264	1454
comp68151_c0_seq6	1	p1	(A)11	11	1301	1311	TTTTGAGGGCAAACATCAACT	59.601	21	TTCTTTGCATCTGTTCTCAGG	58.09	21	191	1252	1442	TTTTGAGGGCAAACATCAAC	58.599	20	TTCTTTGCATCTGTTCTCAGG	58.09	21	21	1252	1442	TTTTGAGGGCAAACATCAACT	59.601	21	TTCTTTGCATCTGTTCTCAGGT	58.983	22	22	1252	1442
comp68151_c0_seq9	1	p1	(A)11	11	1256	1266	TTTTGAGGGCAAACATCAACT	59.601	21	TTCTTTGCATCTGTTCTCAGG	58.09	21	191	1207	1397	TTTTGAGGGCAAACATCAAC	58.599	20	TTCTTTGCATCTGTTCTCAGG	58.09	21	21	1207	1397	TTTTGAGGGCAAACATCAACT	59.601	21	TTCTTTGCATCTGTTCTCAGGT	58.983	22	22	1207	1397
comp68151_c0_seq10	1	p1	(A)11	11	1246	1256	TTTTGAGGGCAAACATCAACT	59.601	21	TTCTTTGCATCTGTTCTCAGG	58.09	21	191	1197	1387	TTTTGAGGGCAAACATCAAC	58.599	20	TTCTTTGCATCTGTTCTCAGG	58.09	21	21	1197	1387	TTTTGAGGGCAAACATCAACT	59.601	21	TTCTTTGCATCTGTTCTCAGGT	58.983	22	22	1197	1387
comp68151_c0_seq11	1	p1	(A)11	11	1244	1254	TTTTGAGGGCAAACATCAACT	59.601	21	TTCTTTGCATCTGTTCTCAGG	58.09	21	191	1195	1385	TTTTGAGGGCAAACATCAAC	58.599	20	TTCTTTGCATCTGTTCTCAGG	58.09	21	21	1195	1385	TTTTGAGGGCAAACATCAACT	59.601	21	TTCTTTGCATCTGTTCTCAGGT	58.983	22	22	1195	1385
comp68151_c0_seq12	1	p1	(A)11	11	1234	1244	TTTTGAGGGCAAACATCAACT	59.601	21	TTCTTTGCATCTGTTCTCAGG	58.09	21	191	1185	1375	TTTTGAGGGCAAACATCAAC	58.599	20	TTCTTTGCATCTGTTCTCAGG	58.09	21	21	1185	1375	TTTTGAGGGCAAACATCAACT	59.601	21	TTCTTTGCATCTGTTCTCAGGT	58.983	22	22	1185	1375
comp68151_c0_seq17	1	p1	(A)11	11	1173	1183	TTTTGAGGGCAAACATCAACT	59.601	21	TTCTTTGCATCTGTTCTCAGG	58.09	21	191	1124	1314	TTTTGAGGGCAAACATCAAC	58.599	20	TTCTTTGCATCTGTTCTCAGG	58.09	21	21	1124	1314	TTTTGAGGGCAAACATCAACT	59.601	21	TTCTTTGCATCTGTTCTCAGGT	58.983	22	22	1124	1314
comp68151_c0_seq18	1	p1	(A)11	11	1149	1159	TTTTGAGGGCAAACATCAACT	59.601	21	TTCTTTGCATCTGTTCTCAGG	58.09	21	191	1100	1290	TTTTGAGGGCAAACATCAAC	58.599	20	TTCTTTGCATCTGTTCTCAGG	58.09	21	21	1100	1290	TTTTGAGGGCAAACATCAACT	59.601	21	TTCTTTGCATCTGTTCTCAGGT	58.983	22	22	1100	1290
comp68151_c0_seq20	1	p1	(A)11	11	1137	1147	TTTTGAGGGCAAACATCAACT	59.601	21	TTCTTTGCATCTGTTCTCAGG	58.09	21	191	1088	1278	TTTTGAGGGCAAACATCAAC	58.599	20	TTCTTTGCATCTGTTCTCAGG	58.09	21	21	1088	1278	TTTTGAGGGCAAACATCAACT	59.601	21	TTCTTTGCATCTGTTCTCAGGT	58.983	22	22	1088	1278
comp63619_c0_seq13	1	p2	(AT)6	12	81	92	TTTTGACTTTACAATGCCCCT	58.616	21	GGGAACAACAACCCTTGAGA	59.943	20	140	5	144	TTTTGACTTTACAATGCCCC	57.607	20	GGGAACAACAACCCTTGAGA	59.943	20	20	5	144	GCCCCTATAGTTTTGTTAGCCA	59.541	22	GGGAACAACAACCCTTGAGA	59.943	20	20	20	144
comp63619_c0_seq20	1	p2	(AT)6	12	81	92	TTTTGACTTTACAATGCCCCT	58.616	21	GGATAGCAGCCCATGACACT	60.104	20	138	5	142	TTTTGACTTTACAATGCCCC	57.607	20	GGATAGCAGCCCATGACACT	60.104	20	20	5	142	TTTTGACTTTACAATGCCCCT	58.616	21	TCAGAGGTGGCTCCGAGTAT	59.827	20	20	5	171
comp1347978_c0_seq1	1	p1	(A)10	10	138	147	TTTTGAATTGTTTGCCGGTT	60.335	20	GCACTACAATTATGTTTTTCTCCTC	57.611	25	154	40	193	TTTTTGAATTGTTTGCCGGT	60.335	20	GCACTACAATTATGTTTTTCTCCTC	57.611	25	25	39	193	TTTTGAATTGTTTGCCGGTT	60.335	20	ACAATTATGTTTTTCTCCTCTTTCA	57.589	25	25	40	188
comp2934_c0_seq1	1	p1	(A)10	10	127	136	TTTTGAATTGGGATGAATCG	58.403	20	CATTTTCACACCCTAGCCGT	59.993	20	147	48	194	CTTTTGAATTGGGATGAATCG	59.397	21	CATTTTCACACCCTAGCCGT	59.993	20	20	47	194	TTTTGAATTGGGATGAATCG	58.403	20	CCAAACCTGCAAAAAGAAGC	59.861	20	20	48	238
comp977174_c0_seq1	1	p2	(TG)10	20	101	120	TTTTGAAGTGTTTGGAAGGGTT	59.886	22	ATGCTGCAATGGGCATCTAT	60.465	20	177	55	231	GCTTTTGAAGTGTTTGGAAGG	58.869	21	ATGCTGCAATGGGCATCTAT	60.465	20	20	53	231	CTTTTGAAGTGTTTGGAAGGG	58.728	21	ATGCTGCAATGGGCATCTAT	60.465	20	20	54	231
comp631052_c0_seq1	1	p1	(T)10	10	264	273	TTTTGAAGCGATTTGAGGTG	58.892	20	CCGAGTTGGATTTCTTGACC	59.526	20	178	184	361	GCGATTTGAGGTGTACAAGGA	60.125	21	CCGAGTTGGATTTCTTGACC	59.526	20	20	191	361	TTTTTGAAGCGATTTGAGGTG	60.229	21	CCGAGTTGGATTTCTTGACC	59.526	20	20	183	361
comp59155_c0_seq4	1	p1	(T)10	10	840	849	TTTTGAAGAAGCATCGAAGGA	59.946	21	AATATCTTGCGATTCCGACG	60.06	20	144	811	954	TTTTGAAGAAGCATCGAAGGA	59.946	21	ACCTCGTGTCCCTCACACTC	60.161	20	20	811	1004	TTTTGAAGAAGCATCGAAGGA	59.946	21	TAACGACGATCAGTCAACGG	59.716	20	20	811	1032
comp896780_c0_seq1	1	p3	(GTT)5	15	166	180	TTTTGAACCAGAAATTGGGC	59.916	20	TCTTCTTCTAAACTAACCACCCA	57.15	23	151	56	206	CCAGAAATTGGGCATAATGG	60.146	20	TCTTCTTCTAAACTAACCACCCA	57.15	23	23	63	206	GGCATAATGGATGAGGGAAA	59.722	20	TCTTCTTCTAAACTAACCACCCA	57.15	23	23	73	206
comp67604_c0_seq1	1	c	(A)11caactaagcaataaaaatatataagaaaacaataatcaaattttgagtaataatgaacagagaaaaaaacaagtatgtgtttgtc(A)10	106	51	156	TTTTGAACATGTGCGTGGTT	60.011	20	GAGCATTGGAGAAGTGCCTC	59.957	20	209	7	215	TTTTGAACATGTGCGTGGTT	60.011	20	GCCTCACTACACGAACACCA	59.751	20	20	7	200	TTTTGAACATGTGCGTGGTT	60.011	20	TGCCTCACTACACGAACACC	59.751	20	20	7	201
comp70243_c0_seq1	1	p2	(AG)9	18	2279	2296	TTTTGAAAGAGGCCCAGTTG	60.22	20	AAAACCAACCCCATCAACAC	59.55	20	245	2114	2358	TTTTGAAAGAGGCCCAGTTG	60.22	20	CACACCTATGATGCCCTTGA	59.522	20	20	2114	2341	TTTTGAAAGAGGCCCAGTTG	60.22	20	AACCAACCCCATCAACACAC	60.533	20	20	2114	2356
comp70243_c0_seq2	1	p2	(AG)9	18	2276	2293	TTTTGAAAGAGGCCCAGTTG	60.22	20	AAAACCAACCCCATCAACAC	59.55	20	245	2111	2355	TTTTGAAAGAGGCCCAGTTG	60.22	20	CACACCTATGATGCCCTTGA	59.522	20	20	2111	2338	TTTTGAAAGAGGCCCAGTTG	60.22	20	AACCAACCCCATCAACACAC	60.533	20	20	2111	2353
comp70243_c0_seq3	1	p2	(AG)9	18	2258	2275	TTTTGAAAGAGGCCCAGTTG	60.22	20	AAAACCAACCCCATCAACAC	59.55	20	245	2093	2337	TTTTGAAAGAGGCCCAGTTG	60.22	20	CACACCTATGATGCCCTTGA	59.522	20	20	2093	2320	TTTTGAAAGAGGCCCAGTTG	60.22	20	AACCAACCCCATCAACACAC	60.533	20	20	2093	2335
comp70243_c0_seq4	1	p2	(AG)9	18	2255	2272	TTTTGAAAGAGGCCCAGTTG	60.22	20	AAAACCAACCCCATCAACAC	59.55	20	245	2090	2334	TTTTGAAAGAGGCCCAGTTG	60.22	20	CACACCTATGATGCCCTTGA	59.522	20	20	2090	2317	TTTTGAAAGAGGCCCAGTTG	60.22	20	AACCAACCCCATCAACACAC	60.533	20	20	2090	2332
comp70243_c0_seq7	1	p2	(AG)9	18	544	561	TTTTGAAAGAGGCCCAGTTG	60.22	20	AAAACCAACCCCATCAACAC	59.55	20	245	379	623	TTTTGAAAGAGGCCCAGTTG	60.22	20	CACACCTATGATGCCCTTGA	59.522	20	20	379	606	TTTTGAAAGAGGCCCAGTTG	60.22	20	AACCAACCCCATCAACACAC	60.533	20	20	379	621
comp3609_c0_seq1	1	p1	(T)10	10	102	111	TTTTGAAACGGGGAGATGAT	59.363	20	TGAAATTTGGGGTAGGACTCA	59.415	21	166	13	178	ATTTTGAAACGGGGAGATGA	59.363	20	TGAAATTTGGGGTAGGACTCA	59.415	21	21	12	178	TTTTGAAACGGGGAGATGAT	59.363	20	AATTTGGGGTAGGACTCATCC	59.161	21	21	13	175
comp65433_c4_seq11	1	p1	(T)10	10	83	92	TTTTGAAACCTTGCTTCAACC	59.234	21	AGGGACCAAAAATGCTGATG	59.933	20	203	27	229	TTTTGAAACCTTGCTTCAACC	59.234	21	AGGGACCAAAATGTTGATGG	59.647	20	20	27	292	TTTGAAACCTTGCTTCAACCT	58.869	21	AGGGACCAAAAATGCTGATG	59.933	20	20	28	229
comp65433_c4_seq12	1	p1	(T)10	10	83	92	TTTTGAAACCTTGCTTCAACC	59.234	21	AGGGACCAAAAATGCTGATG	59.933	20	203	27	229	TTTTGAAACCTTGCTTCAACC	59.234	21	AGGGACCAAAATGTTGATGG	59.647	20	20	27	292	TTTGAAACCTTGCTTCAACCT	58.869	21	AGGGACCAAAAATGCTGATG	59.933	20	20	28	229
comp65433_c4_seq23	1	p1	(T)10	10	83	92	TTTTGAAACCTTGCTTCAACC	59.234	21	CCATCAACATTTTTGGTCCC	60.029	20	216	27	242	TTGAAACCTTGCTTCAACCTT	58.869	21	CCATCAACATTTTTGGTCCC	60.029	20	20	29	242	TTTGAAACCTTGCTTCAACCT	58.869	21	CCATCAACATTTTTGGTCCC	60.029	20	20	28	242
comp52959_c0_seq1	1	p1	(T)12	12	517	528	TTTTGAAAAGCATTTTGATAGATGA	59.229	25	CGACTTTAAGGGTCCGTTTG	59.604	20	175	385	559	TTTTGAAAAGCATTTTGATAGATGA	59.229	25	GCCAATCTTGACCCACAAAG	60.495	20	20	385	639	TTTGAAAAGCATTTTGATAGATGA	58.024	24	CGACTTTAAGGGTCCGTTTG	59.604	20	20	386	559
comp781334_c0_seq1	1	p1	(T)10	10	220	229	TTTTCTTTTTCCCCACGATG	59.91	20	AACCAAGGTTTCAATTGCTTG	59.121	21	134	143	276	TGCCGTTTCTCTTCCTTTGT	59.853	20	AACCAAGGTTTCAATTGCTTG	59.121	21	21	161	276	CCGTCTGAATTTTGGGTTTG	60.336	20	AACCAAGGTTTCAATTGCTTG	59.121	21	21	121	276
comp66323_c0_seq2	2	p1	(T)11	11	649	659	TTTTCTTTCGGATCTGTCGG	60.184	20	TCAAAATGCATGGGATGAAA	59.867	20	145	617	761	TTTTCTTTCGGATCTGTCGG	60.184	20	ATGCATGGGATGAAACCCTA	60.155	20	20	617	756	TTTTCTTTCGGATCTGTCGG	60.184	20	GCATGGGATGAAACCCTAAA	59.762	20	20	617	754
comp44911_c0_seq1	1	p1	(T)11	11	133	143	TTTTCTTTACGAATCACTGTTGGA	60.037	24	AATGTGGCTAAAGTGGTCGG	59.993	20	231	102	332	TCTTTACGAATCACTGTTGGAGA	58.893	23	AATGTGGCTAAAGTGGTCGG	59.993	20	20	105	332	TTCTTTACGAATCACTGTTGGAGA	60.162	24	AATGTGGCTAAAGTGGTCGG	59.993	20	20	104	332
comp49951_c0_seq1	1	p1	(A)10	10	44	53	TTTTCTTGGGGAACAAAACAA	59.456	21	TTGATTCGGTGGAAAGGAAG	60.044	20	152	17	168	TTTTCTTGGGGAACAAAACAA	59.456	21	CTTGATTCGGTGGAAAGGAA	60.044	20	20	17	169	TTTTCTTGGGGAACAAAACAA	59.456	21	AGCCATAGCTTGATTCGGTG	60.235	20	20	17	177
comp21606_c0_seq1	1	p3	(CAC)6	18	280	297	TTTTCTTGCGTCAACGTCAC	59.888	20	TTGGTGATATCGTTTGGGGT	60.051	20	137	208	344	TTTTCTTGCGTCAACGTCAC	59.888	20	GTTGGTGATATCGTTTGGGG	60.051	20	20	208	345	TTTTCTTGCGTCAACGTCAC	59.888	20	GGTTGGTGATATCGTTTGGG	60.051	20	20	208	346
comp70208_c1_seq9	1	c	(CT)7atctcttcttcctatgagggaggaatggagaagtgggagagaagtggttg(GT)6	76	161	236	TTTTCTTGATTGTCCTGCCA	59.247	20	AACCAAGCCACGTATAAAGAGG	59.561	22	130	133	262	TTGATTGTCCTGCCATCACT	59.09	20	AACCAAGCCACGTATAAAGAGG	59.561	22	22	138	262	CTTGATTGTCCTGCCATCAC	59.09	20	AACCAAGCCACGTATAAAGAGG	59.561	22	22	137	262
comp69265_c0_seq3	1	p3	(CGC)5	15	124	138	TTTTCTTCCCTGCAAAAAGG	59.311	20	AGAAACAGCACGAGGTGGAC	60.307	20	253	100	352	AGCAATCACCACCACCATTT	60.24	20	TCTGTTCCAACCTCCATCAA	59.059	20	20	70	177	TTTTCTTCCCTGCAAAAAGG	59.311	20	TAGAAACAGCACGAGGTGGA	59.44	20	20	100	353
comp64372_c0_seq1	1	p3	(TCC)5	15	182	196	TTTTCTTCCACGCTTATCGG	60.202	20	GACCCATCAAAACCCACATC	60.034	20	278	53	330	TCTTCCACGCTTATCGGAAC	60.214	20	GACCCATCAAAACCCACATC	60.034	20	20	56	330	TTTTCTTCCACGCTTATCGG	60.202	20	TCCAAAACCCCAACTACCAA	60.198	20	20	53	261
comp64372_c0_seq2	1	p3	(TCC)5	15	182	196	TTTTCTTCCACGCTTATCGG	60.202	20	GACCCATCAAAACCCACATC	60.034	20	278	53	330	TCTTCCACGCTTATCGGAAC	60.214	20	GACCCATCAAAACCCACATC	60.034	20	20	56	330	TTTTCTTCCACGCTTATCGG	60.202	20	TCCAAAACCCCAACTACCAA	60.198	20	20	53	261
comp63369_c0_seq1	1	p1	(A)11	11	718	728	TTTTCTGCCATGTGTGCATT	60.119	20	CAACTTTATCGTGATGCATTGAA	60.013	23	138	635	772	ATGGATGGCTACCACAAAGG	59.813	20	CAACTTTATCGTGATGCATTGAA	60.013	23	23	545	772	GGCTACCACAAAGGCTGAAA	60.249	20	CAACTTTATCGTGATGCATTGAA	60.013	23	23	551	772
comp63369_c0_seq2	1	p1	(A)11	11	700	710	TTTTCTGCCATGTGTGCATT	60.119	20	CAACTTTATCGTGATGCATTGAA	60.013	23	138	617	754	ATGGATGGCTACCACAAAGG	59.813	20	CAACTTTATCGTGATGCATTGAA	60.013	23	23	527	754	GGCTACCACAAAGGCTGAAA	60.249	20	CAACTTTATCGTGATGCATTGAA	60.013	23	23	533	754
comp68910_c0_seq3	1	p3	(TTC)5	15	750	764	TTTTCTGACCCCAGCATAGG	60.066	20	GGTTACGAACCAGAGGCAAA	60.11	20	215	614	828	TCTGACCCCAGCATAGGAAC	60.073	20	GGTTACGAACCAGAGGCAAA	60.11	20	20	617	828	AGCACAAACAAACGCAACAC	59.812	20	GGTTACGAACCAGAGGCAAA	60.11	20	20	662	828
comp32801_c0_seq1	2	p1	(A)11	11	205	215	TTTTCTCTCAAATTTTTGTACTGGG	59.932	25	TGTGAACAATTTGGTTTCCAT	57.836	21	101	141	241	TTTTCTCTCAAATTTTTGTACTGGG	59.932	25	GTGAACAATTTGGTTTCCATGT	58.72	22	22	141	240	TTTCTCTCAAATTTTTGTACTGGG	58.777	24	TGTGAACAATTTGGTTTCCAT	57.836	21	21	142	241
comp65963_c0_seq11	2	p1	(T)10	10	132	141	TTTTCTCGGAAAAATTTCAGTT	57.146	22	GCCCCTGCAAAGTTTAATCA	60.074	20	249	16	264	TTTTCTCGGAAAAATTTCAGTT	57.146	22	TTAATCACTGCCACGTCAGC	59.871	20	20	16	218	TTTTCTCGGAAAAATTTCAGTT	57.146	22	AAGGACGAAAATACCCCTGG	60.18	20	20	16	176
comp70021_c1_seq2	1	p2	(TC)9	18	81	98	TTTTCGTTCCCAAACACCTC	59.948	20	TGGGAAGAGAGAGGATCGAA	59.879	20	112	25	136	TTTTCGTTCCCAAACACCTC	59.948	20	CCAGTAGAGCCGGAACTGTC	59.867	20	20	25	273	TTTTCGTTCCCAAACACCTC	59.948	20	GCCGGAACTGTCTTTCTTTG	59.853	20	20	25	265
comp64479_c0_seq9	1	p1	(A)11	11	119	129	TTTTCGTGATTTGAAAGGAACA	59.603	22	TCTCACTAAGGTCCATGCAAGA	59.875	22	240	6	245	TTTCGTGATTTGAAAGGAACA	58.254	21	TCTCACTAAGGTCCATGCAAGA	59.875	22	22	7	245	TGAGTTTTCGTGATTTGAAAGG	59.244	22	TCTCACTAAGGTCCATGCAAGA	59.875	22	22	2	245
comp65667_c0_seq1	2	p2	(AG)6	12	123	134	TTTTCGTCGGAAGCAGAAAC	60.365	20	ACCATCCACTCGAAGCTCTG	60.408	20	132	97	228	GTATCGGAACCTTTTCGTCG	59.569	20	ACCATCCACTCGAAGCTCTG	60.408	20	20	86	228	CTTTTCGTCGGAAGCAGAAA	60.493	20	ACCATCCACTCGAAGCTCTG	60.408	20	20	96	228
comp68800_c0_seq1	1	p3	(TCA)5	15	420	434	TTTTCGGTACGATGGCTTTC	60.074	20	GGACTTTGGCGACATTGACT	60.119	20	260	249	508	TTTTCGGTACGATGGCTTTC	60.074	20	AGGACTTTGGCGACATTGAC	60.119	20	20	249	509	CCAGGAGTTGCTTCATTGGT	60.111	20	GGACTTTGGCGACATTGACT	60.119	20	20	377	508
comp68800_c0_seq2	1	p3	(TCA)5	15	397	411	TTTTCGGTACGATGGCTTTC	60.074	20	GGACTTTGGCGACATTGACT	60.119	20	260	226	485	TTTTCGGTACGATGGCTTTC	60.074	20	AGGACTTTGGCGACATTGAC	60.119	20	20	226	486	CCAGGAGTTGCTTCATTGGT	60.111	20	GGACTTTGGCGACATTGACT	60.119	20	20	354	485
comp68800_c0_seq4	1	p3	(TCA)5	15	420	434	TTTTCGGTACGATGGCTTTC	60.074	20	GCTTGGAACTTGATGCTGC	59.542	19	210	249	458	TTTTCGGTACGATGGCTTTC	60.074	20	GGCTTGGAACTTGATGCTG	59.384	19	19	249	459	TTTTCGGTACGATGGCTTTC	60.074	20	TGGCTTGGAACTTGATGCT	59.384	19	19	249	460
comp68800_c0_seq5	1	p3	(TCA)5	15	397	411	TTTTCGGTACGATGGCTTTC	60.074	20	GCTTGGAACTTGATGCTGC	59.542	19	210	226	435	TTTTCGGTACGATGGCTTTC	60.074	20	GGCTTGGAACTTGATGCTG	59.384	19	19	226	436	TTTTCGGTACGATGGCTTTC	60.074	20	TGGCTTGGAACTTGATGCT	59.384	19	19	226	437
comp72270_c0_seq1	1	p1	(A)12	12	1201	1212	TTTTCGGCATAATTTGGAGC	60.04	20	AAAAGCAGCAGGACACCAAT	59.74	20	273	981	1253	TTTTCGGCATAATTTGGAGC	60.04	20	GCAGCAGGACACCAATACAA	59.722	20	20	981	1249	TTTTCGGCATAATTTGGAGC	60.04	20	TCTGAAAAAGCAGCAGGACA	59.716	20	20	981	1258
comp72270_c0_seq2	1	p1	(A)12	12	1186	1197	TTTTCGGCATAATTTGGAGC	60.04	20	AAAAGCAGCAGGACACCAAT	59.74	20	273	966	1238	TTTTCGGCATAATTTGGAGC	60.04	20	GCAGCAGGACACCAATACAA	59.722	20	20	966	1234	TTTTCGGCATAATTTGGAGC	60.04	20	TCTGAAAAAGCAGCAGGACA	59.716	20	20	966	1243
comp72270_c0_seq3	1	p1	(A)12	12	1186	1197	TTTTCGGCATAATTTGGAGC	60.04	20	AAAAGCAGCAGGACACCAAT	59.74	20	273	966	1238	TTTTCGGCATAATTTGGAGC	60.04	20	GCAGCAGGACACCAATACAA	59.722	20	20	966	1234	TTTTCGGCATAATTTGGAGC	60.04	20	TCTGAAAAAGCAGCAGGACA	59.716	20	20	966	1243
comp72270_c0_seq4	1	p1	(A)12	12	1171	1182	TTTTCGGCATAATTTGGAGC	60.04	20	AAAAGCAGCAGGACACCAAT	59.74	20	273	951	1223	TTTTCGGCATAATTTGGAGC	60.04	20	GCAGCAGGACACCAATACAA	59.722	20	20	951	1219	TTTTCGGCATAATTTGGAGC	60.04	20	TCTGAAAAAGCAGCAGGACA	59.716	20	20	951	1228
comp72270_c0_seq5	1	p1	(A)12	12	1133	1144	TTTTCGGCATAATTTGGAGC	60.04	20	AAAAGCAGCAGGACACCAAT	59.74	20	273	913	1185	TTTTCGGCATAATTTGGAGC	60.04	20	GCAGCAGGACACCAATACAA	59.722	20	20	913	1181	TTTTCGGCATAATTTGGAGC	60.04	20	TCTGAAAAAGCAGCAGGACA	59.716	20	20	913	1190
comp72270_c0_seq6	1	p1	(A)12	12	1118	1129	TTTTCGGCATAATTTGGAGC	60.04	20	AAAAGCAGCAGGACACCAAT	59.74	20	273	898	1170	TTTTCGGCATAATTTGGAGC	60.04	20	GCAGCAGGACACCAATACAA	59.722	20	20	898	1166	TTTTCGGCATAATTTGGAGC	60.04	20	TCTGAAAAAGCAGCAGGACA	59.716	20	20	898	1175
comp72270_c0_seq7	1	p1	(A)12	12	1106	1117	TTTTCGGCATAATTTGGAGC	60.04	20	AAAAGCAGCAGGACACCAAT	59.74	20	273	886	1158	TTTTCGGCATAATTTGGAGC	60.04	20	GCAGCAGGACACCAATACAA	59.722	20	20	886	1154	TTTTCGGCATAATTTGGAGC	60.04	20	TCTGAAAAAGCAGCAGGACA	59.716	20	20	886	1163
comp72270_c0_seq8	1	p1	(A)12	12	1091	1102	TTTTCGGCATAATTTGGAGC	60.04	20	AAAAGCAGCAGGACACCAAT	59.74	20	273	871	1143	TTTTCGGCATAATTTGGAGC	60.04	20	GCAGCAGGACACCAATACAA	59.722	20	20	871	1139	TTTTCGGCATAATTTGGAGC	60.04	20	TCTGAAAAAGCAGCAGGACA	59.716	20	20	871	1148
comp72270_c0_seq9	1	p1	(A)12	12	1038	1049	TTTTCGGCATAATTTGGAGC	60.04	20	AAAAGCAGCAGGACACCAAT	59.74	20	273	818	1090	TTTTCGGCATAATTTGGAGC	60.04	20	GCAGCAGGACACCAATACAA	59.722	20	20	818	1086	TTTTCGGCATAATTTGGAGC	60.04	20	TCTGAAAAAGCAGCAGGACA	59.716	20	20	818	1095
comp72270_c0_seq10	1	p1	(A)12	12	1023	1034	TTTTCGGCATAATTTGGAGC	60.04	20	AAAAGCAGCAGGACACCAAT	59.74	20	273	803	1075	TTTTCGGCATAATTTGGAGC	60.04	20	GCAGCAGGACACCAATACAA	59.722	20	20	803	1071	TTTTCGGCATAATTTGGAGC	60.04	20	TCTGAAAAAGCAGCAGGACA	59.716	20	20	803	1080
comp72270_c0_seq11	1	p1	(A)12	12	1013	1024	TTTTCGGCATAATTTGGAGC	60.04	20	AAAAGCAGCAGGACACCAAT	59.74	20	273	793	1065	TTTTCGGCATAATTTGGAGC	60.04	20	GCAGCAGGACACCAATACAA	59.722	20	20	793	1061	TTTTCGGCATAATTTGGAGC	60.04	20	TCTGAAAAAGCAGCAGGACA	59.716	20	20	793	1070
comp53981_c0_seq1	1	p1	(T)11	11	150	160	TTTTCGGACGGTAAAAATGC	59.943	20	TGATTTGATTGGATGCATGTG	60.336	21	218	79	296	CGATTTTCGGACGGTAAAAA	59.937	20	TGATTTGATTGGATGCATGTG	60.336	21	21	76	296	TTTCGGACGGTAAAAATGCT	59.586	20	TGATTTGATTGGATGCATGTG	60.336	21	21	80	296
comp64621_c0_seq5	1	p1	(T)10	10	315	324	TTTTCGCTTTCGCTCCTCTA	60.223	20	TGTTTGGAGTGCATTTTGGA	60.088	20	143	277	419	ATTTCACGTTTTCGCTTTCG	60.244	20	TGTTTGGAGTGCATTTTGGA	60.088	20	20	269	419	TTTTCGCTTTCGCTCCTCTA	60.223	20	GGAAGCTGTTTGGAGTGCAT	60.263	20	20	277	425
comp63344_c1_seq4	1	p3	(AAC)6	18	198	215	TTTTCGACACACCGACATCT	59.139	20	CTTTCTCTCAACGCGGTTTC	59.993	20	260	24	283	AATTTTCGACACACCGACATC	59.851	21	CTTTCTCTCAACGCGGTTTC	59.993	20	20	22	283	TTTTCGACACACCGACATCT	59.139	20	TGTGAATTTTGTTTTTGCGG	59.579	20	20	24	249
comp60635_c0_seq3	1	p1	(T)11	11	112	122	TTTTCCTTTTGGTTGTGGTCTT	59.886	22	TTGGTTTTCCGGATTAGTCG	59.931	20	102	72	173	TTTTCCTTTTGGTTGTGGTCTT	59.886	22	GGTTTTCCGGATTAGTCGGT	60.187	20	20	72	171	TTTTCCTTTTGGTTGTGGTCTT	59.886	22	TGTTTGGCGAGTCCATACAG	59.716	20	20	72	239
comp60635_c0_seq5	1	p1	(T)11	11	112	122	TTTTCCTTTTGGTTGTGGTCTT	59.886	22	TTGGTTTTCCGGATTAGTCG	59.931	20	102	72	173	TTTTCCTTTTGGTTGTGGTCTT	59.886	22	CTACTGGACGGTGGATTGGT	59.844	20	20	72	188	TTTTCCTTTTGGTTGTGGTCTT	59.886	22	ACTACTGGACGGTGGATTGG	59.844	20	20	72	189
comp60635_c0_seq6	1	p1	(T)11	11	112	122	TTTTCCTTTTGGTTGTGGTCTT	59.886	22	TTGGTTTTCCGGATTAGTCG	59.931	20	102	72	173	TTTTCCTTTTGGTTGTGGTCTT	59.886	22	GGTTTTCCGGATTAGTCGGT	60.187	20	20	72	171	TTTTCCTTTTGGTTGTGGTCTT	59.886	22	TGTTTGGCGAGTCCATACAG	59.716	20	20	72	239
comp69873_c0_seq1	1	p3	(TAT)5	15	2280	2294	TTTTCCTTGGTTTTGGTTGG	59.811	20	GACGTGCAAAGATGTTGTGG	60.16	20	193	2129	2321	GGTTTTGGTTGGGCAGATAA	59.801	20	GACGTGCAAAGATGTTGTGG	60.16	20	20	2137	2321	TTTTCCTTGGTTTTGGTTGG	59.811	20	GGAAATTGGTTTTGACGTGC	60.352	20	20	2129	2334
comp69873_c0_seq2	1	p3	(TAT)5	15	2280	2294	TTTTCCTTGGTTTTGGTTGG	59.811	20	GACGTGCAAAGATGTTGTGG	60.16	20	193	2129	2321	GGTTTTGGTTGGGCAGATAA	59.801	20	GACGTGCAAAGATGTTGTGG	60.16	20	20	2137	2321	TTTTCCTTGGTTTTGGTTGG	59.811	20	GGAAATTGGTTTTGACGTGC	60.352	20	20	2129	2334
comp69873_c0_seq3	1	p3	(TAT)5	15	2280	2294	TTTTCCTTGGTTTTGGTTGG	59.811	20	GACGTGCAAAGATGTTGTGG	60.16	20	193	2129	2321	GGTTTTGGTTGGGCAGATAA	59.801	20	GACGTGCAAAGATGTTGTGG	60.16	20	20	2137	2321	TTTTCCTTGGTTTTGGTTGG	59.811	20	GGAAATTGGTTTTGACGTGC	60.352	20	20	2129	2334
comp69873_c0_seq4	1	p3	(TAT)5	15	2280	2294	TTTTCCTTGGTTTTGGTTGG	59.811	20	GACGTGCAAAGATGTTGTGG	60.16	20	193	2129	2321	GGTTTTGGTTGGGCAGATAA	59.801	20	GACGTGCAAAGATGTTGTGG	60.16	20	20	2137	2321	TTTTCCTTGGTTTTGGTTGG	59.811	20	GGAAATTGGTTTTGACGTGC	60.352	20	20	2129	2334
comp69873_c0_seq9	1	p3	(TAT)5	15	2280	2294	TTTTCCTTGGTTTTGGTTGG	59.811	20	GACGTGCAAAGATGTTGTGG	60.16	20	193	2129	2321	GGTTTTGGTTGGGCAGATAA	59.801	20	GACGTGCAAAGATGTTGTGG	60.16	20	20	2137	2321	TTTTCCTTGGTTTTGGTTGG	59.811	20	GGAAATTGGTTTTGACGTGC	60.352	20	20	2129	2334
comp57864_c0_seq1	1	p1	(A)11	11	103	113	TTTTCCTGTCTTGAGGGCAC	60.232	20	TGGAAAAAGTTGTTGGGTGA	58.995	20	205	20	224	TTTTCCTGTCTTGAGGGCAC	60.232	20	CCCAAAAACAATGCCCTAGT	58.949	20	20	20	138	TTTTCCTGTCTTGAGGGCAC	60.232	20	TTATGACCCCAAAAACAATGC	59.69	21	21	20	145
comp60741_c0_seq1	1	p1	(A)11	11	1035	1045	TTTTCCTGCGGTTACTTTGC	60.244	20	CACATTCAAAGGGAGAAGGG	59.521	20	272	816	1087	TTTTCCTGCGGTTACTTTGC	60.244	20	TCAAAGGGAGAAGGGACCTC	60.565	20	20	816	1082	TTTTCCTGCGGTTACTTTGC	60.244	20	ATTCAAAGGGAGAAGGGACC	59.373	20	20	816	1084
comp60741_c0_seq3	1	p1	(A)11	11	626	636	TTTTCCTGCGGTTACTTTGC	60.244	20	CACATTCAAAGGGAGAAGGG	59.521	20	272	407	678	TTTTCCTGCGGTTACTTTGC	60.244	20	TCAAAGGGAGAAGGGACCTC	60.565	20	20	407	673	TTTTCCTGCGGTTACTTTGC	60.244	20	ATTCAAAGGGAGAAGGGACC	59.373	20	20	407	675
comp60741_c0_seq4	1	p1	(A)11	11	622	632	TTTTCCTGCGGTTACTTTGC	60.244	20	CACATTCAAAGGGAGAAGGG	59.521	20	272	403	674	TTTTCCTGCGGTTACTTTGC	60.244	20	TCAAAGGGAGAAGGGACCTC	60.565	20	20	403	669	TTTTCCTGCGGTTACTTTGC	60.244	20	ATTCAAAGGGAGAAGGGACC	59.373	20	20	403	671
comp69147_c0_seq1	1	p1	(A)12	12	1409	1420	TTTTCCTGAGAACCGGAGTG	60.224	20	TGACCCCCTGACTTTTTCTG	60.081	20	149	1382	1530	TAACCACCAATGCAGCAGTC	59.722	20	TGACCCCCTGACTTTTTCTG	60.081	20	20	1252	1530	TTCCTGAGAACCGGAGTGTT	59.697	20	TGACCCCCTGACTTTTTCTG	60.081	20	20	1384	1530
comp69147_c0_seq2	1	p1	(A)12	12	1409	1420	TTTTCCTGAGAACCGGAGTG	60.224	20	TGACCCCCTGACTTTTTCTG	60.081	20	149	1382	1530	TAACCACCAATGCAGCAGTC	59.722	20	TGACCCCCTGACTTTTTCTG	60.081	20	20	1252	1530	TTCCTGAGAACCGGAGTGTT	59.697	20	TGACCCCCTGACTTTTTCTG	60.081	20	20	1384	1530
comp67473_c0_seq3	1	p1	(A)13	13	109	121	TTTTCCTCAGTGTAAGCAAACAA	58.975	23	GGTTCAATGCTTCCCAAAGA	60.051	20	208	44	251	TCATTTTTCCTCAGTGTAAGCAA	58.932	23	GGTTCAATGCTTCCCAAAGA	60.051	20	20	40	251	TTTTCCTCAGTGTAAGCAAACAA	58.975	23	CTTGTGATGTTGTCGCGAGT	59.905	20	20	44	228
comp66123_c0_seq10	1	p1	(T)10	10	716	725	TTTTCCCTTTCATCATATAGCCA	59.824	23	AAAGTTCTTCTATCTTCAAACTGTGTT	57.488	27	190	586	775	TTTTCCCTTTCATCATATAGCCA	59.824	23	AAAAGTTCTTCTATCTTCAAACTGTGT	57.488	27	27	586	776	ACTTCCTTTTCCCTTTCATCA	57.773	21	AAAGTTCTTCTATCTTCAAACTGTGTT	57.488	27	27	580	775
comp67635_c3_seq1	1	p3	(CAT)7	21	794	814	TTTTCCCCCACCTAACACAG	59.824	20	AGTTGTGGATTGGGTGAAGC	59.973	20	268	653	920	CAGTTTTCCCCCACCTAACA	59.824	20	AGTTGTGGATTGGGTGAAGC	59.973	20	20	650	920	TCCCCCACCTAACACAGTTC	59.82	20	AGTTGTGGATTGGGTGAAGC	59.973	20	20	656	920
comp66894_c0_seq4	1	p1	(T)10	10	147	156	TTTTCCCCAAAATGATGGAA	60.103	20	TCCATTTTAGAAGCCAACCG	60.067	20	197	89	285	TTTTTCCCCAAAATGATGGA	60.103	20	TCCATTTTAGAAGCCAACCG	60.067	20	20	88	285	CAAAATGATGGAATGAGGGG	60.126	20	TCCATTTTAGAAGCCAACCG	60.067	20	20	96	285
comp66894_c0_seq13	1	p1	(T)10	10	149	158	TTTTCCCCAAAATGATGGAA	60.103	20	GGTTCTTGAGTTACCCATGATGT	59.272	23	109	91	199	CAAAATGATGGAATGAGGGG	60.126	20	GGTTCTTGAGTTACCCATGATGT	59.272	23	23	98	199	CCAAAATGATGGAATGAGGG	60.126	20	GGTTCTTGAGTTACCCATGATGT	59.272	23	23	97	199
comp50834_c0_seq1	1	p1	(T)10	10	71	80	TTTTCCCATCCAAACTCGTC	59.91	20	GCTCGTCGCAAACTACTTCC	60.022	20	234	18	251	TTTTCCCATCCAAACTCGTC	59.91	20	TCTTCCGGTTGGATCTATGC	60.036	20	20	18	274	TTTTCCCATCCAAACTCGTC	59.91	20	CTCGTCGCAAACTACTTCCC	59.875	20	20	18	250
comp63230_c0_seq1	1	p1	(A)10	10	103	112	TTTTCCACTTCAACATTCCAA	58.107	21	GATGAGATATTGCCGGTGCT	60.066	20	199	6	204	TTTTCCACTTCAACATTCCAA	58.107	21	AGATGAGATATTGCCGGTGC	60.066	20	20	6	205	TTTCCACTTCAACATTCCAATC	58.928	22	GATGAGATATTGCCGGTGCT	60.066	20	20	7	204
comp63230_c0_seq3	1	p1	(A)10	10	103	112	TTTTCCACTTCAACATTCCAA	58.107	21	GATGAGATATTGCCGGTGCT	60.066	20	199	6	204	TTTTCCACTTCAACATTCCAA	58.107	21	AGATGAGATATTGCCGGTGC	60.066	20	20	6	205	TTTCCACTTCAACATTCCAATC	58.928	22	GATGAGATATTGCCGGTGCT	60.066	20	20	7	204
comp63230_c0_seq5	1	p1	(A)10	10	103	112	TTTTCCACTTCAACATTCCAA	58.107	21	GATGAGATATTGCCGGTGCT	60.066	20	199	6	204	TTTTCCACTTCAACATTCCAA	58.107	21	AGATGAGATATTGCCGGTGC	60.066	20	20	6	205	TTTCCACTTCAACATTCCAATC	58.928	22	GATGAGATATTGCCGGTGCT	60.066	20	20	7	204
comp63230_c0_seq6	1	p1	(A)10	10	103	112	TTTTCCACTTCAACATTCCAA	58.107	21	GATGAGATATTGCCGGTGCT	60.066	20	199	6	204	TTTTCCACTTCAACATTCCAA	58.107	21	AGATGAGATATTGCCGGTGC	60.066	20	20	6	205	TTTCCACTTCAACATTCCAATC	58.928	22	GATGAGATATTGCCGGTGCT	60.066	20	20	7	204
comp63230_c0_seq10	1	p1	(A)10	10	103	112	TTTTCCACTTCAACATTCCAA	58.107	21	GATGAGATATTGCCGGTGCT	60.066	20	199	6	204	TTTTCCACTTCAACATTCCAA	58.107	21	AGATGAGATATTGCCGGTGC	60.066	20	20	6	205	TTTCCACTTCAACATTCCAATC	58.928	22	GATGAGATATTGCCGGTGCT	60.066	20	20	7	204
comp63230_c0_seq13	1	p1	(A)10	10	103	112	TTTTCCACTTCAACATTCCAA	58.107	21	GATGAGATATTGCCGGTGCT	60.066	20	199	6	204	TTTTCCACTTCAACATTCCAA	58.107	21	AGATGAGATATTGCCGGTGC	60.066	20	20	6	205	TTTCCACTTCAACATTCCAATC	58.928	22	GATGAGATATTGCCGGTGCT	60.066	20	20	7	204
comp63230_c0_seq14	1	p1	(A)10	10	103	112	TTTTCCACTTCAACATTCCAA	58.107	21	GATGAGATATTGCCGGTGCT	60.066	20	199	6	204	TTTTCCACTTCAACATTCCAA	58.107	21	AGATGAGATATTGCCGGTGC	60.066	20	20	6	205	TTTCCACTTCAACATTCCAATC	58.928	22	GATGAGATATTGCCGGTGCT	60.066	20	20	7	204
comp63230_c0_seq17	1	p1	(A)10	10	103	112	TTTTCCACTTCAACATTCCAA	58.107	21	GATGAGATATTGCCGGTGCT	60.066	20	199	6	204	TTTTCCACTTCAACATTCCAA	58.107	21	AGATGAGATATTGCCGGTGC	60.066	20	20	6	205	TTTCCACTTCAACATTCCAATC	58.928	22	GATGAGATATTGCCGGTGCT	60.066	20	20	7	204
comp63230_c0_seq24	1	p1	(A)10	10	103	112	TTTTCCACTTCAACATTCCAA	58.107	21	GATGAGATATTGCCGGTGCT	60.066	20	199	6	204	TTTTCCACTTCAACATTCCAA	58.107	21	AGATGAGATATTGCCGGTGC	60.066	20	20	6	205	TTTCCACTTCAACATTCCAATC	58.928	22	GATGAGATATTGCCGGTGCT	60.066	20	20	7	204
comp63230_c0_seq26	1	p1	(A)10	10	103	112	TTTTCCACTTCAACATTCCAA	58.107	21	GATGAGATATTGCCGGTGCT	60.066	20	199	6	204	TTTTCCACTTCAACATTCCAA	58.107	21	AGATGAGATATTGCCGGTGC	60.066	20	20	6	205	TTTCCACTTCAACATTCCAATC	58.928	22	GATGAGATATTGCCGGTGCT	60.066	20	20	7	204
comp63230_c0_seq30	1	p1	(A)10	10	103	112	TTTTCCACTTCAACATTCCAA	58.107	21	GATGAGATATTGCCGGTGCT	60.066	20	199	6	204	TTTTCCACTTCAACATTCCAA	58.107	21	AGATGAGATATTGCCGGTGC	60.066	20	20	6	205	TTTCCACTTCAACATTCCAATC	58.928	22	GATGAGATATTGCCGGTGCT	60.066	20	20	7	204
comp63230_c0_seq32	1	p1	(A)10	10	103	112	TTTTCCACTTCAACATTCCAA	58.107	21	GATGAGATATTGCCGGTGCT	60.066	20	199	6	204	TTTTCCACTTCAACATTCCAA	58.107	21	AGATGAGATATTGCCGGTGC	60.066	20	20	6	205	TTTCCACTTCAACATTCCAATC	58.928	22	GATGAGATATTGCCGGTGCT	60.066	20	20	7	204
comp63230_c0_seq33	1	p1	(A)10	10	103	112	TTTTCCACTTCAACATTCCAA	58.107	21	GATGAGATATTGCCGGTGCT	60.066	20	199	6	204	TTTTCCACTTCAACATTCCAA	58.107	21	AGATGAGATATTGCCGGTGC	60.066	20	20	6	205	TTTCCACTTCAACATTCCAATC	58.928	22	GATGAGATATTGCCGGTGCT	60.066	20	20	7	204
comp63230_c0_seq37	1	p1	(A)10	10	103	112	TTTTCCACTTCAACATTCCAA	58.107	21	GATGAGATATTGCCGGTGCT	60.066	20	199	6	204	TTTTCCACTTCAACATTCCAA	58.107	21	AGATGAGATATTGCCGGTGC	60.066	20	20	6	205	TTTCCACTTCAACATTCCAATC	58.928	22	GATGAGATATTGCCGGTGCT	60.066	20	20	7	204
comp63230_c0_seq38	1	p1	(A)10	10	103	112	TTTTCCACTTCAACATTCCAA	58.107	21	GATGAGATATTGCCGGTGCT	60.066	20	199	6	204	TTTTCCACTTCAACATTCCAA	58.107	21	AGATGAGATATTGCCGGTGC	60.066	20	20	6	205	TTTCCACTTCAACATTCCAATC	58.928	22	GATGAGATATTGCCGGTGCT	60.066	20	20	7	204
comp63230_c0_seq41	1	p1	(A)10	10	103	112	TTTTCCACTTCAACATTCCAA	58.107	21	GATGAGATATTGCCGGTGCT	60.066	20	199	6	204	TTTTCCACTTCAACATTCCAA	58.107	21	AGATGAGATATTGCCGGTGC	60.066	20	20	6	205	TTTCCACTTCAACATTCCAATC	58.928	22	GATGAGATATTGCCGGTGCT	60.066	20	20	7	204
comp63230_c0_seq42	1	p1	(A)10	10	103	112	TTTTCCACTTCAACATTCCAA	58.107	21	GATGAGATATTGCCGGTGCT	60.066	20	199	6	204	TTTTCCACTTCAACATTCCAA	58.107	21	AGATGAGATATTGCCGGTGC	60.066	20	20	6	205	TTTCCACTTCAACATTCCAATC	58.928	22	GATGAGATATTGCCGGTGCT	60.066	20	20	7	204
comp63230_c0_seq43	1	p1	(A)10	10	103	112	TTTTCCACTTCAACATTCCAA	58.107	21	GATGAGATATTGCCGGTGCT	60.066	20	199	6	204	TTTTCCACTTCAACATTCCAA	58.107	21	AGATGAGATATTGCCGGTGC	60.066	20	20	6	205	TTTCCACTTCAACATTCCAATC	58.928	22	GATGAGATATTGCCGGTGCT	60.066	20	20	7	204
comp63230_c0_seq53	1	p1	(A)10	10	103	112	TTTTCCACTTCAACATTCCAA	58.107	21	TAACAGGATTGGGGATGAGC	59.894	20	227	6	232	TTTTCCACTTCAACATTCCAA	58.107	21	TGGGGATGAGCTGATAGAGG	60.173	20	20	6	223	TTTCCACTTCAACATTCCAATC	58.928	22	TAACAGGATTGGGGATGAGC	59.894	20	20	7	232
comp51337_c0_seq1	1	c	(A)11gagaacaatggaacataccaaataaaaaaattgtgtagaacagaatttgctactgttataaacaagaaatgaaggggaagattcatatattccaaacatg(A)10	121	1649	1769	TTTTCCAATTCTACCCCTCC	57.967	20	TGTGCTGTGACAAGTTGAGTTCT	60.006	23	274	1525	1798	TTTTCCAATTCTACCCCTCC	57.967	20	CTGTGCTGTGACAAGTTGAGTTC	60.006	23	23	1525	1799	TTTTCCAATTCTACCCCTCC	57.967	20	TCTGTGCTGTGACAAGTTGAGTT	60.006	23	23	1525	1800
comp72221_c0_seq1	1	p2	(AG)6	12	518	529	TTTTCCAAATTGCCCTGAAG	60.046	20	ACGTTCGAATTGGGTTGAAG	59.971	20	130	482	611	GTTTTCCAAATTGCCCTGAA	59.916	20	ACGTTCGAATTGGGTTGAAG	59.971	20	20	481	611	TTTTCCAAATTGCCCTGAAG	60.046	20	TCCCTTTCCATCCCTTCTTT	59.875	20	20	482	731
comp72221_c0_seq2	1	p2	(AG)6	12	518	529	TTTTCCAAATTGCCCTGAAG	60.046	20	ACGTTCGAATTGGGTTGAAG	59.971	20	130	482	611	GTTTTCCAAATTGCCCTGAA	59.916	20	ACGTTCGAATTGGGTTGAAG	59.971	20	20	481	611	TTTTCCAAATTGCCCTGAAG	60.046	20	TCCCTTTCCATCCCTTCTTT	59.875	20	20	482	731
comp72221_c0_seq3	1	p2	(AG)6	12	518	529	TTTTCCAAATTGCCCTGAAG	60.046	20	ACGTTCGAATTGGGTTGAAG	59.971	20	130	482	611	GTTTTCCAAATTGCCCTGAA	59.916	20	ACGTTCGAATTGGGTTGAAG	59.971	20	20	481	611	TTTTCCAAATTGCCCTGAAG	60.046	20	TCCCTTTCCATCCCTTCTTT	59.875	20	20	482	731
comp72221_c0_seq4	1	p2	(AG)6	12	518	529	TTTTCCAAATTGCCCTGAAG	60.046	20	ACGTTCGAATTGGGTTGAAG	59.971	20	130	482	611	GTTTTCCAAATTGCCCTGAA	59.916	20	ACGTTCGAATTGGGTTGAAG	59.971	20	20	481	611	TTTTCCAAATTGCCCTGAAG	60.046	20	TCCCTTTCCATCCCTTCTTT	59.875	20	20	482	731
comp72221_c0_seq5	1	p2	(AG)6	12	356	367	TTTTCCAAATTGCCCTGAAG	60.046	20	ACGTTCGAATTGGGTTGAAG	59.971	20	130	320	449	GTTTTCCAAATTGCCCTGAA	59.916	20	ACGTTCGAATTGGGTTGAAG	59.971	20	20	319	449	TTTTCCAAATTGCCCTGAAG	60.046	20	TCCCTTTCCATCCCTTCTTT	59.875	20	20	320	569
comp72221_c0_seq6	1	p2	(AG)6	12	356	367	TTTTCCAAATTGCCCTGAAG	60.046	20	ACGTTCGAATTGGGTTGAAG	59.971	20	130	320	449	GTTTTCCAAATTGCCCTGAA	59.916	20	ACGTTCGAATTGGGTTGAAG	59.971	20	20	319	449	TTTTCCAAATTGCCCTGAAG	60.046	20	TCCCTTTCCATCCCTTCTTT	59.875	20	20	320	569
comp72221_c0_seq7	1	p2	(AG)6	12	356	367	TTTTCCAAATTGCCCTGAAG	60.046	20	ACGTTCGAATTGGGTTGAAG	59.971	20	130	320	449	GTTTTCCAAATTGCCCTGAA	59.916	20	ACGTTCGAATTGGGTTGAAG	59.971	20	20	319	449	TTTTCCAAATTGCCCTGAAG	60.046	20	TCCCTTTCCATCCCTTCTTT	59.875	20	20	320	569
comp72221_c0_seq8	1	p2	(AG)6	12	356	367	TTTTCCAAATTGCCCTGAAG	60.046	20	ACGTTCGAATTGGGTTGAAG	59.971	20	130	320	449	GTTTTCCAAATTGCCCTGAA	59.916	20	ACGTTCGAATTGGGTTGAAG	59.971	20	20	319	449	TTTTCCAAATTGCCCTGAAG	60.046	20	TCCCTTTCCATCCCTTCTTT	59.875	20	20	320	569
comp52159_c0_seq2	1	p1	(T)10	10	62	71	TTTTCATTTGCTTCTTTATCATCA	58.024	24	TTCCATTACTTGCACCTGTCC	59.985	21	177	34	210	TTTTCATTTGCTTCTTTATCATCA	58.024	24	TCCATTACTTGCACCTGTCC	58.57	20	20	34	209	TTTTCATTTGCTTCTTTATCATCA	58.024	24	CCAAGTACTCAAATGGCCAAC	59.485	21	21	34	268
comp70425_c0_seq31	1	p1	(A)14	14	214	227	TTTTCAGTTGGCAGCTTCTG	59.195	20	CCATTCAGTTTCAAAATGCTCA	60.11	22	191	62	252	TTGGCAGCTTCTGTTTATGC	59.066	20	CCATTCAGTTTCAAAATGCTCA	60.11	22	22	69	252	TCTGTTTTTCAGTTGGCAGC	59.05	20	CCATTCAGTTTCAAAATGCTCA	60.11	22	22	57	252
comp686882_c0_seq1	1	p1	(T)10	10	565	574	TTTTCAGGTGGCATTTCACA	60.088	20	TGTGAGGGAATGGAGGAGAG	60.191	20	157	510	666	TTTTCAGGTGGCATTTCACA	60.088	20	TGAGGGAATGGAGGAGAGAA	59.731	20	20	510	664	TTTTCAGGTGGCATTTCACA	60.088	20	CTTGTGAGGGAATGGAGGAG	59.649	20	20	510	668
comp31602_c0_seq1	1	p1	(T)11	11	94	104	TTTTCAGCTTATTTCCTTGAGC	57.848	22	AAGGGCCCTGTTTGGATAAA	60.664	20	215	18	232	TCAGCTTATTTCCTTGAGCTCTCT	60.166	24	AAGGGCCCTGTTTGGATAAA	60.664	20	20	21	232	CAGCTTATTTCCTTGAGCTCTCT	58.513	23	AAGGGCCCTGTTTGGATAAA	60.664	20	20	22	232
comp62377_c0_seq1	1	p3	(GAT)5	15	662	676	TTTTCAGCAATCAGCACCAG	59.988	20	GTCCTCCCAACACCTTCAAA	59.943	20	273	501	773	CTTTTCAGCAATCAGCACCA	59.988	20	GTCCTCCCAACACCTTCAAA	59.943	20	20	500	773	TTTTCAGCAATCAGCACCAG	59.988	20	CCTCCCAACACCTTCAAAAA	59.942	20	20	501	771
comp62377_c0_seq2	2	p3	(GAT)5	15	585	599	TTTTCAGCAATCAGCACCAG	59.988	20	GTCCTCCCAACACCTTCAAA	59.943	20	273	424	696	CTTTTCAGCAATCAGCACCA	59.988	20	GTCCTCCCAACACCTTCAAA	59.943	20	20	423	696	TTTTCAGCAATCAGCACCAG	59.988	20	CCTCCCAACACCTTCAAAAA	59.942	20	20	424	694
comp1327265_c0_seq1	1	p1	(T)12	12	96	107	TTTTCACTTGACAGTGGCGT	59.339	20	GGGCTAGCAGACCCATACAA	60.096	20	144	71	214	TTTTCACTTGACAGTGGCGT	59.339	20	AGGGCTAGCAGACCCATACA	59.717	20	20	71	215	TTTTCACTTGACAGTGGCGT	59.339	20	CCCGTAGTAGGGCTAGCAGA	59.494	20	20	71	223
comp1074903_c0_seq1	2	p1	(T)11	11	122	132	TTTTCACTGTCGATCAACGC	59.847	20	TTACTCGTCTCTCGGGCAGT	60.012	20	254	39	292	TTTTCACTGTCGATCAACGC	59.847	20	CTTACTCGTCTCTCGGGCAG	60.149	20	20	39	293	TTTTCACTGTCGATCAACGC	59.847	20	AGCCGAAACACACACACTTG	59.794	20	20	39	224
comp117539_c0_seq1	1	p1	(A)10	10	226	235	TTTTCACGTGGCCATGATAG	59.542	20	CCAAACAATCAAAGGGGAAA	59.772	20	273	75	347	TTTCACGTGGCCATGATAGT	59.002	20	CCAAACAATCAAAGGGGAAA	59.772	20	20	76	347	TTTTCACGTGGCCATGATAG	59.542	20	CCAAACAATCAAAGGGGAAAT	60.041	21	21	75	347
comp66025_c0_seq1	1	c	(T)11gtttcattctaccattata(T)14	44	875	918	TTTTCACAATTTTGCATTCCA	59.039	21	AAAACCAAGATCCAAGCCAA	59.546	20	218	784	1001	CTTTTCACAATTTTGCATTCCA	59.979	22	AAAACCAAGATCCAAGCCAA	59.546	20	20	783	1001	TTTTCACAATTTTGCATTCCA	59.039	21	AAGATCCAAGCCAACCATGT	59.41	20	20	784	995
comp66025_c0_seq2	1	c	(T)11gtttcattctaccattata(T)14	44	864	907	TTTTCACAATTTTGCATTCCA	59.039	21	AAAACCAAGATCCAAGCCAA	59.546	20	218	773	990	CTTTTCACAATTTTGCATTCCA	59.979	22	AAAACCAAGATCCAAGCCAA	59.546	20	20	772	990	TTTTCACAATTTTGCATTCCA	59.039	21	AAGATCCAAGCCAACCATGT	59.41	20	20	773	984
comp66025_c0_seq3	1	c	(T)11gtttcattctaccattata(T)14	44	875	918	TTTTCACAATTTTGCATTCCA	59.039	21	AAAACCAAGATCCAAGCCAA	59.546	20	218	784	1001	CTTTTCACAATTTTGCATTCCA	59.979	22	AAAACCAAGATCCAAGCCAA	59.546	20	20	783	1001	TTTTCACAATTTTGCATTCCA	59.039	21	AAGATCCAAGCCAACCATGT	59.41	20	20	784	995
comp66025_c0_seq4	1	c	(T)11gtttcattctaccattata(T)14	44	864	907	TTTTCACAATTTTGCATTCCA	59.039	21	AAAACCAAGATCCAAGCCAA	59.546	20	218	773	990	CTTTTCACAATTTTGCATTCCA	59.979	22	AAAACCAAGATCCAAGCCAA	59.546	20	20	772	990	TTTTCACAATTTTGCATTCCA	59.039	21	AAGATCCAAGCCAACCATGT	59.41	20	20	773	984
comp66025_c0_seq5	1	c	(T)11gtttcattctaccattata(T)14	44	730	773	TTTTCACAATTTTGCATTCCA	59.039	21	AAAACCAAGATCCAAGCCAA	59.546	20	218	639	856	CTTTTCACAATTTTGCATTCCA	59.979	22	AAAACCAAGATCCAAGCCAA	59.546	20	20	638	856	TTTTCACAATTTTGCATTCCA	59.039	21	AAGATCCAAGCCAACCATGT	59.41	20	20	639	850
comp66025_c0_seq6	1	c	(T)11gtttcattctaccattata(T)14	44	730	773	TTTTCACAATTTTGCATTCCA	59.039	21	AAAACCAAGATCCAAGCCAA	59.546	20	218	639	856	CTTTTCACAATTTTGCATTCCA	59.979	22	AAAACCAAGATCCAAGCCAA	59.546	20	20	638	856	TTTTCACAATTTTGCATTCCA	59.039	21	AAGATCCAAGCCAACCATGT	59.41	20	20	639	850
comp66025_c0_seq7	1	c	(T)11gtttcattctaccattata(T)14	44	491	534	TTTTCACAATTTTGCATTCCA	59.039	21	AAAACCAAGATCCAAGCCAA	59.546	20	218	400	617	CTTTTCACAATTTTGCATTCCA	59.979	22	AAAACCAAGATCCAAGCCAA	59.546	20	20	399	617	TTTTCACAATTTTGCATTCCA	59.039	21	AAGATCCAAGCCAACCATGT	59.41	20	20	400	611
comp66025_c0_seq12	1	c	(T)11gtttcattctaccattata(T)14	44	491	534	TTTTCACAATTTTGCATTCCA	59.039	21	AAAACCAAGATCCAAGCCAA	59.546	20	218	400	617	CTTTTCACAATTTTGCATTCCA	59.979	22	AAAACCAAGATCCAAGCCAA	59.546	20	20	399	617	TTTTCACAATTTTGCATTCCA	59.039	21	AAGATCCAAGCCAACCATGT	59.41	20	20	400	611
comp60517_c0_seq1	2	p1	(T)10	10	289	298	TTTTCACAAGGGCTCCACAT	60.495	20	TGCAGATGGAACCACCACTA	60.112	20	228	211	438	ACTTTTCACAAGGGCTCCAC	59.187	20	TGCAGATGGAACCACCACTA	60.112	20	20	209	438	TTCACAAGGGCTCCACATAA	59.123	20	TGCAGATGGAACCACCACTA	60.112	20	20	213	438
comp62660_c0_seq1	2	p1	(T)15	15	399	413	TTTTCAATTTTCCGACGAGC	60.188	20	CAGCTCCACCAAGAAGAAGC	60.134	20	242	349	590	ACCCACCCAGAATTGACAAA	60.21	20	CAGCTCCACCAAGAAGAAGC	60.134	20	20	322	590	TTCAATTTTCCGACGAGCAT	60.585	20	CAGCTCCACCAAGAAGAAGC	60.134	20	20	351	590
comp62660_c0_seq2	2	p1	(T)15	15	399	413	TTTTCAATTTTCCGACGAGC	60.188	20	CAGCTCCACCAAGAAGAAGC	60.134	20	242	349	590	ACCCACCCAGAATTGACAAA	60.21	20	CAGCTCCACCAAGAAGAAGC	60.134	20	20	322	590	TTCAATTTTCCGACGAGCAT	60.585	20	CAGCTCCACCAAGAAGAAGC	60.134	20	20	351	590
comp33784_c0_seq1	2	p1	(T)11	11	663	673	TTTTCAAGCACAGAGTTGGC	59.05	20	TCTGGTATTACTTCGGCAGG	57.85	20	180	578	757	TTTTCAAGCACAGAGTTGGCT	60.045	21	TCTGGTATTACTTCGGCAGG	57.85	20	20	578	757	TTTTCAAGCACAGAGTTGGC	59.05	20	TCTGGTATTACTTCGGCAGGT	58.732	21	21	578	757
comp9170_c0_seq1	1	p1	(T)15	15	50	64	TTTTCAACGTTGTTTGTGTTTTT	58.668	23	GTCCTCCTGGCATGATAAGC	59.658	20	209	24	232	TTTTCAACGTTGTTTGTGTTTTT	58.668	23	GGTCCTCCTGGCATGATAAG	59.508	20	20	24	233	TTTTCAACGTTGTTTGTGTTTTT	58.668	23	AGGTCCTCCTGGCATGATAA	59.508	20	20	24	234
comp671229_c0_seq1	1	p1	(A)12	12	275	286	TTTTCAACGAAATCATGCCA	60.051	20	AGTGCTCTCGGTCCTTGAAA	59.989	20	204	245	448	TTTTCAACGAAATCATGCCA	60.051	20	AAGTGCTCTCGGTCCTTGAA	59.989	20	20	245	449	TTTTCAACGAAATCATGCCA	60.051	20	AAAGTGCTCTCGGTCCTTGA	59.989	20	20	245	450
comp70715_c0_seq1	1	p1	(A)11	11	3935	3945	TTTTCAACACGAAGGAAGCA	59.439	20	CCGTTCCGTTTTGTTTTGTT	59.876	20	209	3853	4061	TTTCAACACGAAGGAAGCAA	59.439	20	TCCGTTCCGTTTTGTTTTGT	60.378	20	20	3854	4062	TTTTCAACACGAAGGAAGCA	59.439	20	TCCGTTCCGTTTTGTTTTGT	60.378	20	20	3853	4062
comp70715_c0_seq2	1	p1	(A)11	11	1516	1526	TTTTCAACACGAAGGAAGCA	59.439	20	CCGTTCCGTTTTGTTTTGTT	59.876	20	209	1434	1642	TTTCAACACGAAGGAAGCAA	59.439	20	TCCGTTCCGTTTTGTTTTGT	60.378	20	20	1435	1643	TTTTCAACACGAAGGAAGCA	59.439	20	TCCGTTCCGTTTTGTTTTGT	60.378	20	20	1434	1643
comp64413_c0_seq1	1	p1	(T)10	10	731	740	TTTTCAACAAACAGACCTTTGAA	58.819	23	CCCCCTCCTCATAACATTTG	59.24	20	226	613	838	GCCAATCTGTTATTGGCTCA	58.723	20	TGAACAACATGCACAGATACAAA	59.146	23	23	536	784	GCCAATCTGTTATTGGCTCA	58.723	20	TTGAACAACATGCACAGATACAA	59.146	23	23	536	785
comp64413_c0_seq2	1	p1	(T)10	10	731	740	TTTTCAACAAACAGACCTTTGAA	58.819	23	CCCCCTCCTCATAACATTTG	59.24	20	226	613	838	GCCAATCTGTTATTGGCTCA	58.723	20	TGAACAACATGCACAGATACAAA	59.146	23	23	536	784	GCCAATCTGTTATTGGCTCA	58.723	20	TTGAACAACATGCACAGATACAA	59.146	23	23	536	785
comp64413_c0_seq3	1	p1	(T)10	10	731	740	TTTTCAACAAACAGACCTTTGAA	58.819	23	CCCCCTCCTCATAACATTTG	59.24	20	226	613	838	GCCAATCTGTTATTGGCTCA	58.723	20	TGAACAACATGCACAGATACAAA	59.146	23	23	536	784	GCCAATCTGTTATTGGCTCA	58.723	20	TTGAACAACATGCACAGATACAA	59.146	23	23	536	785
comp64413_c0_seq4	1	p1	(T)10	10	731	740	TTTTCAACAAACAGACCTTTGAA	58.819	23	CCCCCTCCTCATAACATTTG	59.24	20	226	613	838	GCCAATCTGTTATTGGCTCA	58.723	20	TGAACAACATGCACAGATACAAA	59.146	23	23	536	784	GCCAATCTGTTATTGGCTCA	58.723	20	TTGAACAACATGCACAGATACAA	59.146	23	23	536	785
comp64413_c0_seq5	1	p1	(T)10	10	731	740	TTTTCAACAAACAGACCTTTGAA	58.819	23	CCCCCTCCTCATAACATTTG	59.24	20	226	613	838	GCCAATCTGTTATTGGCTCA	58.723	20	TGAACAACATGCACAGATACAAA	59.146	23	23	536	784	GCCAATCTGTTATTGGCTCA	58.723	20	TTGAACAACATGCACAGATACAA	59.146	23	23	536	785
comp64413_c0_seq6	1	p1	(T)10	10	731	740	TTTTCAACAAACAGACCTTTGAA	58.819	23	CCCCCTCCTCATAACATTTG	59.24	20	226	613	838	GCCAATCTGTTATTGGCTCA	58.723	20	TGAACAACATGCACAGATACAAA	59.146	23	23	536	784	GCCAATCTGTTATTGGCTCA	58.723	20	TTGAACAACATGCACAGATACAA	59.146	23	23	536	785
comp60809_c0_seq1	1	p1	(A)10	10	261	270	TTTTCAAAAGCTGCAAAGCA	59.742	20	TTTTGTAGGGGCTGGTTTTG	59.968	20	191	210	400	TTTCAAAAGCTGCAAAGCAA	59.742	20	TGATTGTGGTAATGCTGGGA	59.924	20	20	211	463	TTTTCAAAAGCTGCAAAGCA	59.742	20	TGATTGTGGTAATGCTGGGA	59.924	20	20	210	463
comp60809_c0_seq2	1	p1	(A)10	10	261	270	TTTTCAAAAGCTGCAAAGCA	59.742	20	TTTTGTAGGGGCTGGTTTTG	59.968	20	191	210	400	TTTCAAAAGCTGCAAAGCAA	59.742	20	TGATTGTGGTAATGCTGGGA	59.924	20	20	211	463	TTTTCAAAAGCTGCAAAGCA	59.742	20	TGATTGTGGTAATGCTGGGA	59.924	20	20	210	463
comp1302_c0_seq1	1	p1	(A)11	11	71	81	TTTTATTGGGTGATGGATGAA	57.804	21	AATCACAATCAGGGACGGAG	59.927	20	123	23	145	TTTTATTGGGTGATGGATGAA	57.804	21	CGGAGCCATATAGGAGCTTG	59.823	20	20	23	130	GGGTGATGGATGAATAATCAAA	58.624	22	AATCACAATCAGGGACGGAG	59.927	20	20	30	145
comp101741_c0_seq1	1	p1	(T)11	11	63	73	TTTTATGCACCGGACAAATG	59.42	20	CAAGGCATTCCCATCAAAAT	59.762	20	211	13	223	TTTTATGCACCGGACAAATG	59.42	20	TCGCTTCCCAAAGACTTGAG	60.508	20	20	13	284	ATGCTTTGGTTTGTTGGTCA	59.024	20	CAAGGCATTCCCATCAAAAT	59.762	20	20	30	223
comp7178_c0_seq1	1	p1	(A)18	18	184	201	TTTTATGAAGCAAGTCCTCCC	58.315	21	AACATAGTTGTTCCGTGCCG	60.944	20	226	0	225	TTTTATGAAGCAAGTCCTCCCT	59.264	22	AACATAGTTGTTCCGTGCCG	60.944	20	20	0	225	TTTATGAAGCAAGTCCTCCCT	57.943	21	AACATAGTTGTTCCGTGCCG	60.944	20	20	1	225
comp21235_c0_seq1	2	p4	(ATAA)5	20	174	193	TTTTAGGGCACATGTGGATG	59.395	20	TCACTGTCACTGTTTCTCCCA	59.294	21	224	151	374	TTTTAGGGCACATGTGGATG	59.395	20	TCTCCCATTTCACAGATCACA	59.074	21	21	151	360	TTTTAGGGCACATGTGGATG	59.395	20	CTCCCATTTCACAGATCACAAA	59.971	22	22	151	359
comp565180_c0_seq1	1	p3	(TTC)6	18	79	96	TTTTAGAAAACAAATCAACGTGTTC	58.749	25	GGGGTTGAAGACAAACTGGA	59.943	20	112	50	161	TTTAGAAAACAAATCAACGTGTTC	57.519	24	GGGGTTGAAGACAAACTGGA	59.943	20	20	51	161	TTTTAGAAAACAAATCAACGTGTTC	58.749	25	CGATTTTGTGATTTTGGGGT	59.662	20	20	50	176
comp40707_c0_seq1	1	p1	(T)12	12	463	474	TTTTACGGCAAAGGTTACGG	59.993	20	TCAAATGGTTCACATCTATTTTGC	60.239	24	104	402	505	TTTTACGGCAAAGGTTACGG	59.993	20	CAAATGGTTCACATCTATTTTGC	58.556	23	23	402	504	TTTTACGGCAAAGGTTACGG	59.993	20	AACAATAAAATCAAATCTCAGCCA	59.092	24	24	402	549
comp66415_c0_seq1	3	p3	(GGT)5	15	1751	1765	TTTTACGCCTCGGAGTATCG	60.223	20	CACCAACAACACCAAGATGC	60.008	20	271	1723	1993	TTTTACGCCTCGGAGTATCG	60.223	20	CCACCAACAACACCAAGATG	59.848	20	20	1723	1994	TTTTACGCCTCGGAGTATCG	60.223	20	AACACCACCAACAACACCAA	59.745	20	20	1723	1998
comp66415_c0_seq2	3	p3	(GGT)5	15	1731	1745	TTTTACGCCTCGGAGTATCG	60.223	20	CACCAACAACACCAAGATGC	60.008	20	271	1703	1973	TTTTACGCCTCGGAGTATCG	60.223	20	CCACCAACAACACCAAGATG	59.848	20	20	1703	1974	TTTTACGCCTCGGAGTATCG	60.223	20	AACACCACCAACAACACCAA	59.745	20	20	1703	1978
comp58906_c0_seq3	1	p1	(A)10	10	41	50	TTTTACGAAGAATAAAAATGCTGTC	58.123	25	CATCTGCTGCCTTTGAATGA	59.948	20	204	13	216	TGGAAAATTTTACGAAGAATAAAAATG	60.025	27	CATCTGCTGCCTTTGAATGA	59.948	20	20	6	216	TGGAAAATTTTACGAAGAATAAAAA	57.634	25	CATCTGCTGCCTTTGAATGA	59.948	20	20	6	216
comp68548_c0_seq23	2	p1	(T)11	11	632	642	TTTTAATGTCACCACACGCC	59.444	20	TGACCAATCCACTTTTGCTG	59.691	20	265	498	762	TTTTAATGTCACCACACGCC	59.444	20	GACCAATCCACTTTTGCTGC	60.646	20	20	498	761	TTTTAATGTCACCACACGCC	59.444	20	GCTGACCAATCCACTTTTGC	60.646	20	20	498	764
comp68548_c0_seq24	2	p1	(T)11	11	632	642	TTTTAATGTCACCACACGCC	59.444	20	TGACCAATCCACTTTTGCTG	59.691	20	265	498	762	TTTTAATGTCACCACACGCC	59.444	20	GACCAATCCACTTTTGCTGC	60.646	20	20	498	761	TTTTAATGTCACCACACGCC	59.444	20	GCTGACCAATCCACTTTTGC	60.646	20	20	498	764
comp68548_c0_seq25	2	p1	(T)11	11	632	642	TTTTAATGTCACCACACGCC	59.444	20	TGACCAATCCACTTTTGCTG	59.691	20	265	498	762	TTTTAATGTCACCACACGCC	59.444	20	GACCAATCCACTTTTGCTGC	60.646	20	20	498	761	TTTTAATGTCACCACACGCC	59.444	20	GCTGACCAATCCACTTTTGC	60.646	20	20	498	764
comp68548_c0_seq30	2	p1	(T)11	11	632	642	TTTTAATGTCACCACACGCC	59.444	20	TGACCAATCCACTTTTGCTG	59.691	20	265	498	762	TTTTAATGTCACCACACGCC	59.444	20	GACCAATCCACTTTTGCTGC	60.646	20	20	498	761	TTTTAATGTCACCACACGCC	59.444	20	GCTGACCAATCCACTTTTGC	60.646	20	20	498	764
comp68548_c0_seq31	2	p1	(T)11	11	632	642	TTTTAATGTCACCACACGCC	59.444	20	TGACCAATCCACTTTTGCTG	59.691	20	265	498	762	TTTTAATGTCACCACACGCC	59.444	20	GACCAATCCACTTTTGCTGC	60.646	20	20	498	761	TTTTAATGTCACCACACGCC	59.444	20	GCTGACCAATCCACTTTTGC	60.646	20	20	498	764
comp68548_c0_seq35	2	p1	(T)11	11	632	642	TTTTAATGTCACCACACGCC	59.444	20	TGACCAATCCACTTTTGCTG	59.691	20	265	498	762	TTTTAATGTCACCACACGCC	59.444	20	GACCAATCCACTTTTGCTGC	60.646	20	20	498	761	TTTTAATGTCACCACACGCC	59.444	20	GCTGACCAATCCACTTTTGC	60.646	20	20	498	764
comp68548_c0_seq37	2	p1	(T)11	11	632	642	TTTTAATGTCACCACACGCC	59.444	20	TGACCAATCCACTTTTGCTG	59.691	20	265	498	762	TTTTAATGTCACCACACGCC	59.444	20	GACCAATCCACTTTTGCTGC	60.646	20	20	498	761	TTTTAATGTCACCACACGCC	59.444	20	GCTGACCAATCCACTTTTGC	60.646	20	20	498	764
comp48558_c0_seq1	1	p1	(A)11	11	566	576	TTTTAACGATTGTGGACGACAC	59.904	22	TAATTCCAACTCTGCCCCTG	60.066	20	249	508	756	TTTTAACGATTGTGGACGACAC	59.904	22	TGTAATTCCAACTCTGCCCC	59.933	20	20	508	758	TTTAACGATTGTGGACGACAC	58.541	21	TAATTCCAACTCTGCCCCTG	60.066	20	20	509	756
comp1078709_c0_seq1	1	p1	(T)13	13	125	137	TTTTAACCGCATGCATTGAT	59.032	20	AAAATGAGATCAGATCCCCTAAG	57.814	23	196	21	216	TTTTAACCGCATGCATTGAT	59.032	20	AAATGAGATCAGATCCCCTAAGTTT	59.778	25	25	21	215	TTTTAACCGCATGCATTGAT	59.032	20	AAAATGAGATCAGATCCCCTAAGTT	59.778	25	25	21	216
comp43576_c0_seq1	1	p1	(G)15	15	30	44	TTTGTTTTTGCTAATGTGGGC	59.992	21	GCTCTGCATATGGCTGTCTG	59.577	20	137	6	142	GGGCCTTTTGTTTTTGCTAAT	59.512	21	GTTGAAATTCCCCCACATTG	60.029	20	20	0	101	TTTGTTTTTGCTAATGTGGGC	59.992	21	CTCTCGCTCTGCATATGGCT	60.667	20	20	6	147
comp954372_c0_seq1	1	p1	(T)13	13	43	55	TTTGTTTGTGATTCTTCTTTCTCG	59.808	24	GGCCTCTGAACAAAAACAGC	59.859	20	200	11	210	TTGTTTGTGATTCTTCTTTCTCG	58.551	23	GGCCTCTGAACAAAAACAGC	59.859	20	20	12	210	TTTGTGATTCTTCTTTCTCGTGTT	59.347	24	GGCCTCTGAACAAAAACAGC	59.859	20	20	15	210
comp65479_c0_seq1	1	p1	(A)10	10	1575	1584	TTTGTTTGGTACTCTTTGGAAGG	59.564	23	TTTTGCAAGTCGGTTCCTCT	59.853	20	192	1522	1713	TTTGTTTGGTACTCTTTGGAAGG	59.564	23	CTTTTGCAAGTCGGTTCCTC	59.853	20	20	1522	1714	TTTGTTTGGTACTCTTTGGAAGG	59.564	23	TCTTTTGCAAGTCGGTTCCT	59.853	20	20	1522	1715
comp58700_c1_seq3	1	c	(T)10aaaaatgttttcagcagggtttttaaattataaagattgta(T)11	62	62	123	TTTGTTTGCTTGTTGATTGTGTT	59.588	23	CCCACAAAAATTGATCCAAC	57.765	20	148	27	174	TTTGTTTGCTTGTTGATTGTGTT	59.588	23	CCCCACAAAAATTGATCCAAC	61.306	21	21	27	175	TTTGTTTGCTTGTTGATTGTGTTA	59.612	24	CCCACAAAAATTGATCCAACA	60.582	21	21	27	174
comp1245532_c0_seq1	1	c	(T)11atgttacc(A)10	29	332	360	TTTGTTTGATGCCTTGTCCA	60.088	20	CCTTACGTTAAGTGCTTTTTCTTG	58.678	24	134	254	387	TTGCTTTGTTTGATGCCTTG	59.849	20	CCTTACGTTAAGTGCTTTTTCTTG	58.678	24	24	250	387	TGATGCCTTGTCCATCTTGA	60.201	20	CCTTACGTTAAGTGCTTTTTCTTG	58.678	24	24	260	387
comp52235_c0_seq1	1	p1	(T)11	11	68	78	TTTGTTTATGTTTTGGAAAATGGA	59.653	24	AAATGTCGATTGATACGCAGG	59.974	21	202	7	208	TTTGTTTATGTTTTGGAAAATGGA	59.653	24	ATGTCGATTGATACGCAGGC	61.034	20	20	7	206	TTTGTTTATGTTTTGGAAAATGGA	59.653	24	GCAGGCGAGGTCGAATTAT	60.192	19	19	7	192
comp69744_c2_seq8	1	p1	(T)12	12	456	467	TTTGTTGGTTTTCAATTTGCAG	60.014	22	TGGTCCATAGATTGGGGAAA	60.126	20	217	277	493	TTTGTTGGTTTTCAATTTGCAG	60.014	22	CAGTGGTCCATAGATTGGGG	60.187	20	20	277	496	TTTGTTGGTTTTCAATTTGCAG	60.014	22	TTATCGGGTTTCAGTGGTCC	59.79	20	20	277	507
comp69744_c2_seq10	1	p1	(T)12	12	456	467	TTTGTTGGTTTTCAATTTGCAG	60.014	22	TGGTCCATAGATTGGGGAAA	60.126	20	217	277	493	TTTGTTGGTTTTCAATTTGCAG	60.014	22	CAGTGGTCCATAGATTGGGG	60.187	20	20	277	496	TTTGTTGGTTTTCAATTTGCAG	60.014	22	TTATCGGGTTTCAGTGGTCC	59.79	20	20	277	507
comp69744_c2_seq22	1	p1	(T)12	12	456	467	TTTGTTGGTTTTCAATTTGCAG	60.014	22	TGGTCCATAGATTGGGGAAA	60.126	20	217	277	493	TTTGTTGGTTTTCAATTTGCAG	60.014	22	CAGTGGTCCATAGATTGGGG	60.187	20	20	277	496	TTTGTTGGTTTTCAATTTGCAG	60.014	22	TTATCGGGTTTCAGTGGTCC	59.79	20	20	277	507
comp69744_c2_seq24	1	p1	(T)12	12	456	467	TTTGTTGGTTTTCAATTTGCAG	60.014	22	TGGTCCATAGATTGGGGAAA	60.126	20	217	277	493	TTTGTTGGTTTTCAATTTGCAG	60.014	22	CAGTGGTCCATAGATTGGGG	60.187	20	20	277	496	TTTGTTGGTTTTCAATTTGCAG	60.014	22	TTATCGGGTTTCAGTGGTCC	59.79	20	20	277	507
comp1385440_c0_seq1	1	p1	(T)10	10	64	73	TTTGTTGATGAAAAGAAAAGAAAAA	58.508	25	TGTCCCTTCTTTGAACTCCTG	59.314	21	178	35	212	TTTGTTGATGAAAAGAAAAGAAAAAG	59.322	26	TGTCCCTTCTTTGAACTCCTG	59.314	21	21	35	212	CTTTGTTGATGAAAAGAAAAGAAAAA	59.322	26	TGTCCCTTCTTTGAACTCCTG	59.314	21	21	34	212
comp914211_c0_seq1	1	c	(ACA)5tacatctaccatgttgaataaactatacaatcaacaaataaataacatgattaagctaattctagtatgcaataaacaac(A)10	105	115	219	TTTGTTGACCATCTGTGCAT	57.505	20	TGTTGCTGTCACTTTGTTTCCT	59.819	22	240	10	249	TTTGTTGACCATCTGTGCAT	57.505	20	TGTTGCTGTCACTTTGTTTCC	58.813	21	21	10	249	AATTTGTTGACCATCTGTGCAT	59.364	22	TGTTGCTGTCACTTTGTTTCCT	59.819	22	22	8	249
comp20866_c0_seq1	1	p1	(A)15	15	249	263	TTTGTTCTTTTGGATTGCCA	59.133	20	TGAGGCGGTAAATAGGGACA	60.46	20	223	211	433	TTCTTTTGGATTGCCAAACTG	60.096	21	TGAGGCGGTAAATAGGGACA	60.46	20	20	215	433	CTTTGTTCTTTTGGATTGCCA	60.096	21	TGAGGCGGTAAATAGGGACA	60.46	20	20	210	433
comp1343788_c0_seq1	2	p1	(T)10	10	172	181	TTTGTTCCAACAATGAAACCAT	59.225	22	AGCAAGCCCAACAACAATCT	59.74	20	238	106	343	TTTGTTCCAACAATGAAACCAT	59.225	22	AAGTCAACAACAGCAAGCCC	60.299	20	20	106	354	TTTGTTCCAACAATGAAACCAT	59.225	22	CAAGCCCAACAACAATCTCA	59.691	20	20	106	341
comp71532_c0_seq4	1	p1	(A)10	10	513	522	TTTGTGTTAAAGCAAGGCCC	60.11	20	CGGCTAAAATTGCTAGAGGG	58.987	20	157	390	546	TAAAGCAAGGCCCCATTCTA	59.677	20	CGGCTAAAATTGCTAGAGGG	58.987	20	20	397	546	GCCCCATTCTAGCGAATACA	60.06	20	CGGCTAAAATTGCTAGAGGGA	60.688	21	21	406	546
comp69416_c0_seq1	1	p3	(ATC)5	15	2669	2683	TTTGTGTGATCCGGTTTCAA	59.941	20	AGTTCAAAGCCGCTGCTAAA	60.152	20	148	2582	2729	TTTGTGTGATCCGGTTTCAA	59.941	20	AAGTTCAAAGCCGCTGCTAA	60.152	20	20	2582	2730	AAGCCCAAAGAGGACGATTT	60.074	20	AGTTCAAAGCCGCTGCTAAA	60.152	20	20	2565	2729
comp69416_c0_seq2	1	p3	(ATC)5	15	2656	2670	TTTGTGTGATCCGGTTTCAA	59.941	20	AGTTCAAAGCCGCTGCTAAA	60.152	20	148	2569	2716	TTTGTGTGATCCGGTTTCAA	59.941	20	AAGTTCAAAGCCGCTGCTAA	60.152	20	20	2569	2717	AAGCCCAAAGAGGACGATTT	60.074	20	AGTTCAAAGCCGCTGCTAAA	60.152	20	20	2552	2716
comp69416_c0_seq3	1	p3	(ATC)5	15	2644	2658	TTTGTGTGATCCGGTTTCAA	59.941	20	AGTTCAAAGCCGCTGCTAAA	60.152	20	148	2557	2704	TTTGTGTGATCCGGTTTCAA	59.941	20	AAGTTCAAAGCCGCTGCTAA	60.152	20	20	2557	2705	AAGCCCAAAGAGGACGATTT	60.074	20	AGTTCAAAGCCGCTGCTAAA	60.152	20	20	2540	2704
comp69416_c0_seq4	1	p3	(ATC)5	15	2620	2634	TTTGTGTGATCCGGTTTCAA	59.941	20	AGTTCAAAGCCGCTGCTAAA	60.152	20	148	2533	2680	TTTGTGTGATCCGGTTTCAA	59.941	20	AAGTTCAAAGCCGCTGCTAA	60.152	20	20	2533	2681	AAGCCCAAAGAGGACGATTT	60.074	20	AGTTCAAAGCCGCTGCTAAA	60.152	20	20	2516	2680
comp69416_c0_seq5	1	p3	(ATC)5	15	2607	2621	TTTGTGTGATCCGGTTTCAA	59.941	20	AGTTCAAAGCCGCTGCTAAA	60.152	20	148	2520	2667	TTTGTGTGATCCGGTTTCAA	59.941	20	AAGTTCAAAGCCGCTGCTAA	60.152	20	20	2520	2668	AAGCCCAAAGAGGACGATTT	60.074	20	AGTTCAAAGCCGCTGCTAAA	60.152	20	20	2503	2667
comp69416_c0_seq6	1	p3	(ATC)5	15	2595	2609	TTTGTGTGATCCGGTTTCAA	59.941	20	AGTTCAAAGCCGCTGCTAAA	60.152	20	148	2508	2655	TTTGTGTGATCCGGTTTCAA	59.941	20	AAGTTCAAAGCCGCTGCTAA	60.152	20	20	2508	2656	AAGCCCAAAGAGGACGATTT	60.074	20	AGTTCAAAGCCGCTGCTAAA	60.152	20	20	2491	2655
comp69416_c0_seq7	1	p3	(ATC)5	15	2582	2596	TTTGTGTGATCCGGTTTCAA	59.941	20	AGTTCAAAGCCGCTGCTAAA	60.152	20	148	2495	2642	TTTGTGTGATCCGGTTTCAA	59.941	20	AAGTTCAAAGCCGCTGCTAA	60.152	20	20	2495	2643	AAGCCCAAAGAGGACGATTT	60.074	20	AGTTCAAAGCCGCTGCTAAA	60.152	20	20	2478	2642
comp69416_c0_seq8	1	p3	(ATC)5	15	2542	2556	TTTGTGTGATCCGGTTTCAA	59.941	20	AGTTCAAAGCCGCTGCTAAA	60.152	20	148	2455	2602	TTTGTGTGATCCGGTTTCAA	59.941	20	AAGTTCAAAGCCGCTGCTAA	60.152	20	20	2455	2603	AAGCCCAAAGAGGACGATTT	60.074	20	AGTTCAAAGCCGCTGCTAAA	60.152	20	20	2438	2602
comp69416_c0_seq9	1	p3	(ATC)5	15	2529	2543	TTTGTGTGATCCGGTTTCAA	59.941	20	AGTTCAAAGCCGCTGCTAAA	60.152	20	148	2442	2589	TTTGTGTGATCCGGTTTCAA	59.941	20	AAGTTCAAAGCCGCTGCTAA	60.152	20	20	2442	2590	AAGCCCAAAGAGGACGATTT	60.074	20	AGTTCAAAGCCGCTGCTAAA	60.152	20	20	2425	2589
comp69416_c0_seq10	1	p3	(ATC)5	15	2517	2531	TTTGTGTGATCCGGTTTCAA	59.941	20	AGTTCAAAGCCGCTGCTAAA	60.152	20	148	2430	2577	TTTGTGTGATCCGGTTTCAA	59.941	20	AAGTTCAAAGCCGCTGCTAA	60.152	20	20	2430	2578	AAGCCCAAAGAGGACGATTT	60.074	20	AGTTCAAAGCCGCTGCTAAA	60.152	20	20	2413	2577
comp69416_c0_seq11	1	p3	(ATC)5	15	2504	2518	TTTGTGTGATCCGGTTTCAA	59.941	20	AGTTCAAAGCCGCTGCTAAA	60.152	20	148	2417	2564	TTTGTGTGATCCGGTTTCAA	59.941	20	AAGTTCAAAGCCGCTGCTAA	60.152	20	20	2417	2565	AAGCCCAAAGAGGACGATTT	60.074	20	AGTTCAAAGCCGCTGCTAAA	60.152	20	20	2400	2564
comp69416_c0_seq36	1	p3	(ATC)5	15	2656	2670	TTTGTGTGATCCGGTTTCAA	59.941	20	AGTTCAAAGCCGCTGCTAAA	60.152	20	148	2569	2716	TTTGTGTGATCCGGTTTCAA	59.941	20	AAGTTCAAAGCCGCTGCTAA	60.152	20	20	2569	2717	AAGCCCAAAGAGGACGATTT	60.074	20	AGTTCAAAGCCGCTGCTAAA	60.152	20	20	2552	2716
comp69416_c0_seq37	1	p3	(ATC)5	15	2644	2658	TTTGTGTGATCCGGTTTCAA	59.941	20	AGTTCAAAGCCGCTGCTAAA	60.152	20	148	2557	2704	TTTGTGTGATCCGGTTTCAA	59.941	20	AAGTTCAAAGCCGCTGCTAA	60.152	20	20	2557	2705	AAGCCCAAAGAGGACGATTT	60.074	20	AGTTCAAAGCCGCTGCTAAA	60.152	20	20	2540	2704
comp51080_c0_seq1	1	p1	(T)11	11	621	631	TTTGTGGTGGAAAGTCATTCA	59.01	21	AGGGGTGTTTCAAATATGGTG	58.682	21	167	498	664	TTTGTGGTGGAAAGTCATTCA	59.01	21	GGGGTGTTTCAAATATGGTG	57.641	20	20	498	663	TTTGTGGTGGAAAGTCATTCA	59.01	21	GGGGTGTTTCAAATATGGTGAG	60.463	22	22	498	663
comp51080_c0_seq2	1	p1	(T)11	11	573	583	TTTGTGGTGGAAAGTCATTCA	59.01	21	AGGGGTGTTTCAAATATGGTG	58.682	21	167	450	616	TTTGTGGTGGAAAGTCATTCA	59.01	21	GGGGTGTTTCAAATATGGTG	57.641	20	20	450	615	TTTGTGGTGGAAAGTCATTCA	59.01	21	GGGGTGTTTCAAATATGGTGAG	60.463	22	22	450	615
comp63226_c0_seq1	1	p1	(T)14	14	1129	1142	TTTGTGGTCAAAGAGGTTGG	58.594	20	CACTCCCTCCAAAACTCGAA	60.224	20	114	1087	1200	TTGTGGTCAAAGAGGTTGGTT	59.482	21	CACTCCCTCCAAAACTCGAA	60.224	20	20	1088	1200	TTTGTGGTCAAAGAGGTTGGT	59.482	21	CACTCCCTCCAAAACTCGAA	60.224	20	20	1087	1200
comp63226_c0_seq2	1	p1	(T)14	14	1129	1142	TTTGTGGTCAAAGAGGTTGG	58.594	20	CACTCCCTCCAAAACTCGAA	60.224	20	114	1087	1200	TTGTGGTCAAAGAGGTTGGTT	59.482	21	CACTCCCTCCAAAACTCGAA	60.224	20	20	1088	1200	TTTGTGGTCAAAGAGGTTGGT	59.482	21	CACTCCCTCCAAAACTCGAA	60.224	20	20	1087	1200
comp61632_c0_seq1	1	p1	(T)12	12	1055	1066	TTTGTGGTAGCAGCAGCATT	59.493	20	AAAAATTGCCCCTCACACAT	59.292	20	165	1015	1179	TCTTTGTGGTAGCAGCAGCA	60.742	20	AAAAATTGCCCCTCACACAT	59.292	20	20	1013	1179	CTTTGTGGTAGCAGCAGCAT	59.101	20	AAAAATTGCCCCTCACACAT	59.292	20	20	1014	1179
comp61632_c0_seq2	1	p1	(T)12	12	1041	1052	TTTGTGGTAGCAGCAGCATT	59.493	20	AAAAATTGCCCCTCACACAT	59.292	20	165	1001	1165	TCTTTGTGGTAGCAGCAGCA	60.742	20	AAAAATTGCCCCTCACACAT	59.292	20	20	999	1165	CTTTGTGGTAGCAGCAGCAT	59.101	20	AAAAATTGCCCCTCACACAT	59.292	20	20	1000	1165
comp603002_c0_seq1	1	p1	(A)10	10	217	226	TTTGTGGGGGAGACAAGAAC	59.943	20	TTTTGCAGGAATGTTGAATGA	59.147	21	157	108	264	GTTTGTGGGGGAGACAAGAA	59.943	20	TTTTGCAGGAATGTTGAATGA	59.147	21	21	107	264	ATGTTTGTGGGGGAGACAAG	59.82	20	TTTTGCAGGAATGTTGAATGA	59.147	21	21	105	264
comp20233_c0_seq1	1	p1	(A)10	10	369	378	TTTGTGGCTTTTGGTTTTCC	59.953	20	TCACACTCCCAACTCCCAAT	60.363	20	206	289	494	TTTGTGGCTTTTGGTTTTCC	59.953	20	ACTCACACTCCCAACTCCCA	60.563	20	20	289	496	TTTGTGGCTTTTGGTTTTCC	59.953	20	CACTCACACTCCCAACTCCC	60.563	20	20	289	497
comp63046_c0_seq1	1	p2	(TC)9	18	43	60	TTTGTGGCCTTACCTCCAAG	60.103	20	AGCAAATTCATATCCTGGCG	60.06	20	280	18	297	TTTGTGGCCTTACCTCCAAG	60.103	20	ATTCATATCCTGGCGCAGTC	60.066	20	20	18	292	CTTTGTGGCCTTACCTCCAA	60.103	20	ATTCATATCCTGGCGCAGTC	60.066	20	20	17	292
comp63046_c0_seq6	1	p2	(TC)9	18	43	60	TTTGTGGCCTTACCTCCAAG	60.103	20	AGCAAATTCATATCCTGGCG	60.06	20	280	18	297	TTTGTGGCCTTACCTCCAAG	60.103	20	ATTCATATCCTGGCGCAGTC	60.066	20	20	18	292	CTTTGTGGCCTTACCTCCAA	60.103	20	ATTCATATCCTGGCGCAGTC	60.066	20	20	17	292
comp56748_c0_seq5	1	p1	(A)10	10	174	183	TTTGTGGCAGATGGTTTGAA	60.088	20	TTTCGTCTGATGATGTAGCCC	60.088	21	175	87	261	TTTTGTGGCAGATGGTTTGA	60.088	20	TTTCGTCTGATGATGTAGCCC	60.088	21	21	86	261	TTTGTGGCAGATGGTTTGAA	60.088	20	TCGTCTGATGATGTAGCCCTT	59.708	21	21	87	259
comp56748_c0_seq6	1	p1	(A)10	10	148	157	TTTGTGGCAGATGGTTTGAA	60.088	20	TTTCGTCTGATGATGTAGCCC	60.088	21	175	61	235	TTTTGTGGCAGATGGTTTGA	60.088	20	TTTCGTCTGATGATGTAGCCC	60.088	21	21	60	235	TTTGTGGCAGATGGTTTGAA	60.088	20	TCGTCTGATGATGTAGCCCTT	59.708	21	21	61	233
comp72226_c0_seq10	1	p1	(T)11	11	194	204	TTTGTGGAAAGAGACCCAGG	60.081	20	ATGTGGCCCTATCCTCTTGT	58.473	20	221	59	279	TTTGTGGAAAGAGACCCAGG	60.081	20	TGTGGCCCTATCCTCTTGTA	58.173	20	20	59	278	TTTGTGGAAAGAGACCCAGG	60.081	20	TATGTGGCCCTATCCTCTTG	57.641	20	20	59	280
comp72226_c0_seq11	1	p1	(T)11	11	194	204	TTTGTGGAAAGAGACCCAGG	60.081	20	TGAAATATTTGAATTATGTTTTTGCC	59.593	26	176	59	234	TTTGTGGAAAGAGACCCAGG	60.081	20	TCTTATATGTGTCCCTATCCTCTTG	57.852	25	25	59	285	TTTGTGGAAAGAGACCCAGG	60.081	20	GTGAAATATTTGAATTATGTTTTTGCC	60.228	27	27	59	235
comp72226_c0_seq12	1	p1	(T)11	11	197	207	TTTGTGGAAAGAGACCCAGG	60.081	20	TGAAATATTTGAATTATGTTTTTGCC	59.593	26	176	62	237	TTTGTGGAAAGAGACCCAGG	60.081	20	GTGAAATATTTGAATTATGTTTTTGCC	60.228	27	27	62	238	TTTGTGGAAAGAGACCCAGG	60.081	20	TGAAATATTTGAATTATGTTTTTGCCT	60.326	27	27	62	237
comp67113_c0_seq3	1	p1	(T)15	15	156	170	TTTGTGATTCTTTTATGCGGC	60.089	21	TGGATCTTGAAAGCTCCCAT	59.629	20	215	73	287	GTGATTCTTTTATGCGGCAA	58.771	20	TGGATCTTGAAAGCTCCCAT	59.629	20	20	76	287	TTGTGATTCTTTTATGCGGC	58.771	20	TGGATCTTGAAAGCTCCCAT	59.629	20	20	74	287
comp11016_c0_seq1	2	p1	(T)10	10	292	301	TTTGTCTGTTCGGATCTGATTG	60.11	22	CACACACCAAACATGAACCAC	59.76	21	249	209	457	TTTGTGTTTGTCTGTTCGGA	57.706	20	CACACACCAAACATGAACCA	58.811	20	20	203	457	GTTTGTGTTTGTCTGTTCGGA	58.662	21	CACACACCAAACATGAACCA	58.811	20	20	202	457
comp71112_c0_seq5	1	p1	(A)10	10	195	204	TTTGTCGGTATGAGTTGCCA	60.111	20	CCACCACAGCATGAAAATTG	59.964	20	235	7	241	GGCTCGTGATCTGTTGGACT	60.269	20	CCACCACAGCATGAAAATTG	59.964	20	20	68	241	TCGGTATGAGTTGCCAACAG	59.716	20	CCACCACAGCATGAAAATTG	59.964	20	20	11	241
comp71112_c0_seq7	1	p1	(A)10	10	195	204	TTTGTCGGTATGAGTTGCCA	60.111	20	CCACCACAGCATGAAAATTG	59.964	20	235	7	241	GGCTCGTGATCTGTTGGACT	60.269	20	CCACCACAGCATGAAAATTG	59.964	20	20	68	241	TCGGTATGAGTTGCCAACAG	59.716	20	CCACCACAGCATGAAAATTG	59.964	20	20	11	241
comp49603_c0_seq1	1	p1	(A)11	11	142	152	TTTGTCGACCAATTTTTGCTT	59.617	21	CGAACACCTCTATGGATCGG	60.474	20	173	33	205	TTTGTCGACCAATTTTTGCTT	59.617	21	CCAAGTGGATTACACCACCA	59.262	20	20	33	302	TTGTCGACCAATTTTTGCTT	58.267	20	TCACAGCTTCACCAAGTGGA	60.44	20	20	34	313
comp653195_c0_seq1	1	p1	(T)10	10	274	283	TTTGTCCTGTTAATCCCTAGCA	58.764	22	CTGGACTGCAGCACTGAGAT	59.156	20	245	218	462	TTGTCCTGTTAATCCCTAGCATC	59.515	23	CTGGACTGCAGCACTGAGAT	59.156	20	20	219	462	TTGTCCTGTTAATCCCTAGCA	57.383	21	CTGGACTGCAGCACTGAGAT	59.156	20	20	219	462
comp69116_c0_seq1	1	p1	(A)10	10	313	322	TTTGTCCCTCAAATCTTGCC	60.051	20	TTTGTTCTCTCCCATGTTTGC	60.103	21	191	225	415	TTTGTCCCTCAAATCTTGCC	60.051	20	TGAGTTTTTGGGATCCATGA	58.897	20	20	225	376	TTTGTCCCTCAAATCTTGCC	60.051	20	TTGTTGCTTTGAGTTTTTGGG	60.131	21	21	225	385
comp69116_c0_seq2	1	p1	(A)10	10	313	322	TTTGTCCCTCAAATCTTGCC	60.051	20	TTTGTTCTCTCCCATGTTTGC	60.103	21	191	225	415	TTTGTCCCTCAAATCTTGCC	60.051	20	TGAGTTTTTGGGATCCATGA	58.897	20	20	225	376	TTTGTCCCTCAAATCTTGCC	60.051	20	TTGTTGCTTTGAGTTTTTGGG	60.131	21	21	225	385
comp69116_c0_seq3	1	p1	(A)10	10	313	322	TTTGTCCCTCAAATCTTGCC	60.051	20	TTTGTTCTCTCCCATGTTTGC	60.103	21	191	225	415	TTTGTCCCTCAAATCTTGCC	60.051	20	TGAGTTTTTGGGATCCATGA	58.897	20	20	225	376	TTTGTCCCTCAAATCTTGCC	60.051	20	TTGTTGCTTTGAGTTTTTGGG	60.131	21	21	225	385
comp68660_c0_seq2	2	p2	(AG)9	18	1637	1654	TTTGTCCATTTTGCTCTCCC	60.051	20	CTTTGCTTCTTCTCAATTGGC	59.101	21	112	1568	1679	TTTGTCCATTTTGCTCTCCC	60.051	20	TTTGCTTCTTCTCAATTGGC	58.093	20	20	1568	1678	GTCCATTTTGCTCTCCCTCA	60.195	20	CTTTGCTTCTTCTCAATTGGC	59.101	21	21	1571	1679
comp63652_c0_seq1	1	p1	(A)12	12	904	915	TTTGTCCAAGAAGTTGCACG	59.881	20	ACGTCAAAACTTGATGTCCAC	57.558	21	228	724	951	TTTGTCCAAGAAGTTGCACG	59.881	20	GAGTTGGACGTCAAAACTTGAT	58.227	22	22	724	958	GGCACAATGTGTGTTCGATT	59.425	20	ACGTCAAAACTTGATGTCCAC	57.558	21	21	762	951
comp63652_c0_seq3	1	p1	(A)12	12	801	812	TTTGTCCAAGAAGTTGCACG	59.881	20	ACGTCAAAACTTGATGTCCAC	57.558	21	228	621	848	TTTGTCCAAGAAGTTGCACG	59.881	20	GAGTTGGACGTCAAAACTTGAT	58.227	22	22	621	855	GGCACAATGTGTGTTCGATT	59.425	20	ACGTCAAAACTTGATGTCCAC	57.558	21	21	659	848
comp71441_c1_seq13	1	p1	(T)10	10	116	125	TTTGTCATTGTAATTTTCTGCCA	59.524	23	ATGTGAAACAGCAAATAAAGACAT	57.003	24	175	27	201	TTGTCATTGTAATTTTCTGCCA	58.213	22	TGTGAAACAGCAAATAAAGACATAAA	59.216	26	26	28	200	TTTGTCATTGTAATTTTCTGCCA	59.524	23	GCAAATAAAGACATAAATTCTATCCGA	60.123	27	27	27	191
comp71121_c0_seq1	1	p2	(AC)11	22	1835	1856	TTTGTCAGTGTAGCGATCCG	59.864	20	GCGTAGAGCCGTAGACCAAC	59.904	20	277	1636	1912	TGTCAGTGTAGCGATCCGAA	60.413	20	GCGTAGAGCCGTAGACCAAC	59.904	20	20	1638	1912	TTGTCAGTGTAGCGATCCGA	60.413	20	GCGTAGAGCCGTAGACCAAC	59.904	20	20	1637	1912
comp71121_c0_seq2	1	p2	(AC)11	22	1835	1856	TTTGTCAGTGTAGCGATCCG	59.864	20	GCGTAGAGCCGTAGACCAAC	59.904	20	277	1636	1912	TGTCAGTGTAGCGATCCGAA	60.413	20	GCGTAGAGCCGTAGACCAAC	59.904	20	20	1638	1912	TTGTCAGTGTAGCGATCCGA	60.413	20	GCGTAGAGCCGTAGACCAAC	59.904	20	20	1637	1912
comp71121_c0_seq3	1	p2	(AC)11	22	1513	1534	TTTGTCAGTGTAGCGATCCG	59.864	20	GCGTAGAGCCGTAGACCAAC	59.904	20	277	1314	1590	TGTCAGTGTAGCGATCCGAA	60.413	20	GCGTAGAGCCGTAGACCAAC	59.904	20	20	1316	1590	TTGTCAGTGTAGCGATCCGA	60.413	20	GCGTAGAGCCGTAGACCAAC	59.904	20	20	1315	1590
comp71121_c0_seq4	1	p2	(AC)11	22	1513	1534	TTTGTCAGTGTAGCGATCCG	59.864	20	GCGTAGAGCCGTAGACCAAC	59.904	20	277	1314	1590	TGTCAGTGTAGCGATCCGAA	60.413	20	GCGTAGAGCCGTAGACCAAC	59.904	20	20	1316	1590	TTGTCAGTGTAGCGATCCGA	60.413	20	GCGTAGAGCCGTAGACCAAC	59.904	20	20	1315	1590
comp60181_c0_seq2	1	p1	(A)13	13	371	383	TTTGTCAATTTTGCACACGA	58.728	20	AACAACCAACTATTAGCCCCAA	59.773	22	175	253	427	TTTGTCAATTTTGCACACGA	58.728	20	AAACAACCAACTATTAGCCCCA	59.773	22	22	253	428	TTTTTGTCAATTTTGCACACG	59.634	21	AACAACCAACTATTAGCCCCAA	59.773	22	22	251	427
comp60181_c0_seq3	1	p1	(A)13	13	310	322	TTTGTCAATTTTGCACACGA	58.728	20	AACAACCAACTATTAGCCCCAA	59.773	22	175	192	366	TTTGTCAATTTTGCACACGA	58.728	20	AAACAACCAACTATTAGCCCCA	59.773	22	22	192	367	TTTTTGTCAATTTTGCACACG	59.634	21	AACAACCAACTATTAGCCCCAA	59.773	22	22	190	366
comp57663_c1_seq1	2	p3	(ATC)5	15	162	176	TTTGTACTGCTAGCCAACAAGC	59.601	22	CAGGTCCGAGTGTTGCAGTA	59.897	20	158	134	291	TTTGTACTGCTAGCCAACAAGC	59.601	22	GGGGATGGTCTCCATTTTCT	60.133	20	20	134	321	TTTGTACTGCTAGCCAACAAGC	59.601	22	CACTAGGTGGTGGATACGGG	60.246	20	20	134	372
comp57663_c1_seq2	2	p3	(ATC)5	15	162	176	TTTGTACTGCTAGCCAACAAGC	59.601	22	CAGGTCCGAGTGTTGCAGTA	59.897	20	158	134	291	TTTGTACTGCTAGCCAACAAGC	59.601	22	GGGGATGGTCTCCATTTTCT	60.133	20	20	134	321	TTTGTACTGCTAGCCAACAAGC	59.601	22	CACTAGGTGGTGGATACGGG	60.246	20	20	134	372
comp64207_c0_seq9	1	p3	(ATC)5	15	120	134	TTTGGTTTTCCCTTCACTGG	59.942	20	CCACTGCTTACAGACAGCCA	60.049	20	262	40	301	CCATTTTGGTTTTCCCTTCA	59.772	20	CCACTGCTTACAGACAGCCA	60.049	20	20	36	301	AGGATTCACACCAATCCCAC	59.636	20	CCACTGCTTACAGACAGCCA	60.049	20	20	89	301
comp64207_c0_seq10	1	p3	(ATC)5	15	120	134	TTTGGTTTTCCCTTCACTGG	59.942	20	CCACTGCTTACAGACAGCCA	60.049	20	221	40	260	TTTGGTTTTCCCTTCACTGG	59.942	20	TTTGATGGCCCGTTGATTAT	60.153	20	20	40	174	TTTGGTTTTCCCTTCACTGG	59.942	20	ATTTGATGGCCCGTTGATTA	60.153	20	20	40	175
comp48427_c0_seq1	2	p2	(AT)8	16	1542	1557	TTTGGTTTTCAGTTTTGATGGTT	59.78	23	CGGATGCAGTAGACAAAGCA	60.011	20	200	1406	1605	TTTGGTTTTCAGTTTTGATGG	57.652	21	CGGATGCAGTAGACAAAGCA	60.011	20	20	1406	1605	CTTTGGTTTTCAGTTTTGATGG	58.65	22	CGGATGCAGTAGACAAAGCA	60.011	20	20	1405	1605
comp67819_c0_seq1	1	p1	(A)10	10	959	968	TTTGGTTTGGTCCAGGGATA	60.162	20	CAGACAAGCAAGGTGGTTCC	60.69	20	169	872	1040	TTTGGTTTGGTCCAGGGATA	60.162	20	CCAGACAAGCAAGGTGGTTC	60.69	20	20	872	1041	TTTGGTTTGGTCCAGGGATA	60.162	20	TCCAGACAAGCAAGGTGGTT	60.69	20	20	872	1042
comp67819_c0_seq2	1	p1	(A)10	10	931	940	TTTGGTTTGGTCCAGGGATA	60.162	20	CAGACAAGCAAGGTGGTTCC	60.69	20	169	844	1012	TTTGGTTTGGTCCAGGGATA	60.162	20	CCAGACAAGCAAGGTGGTTC	60.69	20	20	844	1013	TTTGGTTTGGTCCAGGGATA	60.162	20	TCCAGACAAGCAAGGTGGTT	60.69	20	20	844	1014
comp67819_c0_seq5	1	p1	(A)10	10	873	882	TTTGGTTTGGTCCAGGGATA	60.162	20	CAGACAAGCAAGGTGGTTCC	60.69	20	169	786	954	TTTGGTTTGGTCCAGGGATA	60.162	20	CCAGACAAGCAAGGTGGTTC	60.69	20	20	786	955	TTTGGTTTGGTCCAGGGATA	60.162	20	TCCAGACAAGCAAGGTGGTT	60.69	20	20	786	956
comp23626_c0_seq1	1	p1	(T)17	17	268	284	TTTGGTTTGGGGTCAAAGAC	59.807	20	TGATTGATGAACACGGAAGC	59.654	20	259	196	454	GTTTGGTTTGGGGTCAAAGA	59.807	20	TGATTGATGAACACGGAAGC	59.654	20	20	195	454	TGGTTTGGGGTCAAAGACAT	60.21	20	TGATTGATGAACACGGAAGC	59.654	20	20	198	454
comp45055_c0_seq1	1	p1	(A)10	10	1190	1199	TTTGGTTTCAGCTTTGGAGG	60.22	20	TCACAAATTGGCAGTCCTCA	60.24	20	210	1087	1296	TGTGGCCATTTTTGGATCTT	60.309	20	TCACAAATTGGCAGTCCTCA	60.24	20	20	1069	1296	TGTGGCCATTTTTGGATCTT	60.309	20	CACAAATTGGCAGTCCTCAA	59.691	20	20	1069	1295
comp797575_c0_seq1	1	p1	(A)10	10	152	161	TTTGGTTTATTGCACTTGCG	59.742	20	GATTAAGGCGTTTGCACCAC	60.511	20	260	65	324	TTTGGTTTATTGCACTTGCG	59.742	20	GCGTTTGCACCACAGAATTT	61.071	20	20	65	317	TTTGGTTTATTGCACTTGCG	59.742	20	TACACGATTAAGGCGTTTGC	58.844	20	20	65	329
comp71367_c0_seq3	1	p1	(A)10	10	36	45	TTTGGTTATCAACAGCTTCTTCA	58.932	23	AACAGCAATTGACGAATCCC	59.939	20	175	2	176	TTTGGTTATCAACAGCTTCTTCA	58.932	23	TTCATACCCTTCACCCTTGC	59.933	20	20	2	222	TTTGGTTATCAACAGCTTCTTCA	58.932	23	ACCCTTGCTTCCTTTTCGAT	60.074	20	20	2	210
comp71367_c0_seq4	1	p1	(A)10	10	36	45	TTTGGTTATCAACAGCTTCTTCA	58.932	23	AACAGCAATTGACGAATCCC	59.939	20	175	2	176	TTTGGTTATCAACAGCTTCTTCA	58.932	23	TTCATACCCTTCACCCTTGC	59.933	20	20	2	222	TTTGGTTATCAACAGCTTCTTCA	58.932	23	ACCCTTGCTTCCTTTTCGAT	60.074	20	20	2	210
comp71367_c0_seq5	1	p1	(A)10	10	36	45	TTTGGTTATCAACAGCTTCTTCA	58.932	23	AACAGCAATTGACGAATCCC	59.939	20	175	2	176	TTTGGTTATCAACAGCTTCTTCA	58.932	23	TTCATACCCTTCACCCTTGC	59.933	20	20	2	222	TTTGGTTATCAACAGCTTCTTCA	58.932	23	ACCCTTGCTTCCTTTTCGAT	60.074	20	20	2	210
comp71367_c0_seq6	1	p1	(A)10	10	36	45	TTTGGTTATCAACAGCTTCTTCA	58.932	23	AACAGCAATTGACGAATCCC	59.939	20	175	2	176	TTTGGTTATCAACAGCTTCTTCA	58.932	23	TTCATACCCTTCACCCTTGC	59.933	20	20	2	222	TTTGGTTATCAACAGCTTCTTCA	58.932	23	ACCCTTGCTTCCTTTTCGAT	60.074	20	20	2	210
comp71367_c0_seq7	1	p1	(A)10	10	36	45	TTTGGTTATCAACAGCTTCTTCA	58.932	23	AACAGCAATTGACGAATCCC	59.939	20	175	2	176	TTTGGTTATCAACAGCTTCTTCA	58.932	23	TTCATACCCTTCACCCTTGC	59.933	20	20	2	222	TTTGGTTATCAACAGCTTCTTCA	58.932	23	ACCCTTGCTTCCTTTTCGAT	60.074	20	20	2	210
comp71367_c0_seq8	1	p1	(A)10	10	36	45	TTTGGTTATCAACAGCTTCTTCA	58.932	23	AACAGCAATTGACGAATCCC	59.939	20	175	2	176	TTTGGTTATCAACAGCTTCTTCA	58.932	23	TTCATACCCTTCACCCTTGC	59.933	20	20	2	222	TTTGGTTATCAACAGCTTCTTCA	58.932	23	ACCCTTGCTTCCTTTTCGAT	60.074	20	20	2	210
comp71367_c0_seq9	1	p1	(A)10	10	36	45	TTTGGTTATCAACAGCTTCTTCA	58.932	23	AACAGCAATTGACGAATCCC	59.939	20	175	2	176	TTTGGTTATCAACAGCTTCTTCA	58.932	23	TTCATACCCTTCACCCTTGC	59.933	20	20	2	222	TTTGGTTATCAACAGCTTCTTCA	58.932	23	ACCCTTGCTTCCTTTTCGAT	60.074	20	20	2	210
comp71367_c0_seq10	1	p1	(A)10	10	36	45	TTTGGTTATCAACAGCTTCTTCA	58.932	23	AACAGCAATTGACGAATCCC	59.939	20	175	2	176	TTTGGTTATCAACAGCTTCTTCA	58.932	23	TTCATACCCTTCACCCTTGC	59.933	20	20	2	222	TTTGGTTATCAACAGCTTCTTCA	58.932	23	ACCCTTGCTTCCTTTTCGAT	60.074	20	20	2	210
comp71367_c0_seq11	1	p1	(A)10	10	36	45	TTTGGTTATCAACAGCTTCTTCA	58.932	23	AACAGCAATTGACGAATCCC	59.939	20	175	2	176	TTTGGTTATCAACAGCTTCTTCA	58.932	23	TTCATACCCTTCACCCTTGC	59.933	20	20	2	222	TTTGGTTATCAACAGCTTCTTCA	58.932	23	ACCCTTGCTTCCTTTTCGAT	60.074	20	20	2	210
comp71367_c0_seq12	1	p1	(A)10	10	36	45	TTTGGTTATCAACAGCTTCTTCA	58.932	23	AACAGCAATTGACGAATCCC	59.939	20	175	2	176	TTTGGTTATCAACAGCTTCTTCA	58.932	23	TTCATACCCTTCACCCTTGC	59.933	20	20	2	222	TTTGGTTATCAACAGCTTCTTCA	58.932	23	ACCCTTGCTTCCTTTTCGAT	60.074	20	20	2	210
comp71367_c0_seq13	1	p1	(A)10	10	36	45	TTTGGTTATCAACAGCTTCTTCA	58.932	23	AACAGCAATTGACGAATCCC	59.939	20	175	2	176	TTTGGTTATCAACAGCTTCTTCA	58.932	23	TTCATACCCTTCACCCTTGC	59.933	20	20	2	222	TTTGGTTATCAACAGCTTCTTCA	58.932	23	ACCCTTGCTTCCTTTTCGAT	60.074	20	20	2	210
comp71367_c0_seq14	1	p1	(A)10	10	36	45	TTTGGTTATCAACAGCTTCTTCA	58.932	23	AACAGCAATTGACGAATCCC	59.939	20	175	2	176	TTTGGTTATCAACAGCTTCTTCA	58.932	23	TTCATACCCTTCACCCTTGC	59.933	20	20	2	222	TTTGGTTATCAACAGCTTCTTCA	58.932	23	ACCCTTGCTTCCTTTTCGAT	60.074	20	20	2	210
comp68850_c1_seq9	1	p4	(TTAA)5	20	536	555	TTTGGTTACTTGCACCTTTCA	58.332	21	TTTGGTTACTTGCACCTTTCA	58.332	21	274	408	681	TTTGGTTACTTGCACCTTTCA	58.332	21	AATTTGGTTACTTGCACCTTTCA	59.926	23	23	408	683	AATTTGGTTACTTGCACCTTTCA	59.926	23	TTTGGTTACTTGCACCTTTCA	58.332	21	21	406	681
comp1113438_c0_seq1	1	p1	(A)11	11	999	1009	TTTGGTGTTGTTGCCGTAAA	60.007	20	GTGTTTGTCTGGTTGTTGCG	60.199	20	173	879	1051	TTTTGGTGTTGTTGCCGTAA	60.007	20	GTGTTTGTCTGGTTGTTGCG	60.199	20	20	878	1051	AATTGCTTATTTTGGCCGTG	59.964	20	GTGTTTGTCTGGTTGTTGCG	60.199	20	20	945	1051
comp66205_c1_seq7	1	p1	(T)11	11	376	386	TTTGGTGGGAATGAGAGAGG	60.042	20	ACAACAACCCCCAATAACCA	59.948	20	224	288	511	GTGGGAATGAGAGAGGTGGA	60.048	20	ACAACAACCCCCAATAACCA	59.948	20	20	292	511	TTTGGTGGGAATGAGAGAGG	60.042	20	TCAAACCGTGACCATTCAAA	59.941	20	20	288	414
comp66205_c1_seq12	1	p1	(T)11	11	259	269	TTTGGTGGGAATGAGAGAGG	60.042	20	ACAACAACCCCCAATAACCA	59.948	20	224	171	394	GTGGGAATGAGAGAGGTGGA	60.048	20	ACAACAACCCCCAATAACCA	59.948	20	20	175	394	TTTGGTGGGAATGAGAGAGG	60.042	20	TCAAACCGTGACCATTCAAA	59.941	20	20	171	297
comp66205_c1_seq14	1	p1	(T)11	11	162	172	TTTGGTGGGAATGAGAGAGG	60.042	20	ACAACAACCCCCAATAACCA	59.948	20	230	68	297	GTGGGAATGAGAGAGGTGGA	60.048	20	ACAACAACCCCCAATAACCA	59.948	20	20	72	297	TTTGGTGGGAATGAGAGAGG	60.042	20	TCAAACCGTGACCATTCAAA	59.941	20	20	68	200
comp67290_c1_seq5	1	p1	(T)15	15	1623	1637	TTTGGTGGCTATTTTCTGGC	60.074	20	CAGACCTTGAAACAAACACCC	59.482	21	115	1586	1700	ACCGAACAATGAAGCCAAAG	60.11	20	CAGACCTTGAAACAAACACCC	59.482	21	21	1423	1700	TGTTCCATTTGATCGAGCTG	59.799	20	CAGACCTTGAAACAAACACCC	59.482	21	21	1456	1700
comp71179_c0_seq9	1	p1	(A)10	10	119	128	TTTGGTGCTGCTGAAAAATC	58.895	20	TTGCTTCTCTTGCATTTCTTTC	58.766	22	280	6	285	TTTGGTGCTGCTGAAAAATC	58.895	20	TGCATTTCTTTCTTTGTGATGAA	59.75	23	23	6	275	TTTGGTGCTGCTGAAAAATC	58.895	20	TTGCATTTCTTTCTTTGTGATGA	59.75	23	23	6	276
comp71179_c0_seq10	1	p1	(A)10	10	119	128	TTTGGTGCTGCTGAAAAATC	58.895	20	TTGCTTCTCTTGCATTTCTTTC	58.766	22	280	6	285	TTTGGTGCTGCTGAAAAATC	58.895	20	TGCATTTCTTTCTTTGTGATGAA	59.75	23	23	6	275	TTTGGTGCTGCTGAAAAATC	58.895	20	TTGCATTTCTTTCTTTGTGATGA	59.75	23	23	6	276
comp71179_c0_seq11	1	p1	(A)10	10	119	128	TTTGGTGCTGCTGAAAAATC	58.895	20	TTGCTTCTCTTGCATTTCTTTC	58.766	22	280	6	285	TTTGGTGCTGCTGAAAAATC	58.895	20	TGCATTTCTTTCTTTGTGATGAA	59.75	23	23	6	275	TTTGGTGCTGCTGAAAAATC	58.895	20	TTGCATTTCTTTCTTTGTGATGA	59.75	23	23	6	276
comp71179_c0_seq12	1	p1	(A)10	10	119	128	TTTGGTGCTGCTGAAAAATC	58.895	20	TTGCTTCTCTTGCATTTCTTTC	58.766	22	280	6	285	TTTGGTGCTGCTGAAAAATC	58.895	20	TGCATTTCTTTCTTTGTGATGAA	59.75	23	23	6	275	TTTGGTGCTGCTGAAAAATC	58.895	20	TTGCATTTCTTTCTTTGTGATGA	59.75	23	23	6	276
comp71179_c0_seq13	1	p1	(A)10	10	119	128	TTTGGTGCTGCTGAAAAATC	58.895	20	AAGGAGGGAAGGGAAAGACA	60.045	20	199	6	204	TTTGGTGCTGCTGAAAAATCT	59.875	21	AAGGAGGGAAGGGAAAGACA	60.045	20	20	6	204	TTTTGGTGCTGCTGAAAAATC	60.237	21	AAGGAGGGAAGGGAAAGACA	60.045	20	20	5	204
comp71179_c0_seq14	1	p1	(A)10	10	119	128	TTTGGTGCTGCTGAAAAATC	58.895	20	AAGGAGGGAAGGGAAAGACA	60.045	20	199	6	204	TTTGGTGCTGCTGAAAAATCT	59.875	21	AAGGAGGGAAGGGAAAGACA	60.045	20	20	6	204	TTTTGGTGCTGCTGAAAAATC	60.237	21	AAGGAGGGAAGGGAAAGACA	60.045	20	20	5	204
comp71179_c0_seq15	1	p1	(A)10	10	119	128	TTTGGTGCTGCTGAAAAATC	58.895	20	AAGGAGGGAAGGGAAAGACA	60.045	20	199	6	204	TTTGGTGCTGCTGAAAAATCT	59.875	21	AAGGAGGGAAGGGAAAGACA	60.045	20	20	6	204	TTTTGGTGCTGCTGAAAAATC	60.237	21	AAGGAGGGAAGGGAAAGACA	60.045	20	20	5	204
comp71179_c0_seq16	1	p1	(A)10	10	119	128	TTTGGTGCTGCTGAAAAATC	58.895	20	AAGGAGGGAAGGGAAAGACA	60.045	20	199	6	204	TTTGGTGCTGCTGAAAAATCT	59.875	21	AAGGAGGGAAGGGAAAGACA	60.045	20	20	6	204	TTTTGGTGCTGCTGAAAAATC	60.237	21	AAGGAGGGAAGGGAAAGACA	60.045	20	20	5	204
comp48131_c0_seq1	1	p1	(A)10	10	55	64	TTTGGTGAAGGTCATAAGAAAAA	57.863	23	CAACTTGGGTGACACCTCCT	60.002	20	109	29	137	TTTTGGTGAAGGTCATAAGAAAA	57.863	23	CAACTTGGGTGACACCTCCT	60.002	20	20	28	137	TTTGGTGAAGGTCATAAGAAAAA	57.863	23	CCGTGAAGGCAATGTATGTG	59.988	20	20	29	202
comp52347_c0_seq1	1	p1	(T)13	13	143	155	TTTGGTCTGATGGTAAATGCAC	59.867	22	AGTTTCACCGACCATTCAGG	59.966	20	161	60	220	GGTCTGATGGTAAATGCACCT	58.925	21	CACCGACCATTCAGGAAAAT	59.79	20	20	63	215	TTTGGTCTGATGGTAAATGCAC	59.867	22	CACCGACCATTCAGGAAAAT	59.79	20	20	60	215
comp4795_c0_seq1	1	p1	(A)13	13	171	183	TTTGGTACGAATTGGACGGT	60.227	20	TTTTAAGGAAGAATGGTAGAAAATTG	58.396	26	263	52	314	TTTGGTACGAATTGGACGGT	60.227	20	TTTAAGGAAGAATGGTAGAAAATTG	57.247	25	25	52	313	TTTTGGTACGAATTGGACGG	60.722	20	TTTTAAGGAAGAATGGTAGAAAATTG	58.396	26	26	51	314
comp63597_c0_seq1	1	p1	(T)10	10	922	931	TTTGGTAAGTCCTCACATGCC	59.985	21	TCCACTATAACTTCAGATCTTCAACA	58.467	26	234	758	991	TTTGGTAAGTCCTCACATGCC	59.985	21	CTCCACTATAACTTCAGATCTTCAACA	59.329	27	27	758	992	TTGGTAAGTCCTCACATGCC	58.57	20	TCCACTATAACTTCAGATCTTCAACA	58.467	26	26	759	991
comp59497_c0_seq1	1	p4	(TCTA)5	20	948	967	TTTGGTAAAGCTTGCCATTTT	58.796	21	GAGGTGTCACATAGACACAATGC	59.54	23	149	888	1036	GTTTGGTAAAGCTTGCCATTTT	59.561	22	GAGGTGTCACATAGACACAATGC	59.54	23	23	887	1036	TTGGTAAAGCTTGCCATTTT	57.459	20	GAGGTGTCACATAGACACAATGC	59.54	23	23	889	1036
comp59497_c0_seq2	1	p4	(TCTA)5	20	861	880	TTTGGTAAAGCTTGCCATTTT	58.796	21	GAGGTGTCACATAGACACAATGC	59.54	23	149	801	949	GTTTGGTAAAGCTTGCCATTTT	59.561	22	GAGGTGTCACATAGACACAATGC	59.54	23	23	800	949	TTGGTAAAGCTTGCCATTTT	57.459	20	GAGGTGTCACATAGACACAATGC	59.54	23	23	802	949
comp69112_c1_seq1	1	p1	(A)11	11	265	275	TTTGGTAAAATTAGCGGGTG	57.719	20	CATCTCTTATCTCAGTTTTACCCGA	60.033	25	118	196	313	TGTTTGGTAAAATTAGCGGG	57.719	20	CATCTCTTATCTCAGTTTTACCCGA	60.033	25	25	194	313	AATCCAGGCTCTGTTTGGTAA	58.707	21	TCATCTCTTATCTCAGTTTTACCCG	60.033	25	25	81	314
comp1144166_c0_seq1	1	p1	(A)10	10	228	237	TTTGGGTGGTTTTCGGATTA	60.16	20	TGCTTCAACCATTTTTCTTCA	58.4	21	117	146	262	TTTGGGTGGTTTTCGGATTA	60.16	20	CTGCTTCAACCATTTTTCTTCA	59.379	22	22	146	263	TTGGGTGGTTTTCGGATTAG	59.795	20	TGCTTCAACCATTTTTCTTCA	58.4	21	21	147	262
comp59442_c0_seq1	1	p1	(T)10	10	716	725	TTTGGGTCCATACAGAAGCA	59.123	20	CTGCAAGGAGACATCCAACA	59.831	20	268	623	890	TTTGGGTCCATACAGAAGCA	59.123	20	TGCAAGGAGACATCCAACAC	59.682	20	20	623	889	TTTGGGTCCATACAGAAGCA	59.123	20	ACCAACTCCATAATCGGTGG	59.67	20	20	623	856
comp59442_c0_seq2	1	p1	(T)10	10	686	695	TTTGGGTCCATACAGAAGCA	59.123	20	CTGCAAGGAGACATCCAACA	59.831	20	268	593	860	TTTGGGTCCATACAGAAGCA	59.123	20	TGCAAGGAGACATCCAACAC	59.682	20	20	593	859	TTTGGGTCCATACAGAAGCA	59.123	20	ACCAACTCCATAATCGGTGG	59.67	20	20	593	826
comp59442_c0_seq3	1	p1	(T)10	10	355	364	TTTGGGTCCATACAGAAGCA	59.123	20	CTGCAAGGAGACATCCAACA	59.831	20	268	262	529	TTTGGGTCCATACAGAAGCA	59.123	20	TGCAAGGAGACATCCAACAC	59.682	20	20	262	528	TTTGGGTCCATACAGAAGCA	59.123	20	ACCAACTCCATAATCGGTGG	59.67	20	20	262	495
comp537728_c0_seq1	1	p3	(ATA)5	15	128	142	TTTGGGTATTGCTCCAAAGG	59.931	20	CCATTATGCCCCATGCTTAC	60.175	20	221	26	246	TTTGGGTATTGCTCCAAAGG	59.931	20	AAATTCCCATTATGCCCCAT	60.227	20	20	26	252	CGGTATGGGTATTGCACCTT	59.708	20	CCATTATGCCCCATGCTTAC	60.175	20	20	86	246
comp59328_c0_seq1	1	p1	(A)13	13	34	46	TTTGGGGTCTTCTCCACAAC	59.943	20	CCTGCAACGAGACAAAAACA	59.881	20	131	10	140	GTTTGGGGTCTTCTCCACAA	59.943	20	CCTGCAACGAGACAAAAACA	59.881	20	20	9	140	TTTGGGGTCTTCTCCACAAC	59.943	20	ACCATACCACCCCAACAATG	60.353	20	20	10	190
comp32568_c0_seq1	2	p2	(AT)6	12	338	349	TTTGGGGAGACAGAAAGCAT	59.67	20	CCTATCCCCTCCCCACTAAC	59.646	20	237	174	410	TGCAATGATGACAATGGGAG	60.481	20	CCTATCCCCTCCCCACTAAC	59.646	20	20	241	410	CTGCAATGATGACAATGGGA	60.481	20	CCTATCCCCTCCCCACTAAC	59.646	20	20	240	410
comp59405_c0_seq1	1	p1	(T)11	11	298	308	TTTGGGCTACTGGCTATTGG	60.089	20	TTGAAAAAGACAAGGTCGGG	60.081	20	205	156	360	TGGGCTACTGGCTATTGGTT	59.592	20	TTGAAAAAGACAAGGTCGGG	60.081	20	20	158	360	TTGGGCTACTGGCTATTGGT	59.592	20	TTGAAAAAGACAAGGTCGGG	60.081	20	20	157	360
comp59405_c0_seq2	1	p1	(T)11	11	298	308	TTTGGGCTACTGGCTATTGG	60.089	20	TTGAAAAAGACAAGGTCGGG	60.081	20	205	156	360	TGGGCTACTGGCTATTGGTT	59.592	20	TTGAAAAAGACAAGGTCGGG	60.081	20	20	158	360	TTGGGCTACTGGCTATTGGT	59.592	20	TTGAAAAAGACAAGGTCGGG	60.081	20	20	157	360
comp59405_c0_seq4	1	p1	(T)11	11	298	308	TTTGGGCTACTGGCTATTGG	60.089	20	TTGAAAAAGACAAGGTCGGG	60.081	20	205	156	360	TGGGCTACTGGCTATTGGTT	59.592	20	TTGAAAAAGACAAGGTCGGG	60.081	20	20	158	360	TTGGGCTACTGGCTATTGGT	59.592	20	TTGAAAAAGACAAGGTCGGG	60.081	20	20	157	360
comp1060545_c0_seq1	1	p1	(A)10	10	151	160	TTTGGGCTAATCCTCCAAAG	59.155	20	CCTTAATATCTCCATCGGCAG	58.683	21	166	51	216	TTTGGGCTAATCCTCCAAAG	59.155	20	CCTTAATATCTCCATCGGCA	57.669	20	20	51	216	TTTGGGCTAATCCTCCAAAG	59.155	20	ACCTTAATATCTCCATCGGCA	58.546	21	21	51	217
comp431185_c0_seq1	1	p3	(GAT)5	15	260	274	TTTGGGCAGTTCATTTGACA	60.088	20	CTTGGTTGCATCCATTTCCT	59.933	20	260	102	361	TTTGGGCAGTTCATTTGACA	60.088	20	ACTTGGTTGCATCCATTTCC	59.797	20	20	102	362	TTTGGGCAGTTCATTTGACA	60.088	20	GGTTGCATCCATTTCCTTTG	60.309	20	20	102	358
comp69824_c2_seq1	1	p3	(ATT)5	15	890	904	TTTGGGCAATTTCCTTTGAG	60.046	20	CAGGAGTCTCGGTGGAAAAG	59.837	20	145	853	997	GATATGTCTTTTGCGGCCAT	59.929	20	CAGGAGTCTCGGTGGAAAAG	59.837	20	20	719	997	TTTGGGCAATTTCCTTTGAG	60.046	20	TGCCTTTTCTGTTTTGAGGG	60.22	20	20	853	1108
comp56181_c0_seq1	1	p1	(T)14	14	951	964	TTTGGGATTTCCATAGCCAG	59.894	20	CAAGCACTATTTCAAGGCACA	58.978	21	245	825	1069	TTTTGGGATTTCCATAGCCA	60.26	20	CAAGCACTATTTCAAGGCACA	58.978	21	21	824	1069	AAGGCGGCTTCTTCTCTTCT	59.735	20	CAAGCACTATTTCAAGGCACA	58.978	21	21	799	1069
comp56181_c0_seq2	1	p1	(T)14	14	648	661	TTTGGGATTTCCATAGCCAG	59.894	20	CAAGCACTATTTCAAGGCACA	58.978	21	245	522	766	TTTTGGGATTTCCATAGCCA	60.26	20	CAAGCACTATTTCAAGGCACA	58.978	21	21	521	766	AAGGCGGCTTCTTCTCTTCT	59.735	20	CAAGCACTATTTCAAGGCACA	58.978	21	21	496	766
comp69666_c0_seq12	1	p2	(TA)6	12	393	404	TTTGGGATTCAACACCTTCC	59.767	20	ACAAAAGTCAAGACGACGCC	60.299	20	205	262	466	CTTCCTGCCAAAGGAACATC	59.67	20	ACAAAAGTCAAGACGACGCC	60.299	20	20	277	466	ATTCAACACCTTCCTGCCAA	60.495	20	ACAAAAGTCAAGACGACGCC	60.299	20	20	268	466
comp62608_c0_seq1	1	c*	(A)12tacagtactggtaccaggtac(T)10(TTG)5*	56	1340	1395	TTTGGGATGGTTCTCTTTCG	60.044	20	AAAGGTAGCCCACACCTTCA	59.592	20	249	1173	1421	TTTGGGATGGTTCTCTTTCG	60.044	20	GGTAGCCCACACCTTCACTC	59.579	20	20	1173	1418	TTTGGGATGGTTCTCTTTCG	60.044	20	AAGGTAGCCCACACCTTCAC	59.065	20	20	1173	1420
comp58999_c0_seq1	1	p2	(CT)8	16	44	59	TTTGGCTTCATTCTTTCTCTCTC	59.146	23	ATCGGACCAGAATCATCACC	59.744	20	250	7	256	CAATTTGGCTTCATTCTTTCTC	58	22	ATCGGACCAGAATCATCACC	59.744	20	20	4	256	AACAATTTGGCTTCATTCTTTCTC	60.013	24	ATCGGACCAGAATCATCACC	59.744	20	20	2	256
comp606534_c0_seq1	1	p1	(A)11	11	287	297	TTTGGCTCCTTGAGTATGGG	60.066	20	CGAAAAACGTATCGTTCGTG	59.226	20	176	187	362	TTTGGCTCCTTGAGTATGGG	60.066	20	GTATGTACCACCTACCCCGC	59.198	20	20	187	395	TGAGGAACTGAGGTTTTGGC	60.232	20	CGAAAAACGTATCGTTCGTG	59.226	20	20	173	362
comp1382647_c0_seq1	1	p1	(T)10	10	162	171	TTTGGCGTGTTTGTTTGGTA	60.007	20	GTCACCAGACTCGAGTGCAA	60.03	20	132	106	237	TTTGGCGTGTTTGTTTGGTA	60.007	20	CAAACTATCCCAGAAGGCCA	60.066	20	20	106	220	TCATGAGGAGAGTCCAACCC	60.048	20	GTCACCAGACTCGAGTGCAA	60.03	20	20	14	237
comp64339_c0_seq1	1	p1	(A)10	10	1212	1221	TTTGGCCCTAGCTTTTTGAA	59.826	20	TGCAGAGAAGCACATCCATC	59.95	20	267	1059	1325	TTTTGGCCCTAGCTTTTTGA	59.826	20	TGCAGAGAAGCACATCCATC	59.95	20	20	1058	1325	AATTGGATCATGCGATTTCC	59.728	20	TGCAGAGAAGCACATCCATC	59.95	20	20	1103	1325
comp64339_c0_seq2	1	p1	(A)10	10	1192	1201	TTTGGCCCTAGCTTTTTGAA	59.826	20	TGCAGAGAAGCACATCCATC	59.95	20	267	1039	1305	TTTTGGCCCTAGCTTTTTGA	59.826	20	TGCAGAGAAGCACATCCATC	59.95	20	20	1038	1305	AATTGGATCATGCGATTTCC	59.728	20	TGCAGAGAAGCACATCCATC	59.95	20	20	1083	1305
comp64339_c0_seq3	1	p1	(A)10	10	1183	1192	TTTGGCCCTAGCTTTTTGAA	59.826	20	TGCAGAGAAGCACATCCATC	59.95	20	267	1030	1296	TTTTGGCCCTAGCTTTTTGA	59.826	20	TGCAGAGAAGCACATCCATC	59.95	20	20	1029	1296	AATTGGATCATGCGATTTCC	59.728	20	TGCAGAGAAGCACATCCATC	59.95	20	20	1074	1296
comp64339_c0_seq4	1	p1	(A)10	10	1163	1172	TTTGGCCCTAGCTTTTTGAA	59.826	20	TGCAGAGAAGCACATCCATC	59.95	20	267	1010	1276	TTTTGGCCCTAGCTTTTTGA	59.826	20	TGCAGAGAAGCACATCCATC	59.95	20	20	1009	1276	AATTGGATCATGCGATTTCC	59.728	20	TGCAGAGAAGCACATCCATC	59.95	20	20	1054	1276
comp64339_c0_seq5	1	p1	(A)10	10	1212	1221	TTTGGCCCTAGCTTTTTGAA	59.826	20	TGCAGAGAAGCACATCCATC	59.95	20	267	1059	1325	TTTTGGCCCTAGCTTTTTGA	59.826	20	TGCAGAGAAGCACATCCATC	59.95	20	20	1058	1325	AATTGGATCATGCGATTTCC	59.728	20	TGCAGAGAAGCACATCCATC	59.95	20	20	1103	1325
comp64339_c0_seq6	1	p1	(A)10	10	1192	1201	TTTGGCCCTAGCTTTTTGAA	59.826	20	TGCAGAGAAGCACATCCATC	59.95	20	267	1039	1305	TTTTGGCCCTAGCTTTTTGA	59.826	20	TGCAGAGAAGCACATCCATC	59.95	20	20	1038	1305	AATTGGATCATGCGATTTCC	59.728	20	TGCAGAGAAGCACATCCATC	59.95	20	20	1083	1305
comp64339_c0_seq7	1	p1	(A)10	10	971	980	TTTGGCCCTAGCTTTTTGAA	59.826	20	TGCAGAGAAGCACATCCATC	59.95	20	267	818	1084	TTTTGGCCCTAGCTTTTTGA	59.826	20	TGCAGAGAAGCACATCCATC	59.95	20	20	817	1084	AATTGGATCATGCGATTTCC	59.728	20	TGCAGAGAAGCACATCCATC	59.95	20	20	862	1084
comp64339_c0_seq8	1	p1	(A)10	10	951	960	TTTGGCCCTAGCTTTTTGAA	59.826	20	TGCAGAGAAGCACATCCATC	59.95	20	267	798	1064	TTTTGGCCCTAGCTTTTTGA	59.826	20	TGCAGAGAAGCACATCCATC	59.95	20	20	797	1064	AATTGGATCATGCGATTTCC	59.728	20	TGCAGAGAAGCACATCCATC	59.95	20	20	842	1064
comp64339_c0_seq9	1	p1	(A)10	10	971	980	TTTGGCCCTAGCTTTTTGAA	59.826	20	TGCAGAGAAGCACATCCATC	59.95	20	267	818	1084	TTTTGGCCCTAGCTTTTTGA	59.826	20	TGCAGAGAAGCACATCCATC	59.95	20	20	817	1084	AATTGGATCATGCGATTTCC	59.728	20	TGCAGAGAAGCACATCCATC	59.95	20	20	862	1084
comp64339_c0_seq10	1	p1	(A)10	10	1183	1192	TTTGGCCCTAGCTTTTTGAA	59.826	20	TGCAGAGAAGCACATCCATC	59.95	20	267	1030	1296	TTTTGGCCCTAGCTTTTTGA	59.826	20	TGCAGAGAAGCACATCCATC	59.95	20	20	1029	1296	AATTGGATCATGCGATTTCC	59.728	20	TGCAGAGAAGCACATCCATC	59.95	20	20	1074	1296
comp64339_c0_seq11	1	p1	(A)10	10	1163	1172	TTTGGCCCTAGCTTTTTGAA	59.826	20	TGCAGAGAAGCACATCCATC	59.95	20	267	1010	1276	TTTTGGCCCTAGCTTTTTGA	59.826	20	TGCAGAGAAGCACATCCATC	59.95	20	20	1009	1276	AATTGGATCATGCGATTTCC	59.728	20	TGCAGAGAAGCACATCCATC	59.95	20	20	1054	1276
comp64339_c0_seq12	1	p1	(A)10	10	1183	1192	TTTGGCCCTAGCTTTTTGAA	59.826	20	TGCAGAGAAGCACATCCATC	59.95	20	267	1030	1296	TTTTGGCCCTAGCTTTTTGA	59.826	20	TGCAGAGAAGCACATCCATC	59.95	20	20	1029	1296	AATTGGATCATGCGATTTCC	59.728	20	TGCAGAGAAGCACATCCATC	59.95	20	20	1074	1296
comp64339_c0_seq13	1	p1	(A)10	10	1163	1172	TTTGGCCCTAGCTTTTTGAA	59.826	20	TGCAGAGAAGCACATCCATC	59.95	20	267	1010	1276	TTTTGGCCCTAGCTTTTTGA	59.826	20	TGCAGAGAAGCACATCCATC	59.95	20	20	1009	1276	AATTGGATCATGCGATTTCC	59.728	20	TGCAGAGAAGCACATCCATC	59.95	20	20	1054	1276
comp64339_c0_seq14	1	p1	(A)10	10	942	951	TTTGGCCCTAGCTTTTTGAA	59.826	20	TGCAGAGAAGCACATCCATC	59.95	20	267	789	1055	TTTTGGCCCTAGCTTTTTGA	59.826	20	TGCAGAGAAGCACATCCATC	59.95	20	20	788	1055	AATTGGATCATGCGATTTCC	59.728	20	TGCAGAGAAGCACATCCATC	59.95	20	20	833	1055
comp64339_c0_seq15	1	p1	(A)10	10	922	931	TTTGGCCCTAGCTTTTTGAA	59.826	20	TGCAGAGAAGCACATCCATC	59.95	20	267	769	1035	TTTTGGCCCTAGCTTTTTGA	59.826	20	TGCAGAGAAGCACATCCATC	59.95	20	20	768	1035	AATTGGATCATGCGATTTCC	59.728	20	TGCAGAGAAGCACATCCATC	59.95	20	20	813	1035
comp64339_c0_seq16	1	p1	(A)10	10	951	960	TTTGGCCCTAGCTTTTTGAA	59.826	20	TGCAGAGAAGCACATCCATC	59.95	20	267	798	1064	TTTTGGCCCTAGCTTTTTGA	59.826	20	TGCAGAGAAGCACATCCATC	59.95	20	20	797	1064	AATTGGATCATGCGATTTCC	59.728	20	TGCAGAGAAGCACATCCATC	59.95	20	20	842	1064
comp64339_c0_seq18	1	p1	(A)10	10	942	951	TTTGGCCCTAGCTTTTTGAA	59.826	20	TGCAGAGAAGCACATCCATC	59.95	20	267	789	1055	TTTTGGCCCTAGCTTTTTGA	59.826	20	TGCAGAGAAGCACATCCATC	59.95	20	20	788	1055	AATTGGATCATGCGATTTCC	59.728	20	TGCAGAGAAGCACATCCATC	59.95	20	20	833	1055
comp64339_c0_seq19	1	p1	(A)10	10	951	960	TTTGGCCCTAGCTTTTTGAA	59.826	20	TGCAGAGAAGCACATCCATC	59.95	20	267	798	1064	TTTTGGCCCTAGCTTTTTGA	59.826	20	TGCAGAGAAGCACATCCATC	59.95	20	20	797	1064	AATTGGATCATGCGATTTCC	59.728	20	TGCAGAGAAGCACATCCATC	59.95	20	20	842	1064
comp64339_c0_seq20	1	p1	(A)10	10	922	931	TTTGGCCCTAGCTTTTTGAA	59.826	20	TGCAGAGAAGCACATCCATC	59.95	20	267	769	1035	TTTTGGCCCTAGCTTTTTGA	59.826	20	TGCAGAGAAGCACATCCATC	59.95	20	20	768	1035	AATTGGATCATGCGATTTCC	59.728	20	TGCAGAGAAGCACATCCATC	59.95	20	20	813	1035
comp64339_c0_seq21	1	p1	(A)10	10	942	951	TTTGGCCCTAGCTTTTTGAA	59.826	20	TGCAGAGAAGCACATCCATC	59.95	20	267	789	1055	TTTTGGCCCTAGCTTTTTGA	59.826	20	TGCAGAGAAGCACATCCATC	59.95	20	20	788	1055	AATTGGATCATGCGATTTCC	59.728	20	TGCAGAGAAGCACATCCATC	59.95	20	20	833	1055
comp64339_c0_seq22	1	p1	(A)10	10	922	931	TTTGGCCCTAGCTTTTTGAA	59.826	20	TGCAGAGAAGCACATCCATC	59.95	20	267	769	1035	TTTTGGCCCTAGCTTTTTGA	59.826	20	TGCAGAGAAGCACATCCATC	59.95	20	20	768	1035	AATTGGATCATGCGATTTCC	59.728	20	TGCAGAGAAGCACATCCATC	59.95	20	20	813	1035
comp68380_c0_seq1	3	p4	(AATT)14	56	1291	1346	TTTGGCCAACATAAGCTCCT	59.708	20	CGCAAGAAATCGCTAAATCA	59.053	20	227	1160	1386	CTTTGGCCAACATAAGCTCC	59.708	20	CGCAAGAAATCGCTAAATCA	59.053	20	20	1159	1386	GGACTTTGGCCAACATAAGC	59.574	20	CGCAAGAAATCGCTAAATCA	59.053	20	20	1156	1386
comp68380_c0_seq3	1	p4	(AATT)14	56	697	752	TTTGGCCAACATAAGCTCCT	59.708	20	CGCAAGAAATCGCTAAATCA	59.053	20	227	566	792	CTTTGGCCAACATAAGCTCC	59.708	20	CGCAAGAAATCGCTAAATCA	59.053	20	20	565	792	GGACTTTGGCCAACATAAGC	59.574	20	CGCAAGAAATCGCTAAATCA	59.053	20	20	562	792
comp60983_c0_seq1	1	p3	(TCT)5	15	81	95	TTTGGCAGTTATGCTCCACA	60.257	20	TTCCATACCTCAAGGGTTCG	59.926	20	250	1	250	CCACTCCAAACACTGGGAAT	59.82	20	TACCTCAAGGGTTCGCAAAG	60.241	20	20	30	245	CCACTCCAAACACTGGGAAT	59.82	20	TGCAGTTTTAACGCATCCAA	60.251	20	20	30	289
comp67773_c0_seq1	1	p2	(TC)6	12	2644	2655	TTTGGCAGTCCATCAGTTTG	59.691	20	GTAGCACATCCAACGATCCA	59.527	20	251	2455	2705	TTTGGCAGTCCATCAGTTTG	59.691	20	TGTAGCACATCCAACGATCC	59.527	20	20	2455	2706	TTGGCAGTCCATCAGTTTGT	59.139	20	GTAGCACATCCAACGATCCA	59.527	20	20	2456	2705
comp67773_c0_seq2	1	p2	(TC)6	12	2630	2641	TTTGGCAGTCCATCAGTTTG	59.691	20	GTAGCACATCCAACGATCCA	59.527	20	251	2441	2691	TTTGGCAGTCCATCAGTTTG	59.691	20	TGTAGCACATCCAACGATCC	59.527	20	20	2441	2692	TTGGCAGTCCATCAGTTTGT	59.139	20	GTAGCACATCCAACGATCCA	59.527	20	20	2442	2691
comp67773_c0_seq3	1	p2	(TC)6	12	2578	2589	TTTGGCAGTCCATCAGTTTG	59.691	20	GTAGCACATCCAACGATCCA	59.527	20	251	2389	2639	TTTGGCAGTCCATCAGTTTG	59.691	20	TGTAGCACATCCAACGATCC	59.527	20	20	2389	2640	TTGGCAGTCCATCAGTTTGT	59.139	20	GTAGCACATCCAACGATCCA	59.527	20	20	2390	2639
comp67773_c0_seq4	1	p2	(TC)6	12	2564	2575	TTTGGCAGTCCATCAGTTTG	59.691	20	GTAGCACATCCAACGATCCA	59.527	20	251	2375	2625	TTTGGCAGTCCATCAGTTTG	59.691	20	TGTAGCACATCCAACGATCC	59.527	20	20	2375	2626	TTGGCAGTCCATCAGTTTGT	59.139	20	GTAGCACATCCAACGATCCA	59.527	20	20	2376	2625
comp67773_c0_seq5	1	p2	(TC)6	12	2644	2655	TTTGGCAGTCCATCAGTTTG	59.691	20	GTAGCACATCCAACGATCCA	59.527	20	251	2455	2705	TTTGGCAGTCCATCAGTTTG	59.691	20	TGTAGCACATCCAACGATCC	59.527	20	20	2455	2706	TTGGCAGTCCATCAGTTTGT	59.139	20	GTAGCACATCCAACGATCCA	59.527	20	20	2456	2705
comp67773_c0_seq6	1	p2	(TC)6	12	2644	2655	TTTGGCAGTCCATCAGTTTG	59.691	20	GTAGCACATCCAACGATCCA	59.527	20	251	2455	2705	TTTGGCAGTCCATCAGTTTG	59.691	20	TGTAGCACATCCAACGATCC	59.527	20	20	2455	2706	TTGGCAGTCCATCAGTTTGT	59.139	20	GTAGCACATCCAACGATCCA	59.527	20	20	2456	2705
comp67773_c0_seq7	1	p2	(TC)6	12	2630	2641	TTTGGCAGTCCATCAGTTTG	59.691	20	GTAGCACATCCAACGATCCA	59.527	20	251	2441	2691	TTTGGCAGTCCATCAGTTTG	59.691	20	TGTAGCACATCCAACGATCC	59.527	20	20	2441	2692	TTGGCAGTCCATCAGTTTGT	59.139	20	GTAGCACATCCAACGATCCA	59.527	20	20	2442	2691
comp67773_c0_seq8	1	p2	(TC)6	12	2630	2641	TTTGGCAGTCCATCAGTTTG	59.691	20	GTAGCACATCCAACGATCCA	59.527	20	251	2441	2691	TTTGGCAGTCCATCAGTTTG	59.691	20	TGTAGCACATCCAACGATCC	59.527	20	20	2441	2692	TTGGCAGTCCATCAGTTTGT	59.139	20	GTAGCACATCCAACGATCCA	59.527	20	20	2442	2691
comp67773_c0_seq9	1	p2	(TC)6	12	2520	2531	TTTGGCAGTCCATCAGTTTG	59.691	20	GTAGCACATCCAACGATCCA	59.527	20	251	2331	2581	TTTGGCAGTCCATCAGTTTG	59.691	20	TGTAGCACATCCAACGATCC	59.527	20	20	2331	2582	TTGGCAGTCCATCAGTTTGT	59.139	20	GTAGCACATCCAACGATCCA	59.527	20	20	2332	2581
comp67773_c0_seq10	1	p2	(TC)6	12	2578	2589	TTTGGCAGTCCATCAGTTTG	59.691	20	GTAGCACATCCAACGATCCA	59.527	20	251	2389	2639	TTTGGCAGTCCATCAGTTTG	59.691	20	TGTAGCACATCCAACGATCC	59.527	20	20	2389	2640	TTGGCAGTCCATCAGTTTGT	59.139	20	GTAGCACATCCAACGATCCA	59.527	20	20	2390	2639
comp67773_c0_seq11	1	p2	(TC)6	12	2578	2589	TTTGGCAGTCCATCAGTTTG	59.691	20	GTAGCACATCCAACGATCCA	59.527	20	251	2389	2639	TTTGGCAGTCCATCAGTTTG	59.691	20	TGTAGCACATCCAACGATCC	59.527	20	20	2389	2640	TTGGCAGTCCATCAGTTTGT	59.139	20	GTAGCACATCCAACGATCCA	59.527	20	20	2390	2639
comp67773_c0_seq12	1	p2	(TC)6	12	2564	2575	TTTGGCAGTCCATCAGTTTG	59.691	20	GTAGCACATCCAACGATCCA	59.527	20	251	2375	2625	TTTGGCAGTCCATCAGTTTG	59.691	20	TGTAGCACATCCAACGATCC	59.527	20	20	2375	2626	TTGGCAGTCCATCAGTTTGT	59.139	20	GTAGCACATCCAACGATCCA	59.527	20	20	2376	2625
comp67773_c0_seq13	1	p2	(TC)6	12	2564	2575	TTTGGCAGTCCATCAGTTTG	59.691	20	GTAGCACATCCAACGATCCA	59.527	20	251	2375	2625	TTTGGCAGTCCATCAGTTTG	59.691	20	TGTAGCACATCCAACGATCC	59.527	20	20	2375	2626	TTGGCAGTCCATCAGTTTGT	59.139	20	GTAGCACATCCAACGATCCA	59.527	20	20	2376	2625
comp67773_c0_seq14	1	p2	(TC)6	12	2644	2655	TTTGGCAGTCCATCAGTTTG	59.691	20	GTAGCACATCCAACGATCCA	59.527	20	251	2455	2705	TTTGGCAGTCCATCAGTTTG	59.691	20	TGTAGCACATCCAACGATCC	59.527	20	20	2455	2706	TTGGCAGTCCATCAGTTTGT	59.139	20	GTAGCACATCCAACGATCCA	59.527	20	20	2456	2705
comp67773_c0_seq15	1	p2	(TC)6	12	2630	2641	TTTGGCAGTCCATCAGTTTG	59.691	20	GTAGCACATCCAACGATCCA	59.527	20	251	2441	2691	TTTGGCAGTCCATCAGTTTG	59.691	20	TGTAGCACATCCAACGATCC	59.527	20	20	2441	2692	TTGGCAGTCCATCAGTTTGT	59.139	20	GTAGCACATCCAACGATCCA	59.527	20	20	2442	2691
comp67773_c0_seq16	1	p2	(TC)6	12	2534	2545	TTTGGCAGTCCATCAGTTTG	59.691	20	GTAGCACATCCAACGATCCA	59.527	20	251	2345	2595	TTTGGCAGTCCATCAGTTTG	59.691	20	TGTAGCACATCCAACGATCC	59.527	20	20	2345	2596	TTGGCAGTCCATCAGTTTGT	59.139	20	GTAGCACATCCAACGATCCA	59.527	20	20	2346	2595
comp67773_c0_seq17	1	p2	(TC)6	12	2520	2531	TTTGGCAGTCCATCAGTTTG	59.691	20	GTAGCACATCCAACGATCCA	59.527	20	251	2331	2581	TTTGGCAGTCCATCAGTTTG	59.691	20	TGTAGCACATCCAACGATCC	59.527	20	20	2331	2582	TTGGCAGTCCATCAGTTTGT	59.139	20	GTAGCACATCCAACGATCCA	59.527	20	20	2332	2581
comp67773_c0_seq18	1	p2	(TC)6	12	2520	2531	TTTGGCAGTCCATCAGTTTG	59.691	20	GTAGCACATCCAACGATCCA	59.527	20	251	2331	2581	TTTGGCAGTCCATCAGTTTG	59.691	20	TGTAGCACATCCAACGATCC	59.527	20	20	2331	2582	TTGGCAGTCCATCAGTTTGT	59.139	20	GTAGCACATCCAACGATCCA	59.527	20	20	2332	2581
comp67773_c0_seq19	1	p2	(TC)6	12	2578	2589	TTTGGCAGTCCATCAGTTTG	59.691	20	GTAGCACATCCAACGATCCA	59.527	20	251	2389	2639	TTTGGCAGTCCATCAGTTTG	59.691	20	TGTAGCACATCCAACGATCC	59.527	20	20	2389	2640	TTGGCAGTCCATCAGTTTGT	59.139	20	GTAGCACATCCAACGATCCA	59.527	20	20	2390	2639
comp67773_c0_seq20	1	p2	(TC)6	12	2564	2575	TTTGGCAGTCCATCAGTTTG	59.691	20	GTAGCACATCCAACGATCCA	59.527	20	251	2375	2625	TTTGGCAGTCCATCAGTTTG	59.691	20	TGTAGCACATCCAACGATCC	59.527	20	20	2375	2626	TTGGCAGTCCATCAGTTTGT	59.139	20	GTAGCACATCCAACGATCCA	59.527	20	20	2376	2625
comp67773_c0_seq21	1	p2	(TC)6	12	2534	2545	TTTGGCAGTCCATCAGTTTG	59.691	20	GTAGCACATCCAACGATCCA	59.527	20	251	2345	2595	TTTGGCAGTCCATCAGTTTG	59.691	20	TGTAGCACATCCAACGATCC	59.527	20	20	2345	2596	TTGGCAGTCCATCAGTTTGT	59.139	20	GTAGCACATCCAACGATCCA	59.527	20	20	2346	2595
comp67773_c0_seq22	1	p2	(TC)6	12	2520	2531	TTTGGCAGTCCATCAGTTTG	59.691	20	GTAGCACATCCAACGATCCA	59.527	20	251	2331	2581	TTTGGCAGTCCATCAGTTTG	59.691	20	TGTAGCACATCCAACGATCC	59.527	20	20	2331	2582	TTGGCAGTCCATCAGTTTGT	59.139	20	GTAGCACATCCAACGATCCA	59.527	20	20	2332	2581
comp67773_c0_seq23	1	p2	(TC)6	12	2534	2545	TTTGGCAGTCCATCAGTTTG	59.691	20	GTAGCACATCCAACGATCCA	59.527	20	251	2345	2595	TTTGGCAGTCCATCAGTTTG	59.691	20	TGTAGCACATCCAACGATCC	59.527	20	20	2345	2596	TTGGCAGTCCATCAGTTTGT	59.139	20	GTAGCACATCCAACGATCCA	59.527	20	20	2346	2595
comp67773_c0_seq41	2	p2	(TC)6	12	730	741	TTTGGCAGTCCATCAGTTTG	59.691	20	GTAGCACATCCAACGATCCA	59.527	20	251	541	791	TTTGGCAGTCCATCAGTTTG	59.691	20	TGTAGCACATCCAACGATCC	59.527	20	20	541	792	TTGGCAGTCCATCAGTTTGT	59.139	20	GTAGCACATCCAACGATCCA	59.527	20	20	542	791
comp50405_c0_seq1	1	p2	(AC)6	12	26	37	TTTGGCAAATTTTCGGGA	59.982	18	TGAGCTCGCATGATTTGAAG	60.096	20	195	2	196	TTTGGCAAATTTTCGGGA	59.982	18	GGAAATTGAGCTCGCATGAT	60.185	20	20	2	202	TTTGGCAAATTTTCGGGA	59.982	18	GGGAATTTGGGGAAATTGAG	60.482	20	20	2	212
comp50264_c0_seq1	1	p3	(CAA)5	15	53	67	TTTGGATCTTTGAACCATGAAA	59.429	22	AACAAGTACACGGAGACCCG	60.028	20	130	28	157	TTTGGATCTTTGAACCATGAAA	59.429	22	CGGAAACTGGTCGGAGATAA	60.066	20	20	28	136	TTTGGATCTTTGAACCATGAAA	59.429	22	TAGAGGCAAAAACGGAGCAT	59.845	20	20	28	216
comp50264_c0_seq2	1	p3	(CAA)5	15	53	67	TTTGGATCTTTGAACCATGAAA	59.429	22	AACAAGTACACGGAGACCCG	60.028	20	130	28	157	TTTGGATCTTTGAACCATGAAA	59.429	22	CGGAAACTGGTCGGAGATAA	60.066	20	20	28	136	TTTGGATCTTTGAACCATGAAA	59.429	22	TAGAGGCAAAAACGGAGCAT	59.845	20	20	28	216
comp67450_c1_seq1	1	p3	(TCA)5	15	260	274	TTTGGATACGCAAAAGGGTC	59.938	20	GCTTCCTCAAGCTACGTTCG	60.154	20	225	116	340	TCTATCTCCGCTTCCGCTAA	60.074	20	GCTTCCTCAAGCTACGTTCG	60.154	20	20	211	340	TCTATCTCCGCTTCCGCTAA	60.074	20	AGCTTCCCGAAGCATATCAA	59.807	20	20	211	465
comp12681_c0_seq1	1	p1	(A)13	13	325	337	TTTGGAGTTGGATTGCATCA	60.049	20	TGGAGTTTGGTCGTCTGAAA	59.262	20	215	147	361	TTTGGAGTTGGATTGCATCA	60.049	20	TTGGAGTTTGGTCGTCTGAA	59.262	20	20	147	362	TTTGGAGTTGGATTGCATCA	60.049	20	TTTGGAGTTTGGTCGTCTGA	59.262	20	20	147	363
comp60520_c0_seq1	1	p1	(A)18	18	236	253	TTTGGAGGAAATGAATTTTGG	58.906	21	GGAACCATCGTCCAAACAAC	60.218	20	233	54	286	TTTGGAGGAAATGAATTTTGG	58.906	21	GTCCATGCAAAGGAACCATC	60.326	20	20	54	297	TTTGGAGGAAATGAATTTTGG	58.906	21	AGGAACCATCGTCCAAACAA	60.353	20	20	54	287
comp1380127_c0_seq1	1	p1	(A)10	10	155	164	TTTGGAGCAAGATTCATCCC	60.014	20	TGCCCCTCTCACAAACTTCT	59.844	20	193	90	282	TTTGGAGCAAGATTCATCCC	60.014	20	CTGCCCCTCTCACAAACTTC	59.844	20	20	90	283	CAAGATTCATCCCCCACAAC	60.173	20	TGCCCCTCTCACAAACTTCT	59.844	20	20	97	282
comp62536_c0_seq1	1	c	(T)12atttttcactttttataaatttttgtctgtacaatgaagatgtaatgtattaagagtttttcaatttgagatctaa(T)10	98	824	921	TTTGGAGATTGTAAGGATGGTG	58.949	22	TTTTTCCAAATTTTCAATTGCT	57.869	22	221	745	965	TTTGGAGATTGTAAGGATGGTG	58.949	22	GATTTTTCCAAATTTTCAATTGCT	59.758	24	24	745	967	TGGAGATTGTAAGGATGGTGTTT	59.755	23	TTTTTCCAAATTTTCAATTGCT	57.869	22	22	747	965
comp62536_c0_seq2	1	c	(T)12atttttcactttttataaatttttgtctgtacaatgaagatgtaatgtattaagagtttttcaatttgagatctaa(T)10	98	719	816	TTTGGAGATTGTAAGGATGGTG	58.949	22	TTTTTCCAAATTTTCAATTGCT	57.869	22	221	640	860	TTTGGAGATTGTAAGGATGGTG	58.949	22	GATTTTTCCAAATTTTCAATTGCT	59.758	24	24	640	862	TGGAGATTGTAAGGATGGTGTTT	59.755	23	TTTTTCCAAATTTTCAATTGCT	57.869	22	22	642	860
comp54197_c0_seq3	1	p1	(A)12	12	117	128	TTTGGACCAATTAGTCTCAGTTTT	58.317	24	GCTGGAGTCCAAGCAATTTT	59.316	20	235	41	275	GTTTGGACCAATTAGTCTCAGTTTT	59.071	25	GCTGGAGTCCAAGCAATTTT	59.316	20	20	40	275	TTGGACCAATTAGTCTCAGTTTT	57.008	23	GCTGGAGTCCAAGCAATTTT	59.316	20	20	42	275
comp71750_c0_seq1	1	p1	(T)10	10	2570	2579	TTTGGACAGGGAATGCTACC	59.933	20	AGTTTATCTTCCGAGGGCGT	60.096	20	151	2480	2630	TTTGGACAGGGAATGCTACC	59.933	20	CGGAAAGCTTCTAGGTGGTG	59.869	20	20	2480	2668	TTTGGACAGGGAATGCTACC	59.933	20	CTTTGTTGCTGTGAGCTTCG	59.781	20	20	2480	2691
comp71750_c0_seq2	1	p1	(T)10	10	2570	2579	TTTGGACAGGGAATGCTACC	59.933	20	AGTTTATCTTCCGAGGGCGT	60.096	20	151	2480	2630	TTTGGACAGGGAATGCTACC	59.933	20	CGGAAAGCTTCTAGGTGGTG	59.869	20	20	2480	2668	TTTGGACAGGGAATGCTACC	59.933	20	CTTTGTTGCTGTGAGCTTCG	59.781	20	20	2480	2691
comp71750_c0_seq3	1	p1	(T)10	10	2570	2579	TTTGGACAGGGAATGCTACC	59.933	20	AGTTTATCTTCCGAGGGCGT	60.096	20	151	2480	2630	TTTGGACAGGGAATGCTACC	59.933	20	CGGAAAGCTTCTAGGTGGTG	59.869	20	20	2480	2668	TTTGGACAGGGAATGCTACC	59.933	20	CTTTGTTGCTGTGAGCTTCG	59.781	20	20	2480	2691
comp71750_c0_seq4	1	p1	(T)10	10	1663	1672	TTTGGACAGGGAATGCTACC	59.933	20	AGTTTATCTTCCGAGGGCGT	60.096	20	151	1573	1723	TTTGGACAGGGAATGCTACC	59.933	20	CGGAAAGCTTCTAGGTGGTG	59.869	20	20	1573	1761	TTTGGACAGGGAATGCTACC	59.933	20	CTTTGTTGCTGTGAGCTTCG	59.781	20	20	1573	1784
comp71750_c0_seq5	1	p1	(T)10	10	1663	1672	TTTGGACAGGGAATGCTACC	59.933	20	AGTTTATCTTCCGAGGGCGT	60.096	20	151	1573	1723	TTTGGACAGGGAATGCTACC	59.933	20	CGGAAAGCTTCTAGGTGGTG	59.869	20	20	1573	1761	TTTGGACAGGGAATGCTACC	59.933	20	CTTTGTTGCTGTGAGCTTCG	59.781	20	20	1573	1784
comp71750_c0_seq6	1	p1	(T)10	10	1663	1672	TTTGGACAGGGAATGCTACC	59.933	20	AGTTTATCTTCCGAGGGCGT	60.096	20	151	1573	1723	TTTGGACAGGGAATGCTACC	59.933	20	CGGAAAGCTTCTAGGTGGTG	59.869	20	20	1573	1761	TTTGGACAGGGAATGCTACC	59.933	20	CTTTGTTGCTGTGAGCTTCG	59.781	20	20	1573	1784
comp71750_c0_seq7	1	p1	(T)10	10	990	999	TTTGGACAGGGAATGCTACC	59.933	20	AGTTTATCTTCCGAGGGCGT	60.096	20	151	900	1050	TTTGGACAGGGAATGCTACC	59.933	20	CGGAAAGCTTCTAGGTGGTG	59.869	20	20	900	1088	TTTGGACAGGGAATGCTACC	59.933	20	CTTTGTTGCTGTGAGCTTCG	59.781	20	20	900	1111
comp71750_c0_seq8	1	p1	(T)10	10	990	999	TTTGGACAGGGAATGCTACC	59.933	20	AGTTTATCTTCCGAGGGCGT	60.096	20	151	900	1050	TTTGGACAGGGAATGCTACC	59.933	20	CGGAAAGCTTCTAGGTGGTG	59.869	20	20	900	1088	TTTGGACAGGGAATGCTACC	59.933	20	CTTTGTTGCTGTGAGCTTCG	59.781	20	20	900	1111
comp71750_c0_seq10	1	p1	(T)10	10	990	999	TTTGGACAGGGAATGCTACC	59.933	20	AGTTTATCTTCCGAGGGCGT	60.096	20	151	900	1050	TTTGGACAGGGAATGCTACC	59.933	20	CGGAAAGCTTCTAGGTGGTG	59.869	20	20	900	1088	TTTGGACAGGGAATGCTACC	59.933	20	CTTTGTTGCTGTGAGCTTCG	59.781	20	20	900	1111
comp34519_c0_seq1	1	p1	(A)10	10	210	219	TTTGGACAGAAGGCACAAAA	59.293	20	CGGTGCTTCTCCTGGTAGTC	59.867	20	183	115	297	TTTGGACAGAAGGCACAAAA	59.293	20	CTGGCTATTCCTCGGCAGTA	60.365	20	20	115	370	TTTGGACAGAAGGCACAAAA	59.293	20	CTCCTCCGATTCCTGGCTAT	60.558	20	20	115	382
comp70762_c0_seq7	1	p1	(A)10	10	68	77	TTTGGAATGTGGTTCTAGGTTTT	58.961	23	ATAGGGGATGTCCCACACAA	60.05	20	152	31	182	TTTTGGAATGTGGTTCTAGGTTT	58.961	23	ATAGGGGATGTCCCACACAA	60.05	20	20	30	182	GAAATTTTGGAATGTGGTTCTAGG	60.108	24	ATAGGGGATGTCCCACACAA	60.05	20	20	26	182
comp57592_c0_seq1	1	p3	(TCA)5	15	547	561	TTTGGAAGTGGGTTTTCTGG	59.942	20	TCCATGGAATTCCTTTTCTCC	60.251	21	118	474	591	TTTGGAAGTGGGTTTTCTGG	59.942	20	CCATGGAATTCCTTTTCTCC	58.427	20	20	474	590	TTTGGAAGTGGGTTTTCTGG	59.942	20	CCATGGAATTCCTTTTCTCCT	59.406	21	21	474	590
comp66405_c1_seq11	1	p1	(T)15	15	380	394	TTTGCTTTTTCAGTGACCCA	59.293	20	TTTTTAGGCATTGTTTGGGC	59.943	20	256	284	539	TTTGCTTTTTCAGTGACCCA	59.293	20	TAGGCATTGTTTGGGCATTT	60.323	20	20	284	535	TTTGCTTTTTCAGTGACCCA	59.293	20	TTTAGGCATTGTTTGGGCAT	60.323	20	20	284	537
comp66405_c1_seq17	1	p1	(T)15	15	175	189	TTTGCTTTTTCAGTGACCCA	59.293	20	TTTTTAGGCATTGTTTGGGC	59.943	20	256	79	334	TTTGCTTTTTCAGTGACCCA	59.293	20	TAGGCATTGTTTGGGCATTT	60.323	20	20	79	330	TTTGCTTTTTCAGTGACCCA	59.293	20	TTTAGGCATTGTTTGGGCAT	60.323	20	20	79	332
comp70662_c0_seq1	1	p1	(A)10	10	163	172	TTTGCTTTTGCTATTACTATTGTTTTG	59.32	27	GTTGGTCCGCTCAATGAGAT	60.081	20	239	35	273	TTGCTTTTGCTATTACTATTGTTTTG	58.251	26	GTTGGTCCGCTCAATGAGAT	60.081	20	20	36	273	TTTGCTTTTGCTATTACTATTGTTTTG	59.32	27	GTTGCTTAACCCAGTGCTCC	59.74	20	20	35	211
comp70662_c0_seq2	1	p1	(A)10	10	163	172	TTTGCTTTTGCTATTACTATTGTTTTG	59.32	27	GTTGGTCCGCTCAATGAGAT	60.081	20	239	35	273	TTGCTTTTGCTATTACTATTGTTTTG	58.251	26	GTTGGTCCGCTCAATGAGAT	60.081	20	20	36	273	TTTGCTTTTGCTATTACTATTGTTTTG	59.32	27	GTTGCTTAACCCAGTGCTCC	59.74	20	20	35	211
comp70662_c0_seq3	1	p1	(A)10	10	163	172	TTTGCTTTTGCTATTACTATTGTTTTG	59.32	27	GTTGGTCCGCTCAATGAGAT	60.081	20	239	35	273	TTGCTTTTGCTATTACTATTGTTTTG	58.251	26	GTTGGTCCGCTCAATGAGAT	60.081	20	20	36	273	TTTGCTTTTGCTATTACTATTGTTTTG	59.32	27	GTTGCTTAACCCAGTGCTCC	59.74	20	20	35	211
comp70662_c0_seq4	1	p1	(A)10	10	163	172	TTTGCTTTTGCTATTACTATTGTTTTG	59.32	27	GTTGGTCCGCTCAATGAGAT	60.081	20	239	35	273	TTGCTTTTGCTATTACTATTGTTTTG	58.251	26	GTTGGTCCGCTCAATGAGAT	60.081	20	20	36	273	TTTGCTTTTGCTATTACTATTGTTTTG	59.32	27	GTTGCTTAACCCAGTGCTCC	59.74	20	20	35	211
comp70662_c0_seq5	1	p1	(A)10	10	163	172	TTTGCTTTTGCTATTACTATTGTTTTG	59.32	27	GTTGGTCCGCTCAATGAGAT	60.081	20	239	35	273	TTGCTTTTGCTATTACTATTGTTTTG	58.251	26	GTTGGTCCGCTCAATGAGAT	60.081	20	20	36	273	TTTGCTTTTGCTATTACTATTGTTTTG	59.32	27	GTTGCTTAACCCAGTGCTCC	59.74	20	20	35	211
comp70662_c0_seq6	1	p1	(A)10	10	163	172	TTTGCTTTTGCTATTACTATTGTTTTG	59.32	27	GTTGGTCCGCTCAATGAGAT	60.081	20	239	35	273	TTGCTTTTGCTATTACTATTGTTTTG	58.251	26	GTTGGTCCGCTCAATGAGAT	60.081	20	20	36	273	TTTGCTTTTGCTATTACTATTGTTTTG	59.32	27	GTTGCTTAACCCAGTGCTCC	59.74	20	20	35	211
comp70662_c0_seq7	1	p1	(A)10	10	163	172	TTTGCTTTTGCTATTACTATTGTTTTG	59.32	27	GTTGGTCCGCTCAATGAGAT	60.081	20	239	35	273	TTGCTTTTGCTATTACTATTGTTTTG	58.251	26	GTTGGTCCGCTCAATGAGAT	60.081	20	20	36	273	TTTGCTTTTGCTATTACTATTGTTTTG	59.32	27	GTTGCTTAACCCAGTGCTCC	59.74	20	20	35	211
comp70662_c0_seq8	1	p1	(A)10	10	163	172	TTTGCTTTTGCTATTACTATTGTTTTG	59.32	27	GTTGGTCCGCTCAATGAGAT	60.081	20	239	35	273	TTGCTTTTGCTATTACTATTGTTTTG	58.251	26	GTTGGTCCGCTCAATGAGAT	60.081	20	20	36	273	TTTGCTTTTGCTATTACTATTGTTTTG	59.32	27	GTTGCTTAACCCAGTGCTCC	59.74	20	20	35	211
comp70662_c0_seq9	1	p1	(A)10	10	163	172	TTTGCTTTTGCTATTACTATTGTTTTG	59.32	27	GTTGGTCCGCTCAATGAGAT	60.081	20	239	35	273	TTGCTTTTGCTATTACTATTGTTTTG	58.251	26	GTTGGTCCGCTCAATGAGAT	60.081	20	20	36	273	TTTGCTTTTGCTATTACTATTGTTTTG	59.32	27	GTTGCTTAACCCAGTGCTCC	59.74	20	20	35	211
comp70662_c0_seq10	1	p1	(A)10	10	163	172	TTTGCTTTTGCTATTACTATTGTTTTG	59.32	27	GTTGGTCCGCTCAATGAGAT	60.081	20	239	35	273	TTGCTTTTGCTATTACTATTGTTTTG	58.251	26	GTTGGTCCGCTCAATGAGAT	60.081	20	20	36	273	TTTGCTTTTGCTATTACTATTGTTTTG	59.32	27	GTTGCTTAACCCAGTGCTCC	59.74	20	20	35	211
comp70662_c0_seq11	1	p1	(A)10	10	163	172	TTTGCTTTTGCTATTACTATTGTTTTG	59.32	27	GTTGGTCCGCTCAATGAGAT	60.081	20	239	35	273	TTGCTTTTGCTATTACTATTGTTTTG	58.251	26	GTTGGTCCGCTCAATGAGAT	60.081	20	20	36	273	TTTGCTTTTGCTATTACTATTGTTTTG	59.32	27	GTTGCTTAACCCAGTGCTCC	59.74	20	20	35	211
comp70662_c0_seq12	1	p1	(A)10	10	163	172	TTTGCTTTTGCTATTACTATTGTTTTG	59.32	27	GTTGGTCCGCTCAATGAGAT	60.081	20	239	35	273	TTGCTTTTGCTATTACTATTGTTTTG	58.251	26	GTTGGTCCGCTCAATGAGAT	60.081	20	20	36	273	TTTGCTTTTGCTATTACTATTGTTTTG	59.32	27	GTTGCTTAACCCAGTGCTCC	59.74	20	20	35	211
comp70662_c0_seq13	1	p1	(A)10	10	163	172	TTTGCTTTTGCTATTACTATTGTTTTG	59.32	27	GTTGGTCCGCTCAATGAGAT	60.081	20	239	35	273	TTGCTTTTGCTATTACTATTGTTTTG	58.251	26	GTTGGTCCGCTCAATGAGAT	60.081	20	20	36	273	TTTGCTTTTGCTATTACTATTGTTTTG	59.32	27	GTTGCTTAACCCAGTGCTCC	59.74	20	20	35	211
comp70662_c0_seq14	1	p1	(A)10	10	163	172	TTTGCTTTTGCTATTACTATTGTTTTG	59.32	27	GTTGGTCCGCTCAATGAGAT	60.081	20	239	35	273	TTGCTTTTGCTATTACTATTGTTTTG	58.251	26	GTTGGTCCGCTCAATGAGAT	60.081	20	20	36	273	TTTGCTTTTGCTATTACTATTGTTTTG	59.32	27	GTTGCTTAACCCAGTGCTCC	59.74	20	20	35	211
comp70662_c0_seq15	1	p1	(A)10	10	163	172	TTTGCTTTTGCTATTACTATTGTTTTG	59.32	27	GTTGGTCCGCTCAATGAGAT	60.081	20	239	35	273	TTGCTTTTGCTATTACTATTGTTTTG	58.251	26	GTTGGTCCGCTCAATGAGAT	60.081	20	20	36	273	TTTGCTTTTGCTATTACTATTGTTTTG	59.32	27	GTTGCTTAACCCAGTGCTCC	59.74	20	20	35	211
comp70662_c0_seq16	1	p1	(A)10	10	163	172	TTTGCTTTTGCTATTACTATTGTTTTG	59.32	27	GTTGGTCCGCTCAATGAGAT	60.081	20	239	35	273	TTGCTTTTGCTATTACTATTGTTTTG	58.251	26	GTTGGTCCGCTCAATGAGAT	60.081	20	20	36	273	TTTGCTTTTGCTATTACTATTGTTTTG	59.32	27	GTTGCTTAACCCAGTGCTCC	59.74	20	20	35	211
comp70662_c0_seq17	1	p1	(A)10	10	163	172	TTTGCTTTTGCTATTACTATTGTTTTG	59.32	27	GTTGGTCCGCTCAATGAGAT	60.081	20	239	35	273	TTGCTTTTGCTATTACTATTGTTTTG	58.251	26	GTTGGTCCGCTCAATGAGAT	60.081	20	20	36	273	TTTGCTTTTGCTATTACTATTGTTTTG	59.32	27	GTTGCTTAACCCAGTGCTCC	59.74	20	20	35	211
comp70662_c0_seq18	1	p1	(A)10	10	163	172	TTTGCTTTTGCTATTACTATTGTTTTG	59.32	27	GTTGGTCCGCTCAATGAGAT	60.081	20	239	35	273	TTGCTTTTGCTATTACTATTGTTTTG	58.251	26	GTTGGTCCGCTCAATGAGAT	60.081	20	20	36	273	TTTGCTTTTGCTATTACTATTGTTTTG	59.32	27	GTTGCTTAACCCAGTGCTCC	59.74	20	20	35	211
comp70662_c0_seq19	1	p1	(A)10	10	163	172	TTTGCTTTTGCTATTACTATTGTTTTG	59.32	27	GTTGGTCCGCTCAATGAGAT	60.081	20	239	35	273	TTGCTTTTGCTATTACTATTGTTTTG	58.251	26	GTTGGTCCGCTCAATGAGAT	60.081	20	20	36	273	TTTGCTTTTGCTATTACTATTGTTTTG	59.32	27	GTTGCTTAACCCAGTGCTCC	59.74	20	20	35	211
comp70662_c0_seq20	1	p1	(A)10	10	163	172	TTTGCTTTTGCTATTACTATTGTTTTG	59.32	27	GTTGGTCCGCTCAATGAGAT	60.081	20	239	35	273	TTGCTTTTGCTATTACTATTGTTTTG	58.251	26	GTTGGTCCGCTCAATGAGAT	60.081	20	20	36	273	TTTGCTTTTGCTATTACTATTGTTTTG	59.32	27	GTTGCTTAACCCAGTGCTCC	59.74	20	20	35	211
comp70662_c0_seq21	1	p1	(A)10	10	163	172	TTTGCTTTTGCTATTACTATTGTTTTG	59.32	27	GTTGGTCCGCTCAATGAGAT	60.081	20	239	35	273	TTGCTTTTGCTATTACTATTGTTTTG	58.251	26	GTTGGTCCGCTCAATGAGAT	60.081	20	20	36	273	TTTGCTTTTGCTATTACTATTGTTTTG	59.32	27	GTTGCTTAACCCAGTGCTCC	59.74	20	20	35	211
comp70662_c0_seq22	1	p1	(A)10	10	163	172	TTTGCTTTTGCTATTACTATTGTTTTG	59.32	27	GTTGGTCCGCTCAATGAGAT	60.081	20	239	35	273	TTGCTTTTGCTATTACTATTGTTTTG	58.251	26	GTTGGTCCGCTCAATGAGAT	60.081	20	20	36	273	TTTGCTTTTGCTATTACTATTGTTTTG	59.32	27	GTTGCTTAACCCAGTGCTCC	59.74	20	20	35	211
comp70662_c0_seq24	1	p1	(A)10	10	163	172	TTTGCTTTTGCTATTACTATTGTTTTG	59.32	27	GTTGGTCCGCTCAATGAGAT	60.081	20	239	35	273	TTGCTTTTGCTATTACTATTGTTTTG	58.251	26	GTTGGTCCGCTCAATGAGAT	60.081	20	20	36	273	TTTGCTTTTGCTATTACTATTGTTTTG	59.32	27	GTTGCTTAACCCAGTGCTCC	59.74	20	20	35	211
comp70662_c0_seq32	1	p1	(A)10	10	163	172	TTTGCTTTTGCTATTACTATTGTTTTG	59.32	27	GTTGGTCCGCTCAATGAGAT	60.081	20	239	35	273	TTGCTTTTGCTATTACTATTGTTTTG	58.251	26	GTTGGTCCGCTCAATGAGAT	60.081	20	20	36	273	TTTGCTTTTGCTATTACTATTGTTTTG	59.32	27	GTTGCTTAACCCAGTGCTCC	59.74	20	20	35	211
comp70662_c0_seq33	1	p1	(A)10	10	163	172	TTTGCTTTTGCTATTACTATTGTTTTG	59.32	27	GTTGGTCCGCTCAATGAGAT	60.081	20	239	35	273	TTGCTTTTGCTATTACTATTGTTTTG	58.251	26	GTTGGTCCGCTCAATGAGAT	60.081	20	20	36	273	TTTGCTTTTGCTATTACTATTGTTTTG	59.32	27	GTTGCTTAACCCAGTGCTCC	59.74	20	20	35	211
comp70662_c0_seq36	1	p1	(A)10	10	163	172	TTTGCTTTTGCTATTACTATTGTTTTG	59.32	27	GTTGGTCCGCTCAATGAGAT	60.081	20	239	35	273	TTGCTTTTGCTATTACTATTGTTTTG	58.251	26	GTTGGTCCGCTCAATGAGAT	60.081	20	20	36	273	TTTGCTTTTGCTATTACTATTGTTTTG	59.32	27	GTTGCTTAACCCAGTGCTCC	59.74	20	20	35	211
comp70662_c0_seq37	1	p1	(A)10	10	163	172	TTTGCTTTTGCTATTACTATTGTTTTG	59.32	27	GTTGGTCCGCTCAATGAGAT	60.081	20	239	35	273	TTGCTTTTGCTATTACTATTGTTTTG	58.251	26	GTTGGTCCGCTCAATGAGAT	60.081	20	20	36	273	TTTGCTTTTGCTATTACTATTGTTTTG	59.32	27	GTTGCTTAACCCAGTGCTCC	59.74	20	20	35	211
comp70662_c0_seq38	1	p1	(A)10	10	163	172	TTTGCTTTTGCTATTACTATTGTTTTG	59.32	27	GTTGGTCCGCTCAATGAGAT	60.081	20	239	35	273	TTGCTTTTGCTATTACTATTGTTTTG	58.251	26	GTTGGTCCGCTCAATGAGAT	60.081	20	20	36	273	TTTGCTTTTGCTATTACTATTGTTTTG	59.32	27	GTTGCTTAACCCAGTGCTCC	59.74	20	20	35	211
comp70662_c0_seq39	1	p1	(A)10	10	163	172	TTTGCTTTTGCTATTACTATTGTTTTG	59.32	27	GTTGGTCCGCTCAATGAGAT	60.081	20	239	35	273	TTGCTTTTGCTATTACTATTGTTTTG	58.251	26	GTTGGTCCGCTCAATGAGAT	60.081	20	20	36	273	TTTGCTTTTGCTATTACTATTGTTTTG	59.32	27	GTTGCTTAACCCAGTGCTCC	59.74	20	20	35	211
comp70662_c0_seq43	1	p1	(A)10	10	163	172	TTTGCTTTTGCTATTACTATTGTTTTG	59.32	27	GTTGGTCCGCTCAATGAGAT	60.081	20	239	35	273	TTGCTTTTGCTATTACTATTGTTTTG	58.251	26	GTTGGTCCGCTCAATGAGAT	60.081	20	20	36	273	TTTGCTTTTGCTATTACTATTGTTTTG	59.32	27	GTTGCTTAACCCAGTGCTCC	59.74	20	20	35	211
comp70662_c0_seq44	1	p1	(A)10	10	163	172	TTTGCTTTTGCTATTACTATTGTTTTG	59.32	27	GTTGGTCCGCTCAATGAGAT	60.081	20	239	35	273	TTGCTTTTGCTATTACTATTGTTTTG	58.251	26	GTTGGTCCGCTCAATGAGAT	60.081	20	20	36	273	TTTGCTTTTGCTATTACTATTGTTTTG	59.32	27	GTTGCTTAACCCAGTGCTCC	59.74	20	20	35	211
comp70662_c0_seq45	1	p1	(A)10	10	163	172	TTTGCTTTTGCTATTACTATTGTTTTG	59.32	27	GTTGGTCCGCTCAATGAGAT	60.081	20	239	35	273	TTGCTTTTGCTATTACTATTGTTTTG	58.251	26	GTTGGTCCGCTCAATGAGAT	60.081	20	20	36	273	TTTGCTTTTGCTATTACTATTGTTTTG	59.32	27	GTTGCTTAACCCAGTGCTCC	59.74	20	20	35	211
comp45371_c0_seq1	2	p1	(T)12	12	256	267	TTTGCTTTTATTTTCATTTGACTTT	57.73	25	CATGAGCCATTTCCTCTTTGA	60.199	21	260	193	452	TTTGCTTTTATTTTCATTTGACTTT	57.73	25	TCATGAGCCATTTCCTCTTTG	60.199	21	21	193	453	TTTTGCTTTTATTTTCATTTGACTT	57.73	25	CATGAGCCATTTCCTCTTTGA	60.199	21	21	192	452
comp63213_c0_seq3	1	p1	(T)10	10	285	294	TTTGCTTTCCCAGTCCTGTC	60.232	20	TGCAGCACTTCAACAAGGAG	60.175	20	106	220	325	TTTGCTTTCCCAGTCCTGTC	60.232	20	CTGCAGCACTTCAACAAGGA	60.175	20	20	220	326	TTTGCTTTCCCAGTCCTGTC	60.232	20	TCTGCAGCACTTCAACAAGG	60.175	20	20	220	327
comp63213_c0_seq5	1	p1	(T)10	10	285	294	TTTGCTTTCCCAGTCCTGTC	60.232	20	TGCAGCACTTCAACAAGGAG	60.175	20	106	220	325	TTTGCTTTCCCAGTCCTGTC	60.232	20	CTGCAGCACTTCAACAAGGA	60.175	20	20	220	326	TTTGCTTTCCCAGTCCTGTC	60.232	20	TCTGCAGCACTTCAACAAGG	60.175	20	20	220	327
comp69636_c0_seq1	1	p1	(T)12	12	1523	1534	TTTGCTTGTTGAGTTGGCTG	60.027	20	CAATGCAGATGTTGGTACTTGG	60.42	22	143	1460	1602	TTTGCTTGCTCTTGTTGTGG	60.027	20	CAATGCAGATGTTGGTACTTGG	60.42	22	22	1343	1602	TGTGGAAAAACAAATTGCGA	60.088	20	CAATGCAGATGTTGGTACTTGG	60.42	22	22	1438	1602
comp61436_c0_seq2	1	p1	(A)11	11	142	152	TTTGCTGTCACCAGTTCCAA	60.278	20	CCTGGCCACATGCTTAAGAG	60.786	20	235	0	234	TTTGCTGTCACCAGTTCCAA	60.278	20	CTGGCCACATGCTTAAGAGA	59.024	20	20	0	233	TTTGCTGTCACCAGTTCCAA	60.278	20	GCCACATGCTTAAGAGACTCG	60.03	21	21	0	230
comp61436_c0_seq5	1	p1	(A)11	11	142	152	TTTGCTGTCACCAGTTCCAA	60.278	20	GGCTCAAATCATCATCATCCA	60.828	21	270	0	269	TTTGCTGTCACCAGTTCCAA	60.278	20	GCACAAACCTACCCTACCAAA	59.007	21	21	0	212	TTTGCTGTCACCAGTTCCAA	60.278	20	AGGCTCAAATCATCATCATCC	58.951	21	21	0	270
comp1548_c0_seq1	1	c	(T)12ggctaatcaataac(T)10	36	136	171	TTTGCTGACCTGTTGTTTCG	59.881	20	TCCACATGTTAGACAAACCCA	58.885	21	206	9	214	TTTGCTGACCTGTTGTTTCG	59.881	20	TTCCACATGTTAGACAAACCCA	60.262	22	22	9	215	CAATTTTGTTTGTGCGGTCA	60.535	20	TCCACATGTTAGACAAACCCA	58.885	21	21	41	214
comp54466_c0_seq1	1	p1	(A)14	14	568	581	TTTGCTCATTTTCCATGCTT	58.361	20	TAACCCCATTTGATTGGCTC	59.762	20	212	500	711	TTCCATGCTTAATTCCACTCC	59.033	21	TAACCCCATTTGATTGGCTC	59.762	20	20	510	711	AATTTGCTCATTTTCCATGCTT	59.976	22	TAACCCCATTTGATTGGCTC	59.762	20	20	498	711
comp54466_c0_seq3	1	p1	(A)14	14	396	409	TTTGCTCATTTTCCATGCTT	58.361	20	TAACCCCATTTGATTGGCTC	59.762	20	212	328	539	TTCCATGCTTAATTCCACTCC	59.033	21	TAACCCCATTTGATTGGCTC	59.762	20	20	338	539	AATTTGCTCATTTTCCATGCTT	59.976	22	TAACCCCATTTGATTGGCTC	59.762	20	20	326	539
comp1025292_c0_seq1	1	p1	(A)13	13	47	59	TTTGCTCAATTCTTTTGCATT	57.587	21	GTTGAACCGTCAAGCAGGA	59.822	19	216	1	216	TTTGCTCAATTCTTTTGCATT	57.587	21	AACCGTCAAGCAGGACAGTAA	59.788	21	21	1	212	GTTTGCTCAATTCTTTTGCATT	58.434	22	GTTGAACCGTCAAGCAGGA	59.822	19	19	0	216
comp9577_c0_seq1	1	p1	(A)13	13	71	83	TTTGCTCAACTGCTACGGAA	59.609	20	TTTGGAAAGGATCCATCTAGACA	59.952	23	113	25	137	TTTGCTCAACTGCTACGGAA	59.609	20	TTGGAAAGGATCCATCTAGACA	58.646	22	22	25	136	TTTGCTCAACTGCTACGGAAT	59.897	21	TTTGGAAAGGATCCATCTAGACA	59.952	23	23	25	137
comp67293_c0_seq1	3	p1	(T)13	13	2134	2146	TTTGCTATGCGAAGCAACTG	60.155	20	AATTTGCCAAAACAAATTTTCA	58.569	22	178	2031	2208	GTTGTAGGATCGCCTGAGGA	60.218	20	AATTTGCCAAAACAAATTTTCA	58.569	22	22	1999	2208	AACCCATCTGAAGGAGTTCAA	58.632	21	TGGAACACAACTCAAGCAGAA	59.475	21	21	2108	2356
comp67293_c0_seq2	3	p1	(T)13	13	2108	2120	TTTGCTATGCGAAGCAACTG	60.155	20	AATTTGCCAAAACAAATTTTCA	58.569	22	178	2005	2182	GTTGTAGGATCGCCTGAGGA	60.218	20	AATTTGCCAAAACAAATTTTCA	58.569	22	22	1973	2182	AACCCATCTGAAGGAGTTCAA	58.632	21	TGGAACACAACTCAAGCAGAA	59.475	21	21	2082	2330
comp2259320_c0_seq1	1	p1	(T)10	10	191	200	TTTGCTAGCATTTGATTGCG	59.98	20	GAGATTAATTGGTTGTTGGATCG	59.729	23	101	134	234	TTTGCTAGCATTTGATTGCG	59.98	20	AGATTAATTGGTTGTTGGATCG	58	22	22	134	233	TTTGCTAGCATTTGATTGCG	59.98	20	AGATTAATTGGTTGTTGGATCGG	61.249	23	23	134	233
comp61694_c1_seq1	2	p1	(A)10	10	618	627	TTTGCGACAGGGAATAAACC	59.938	20	CTCTCCCCTTGCAAACCATA	60.066	20	230	478	707	AAGCGGGAAGAAGACAAACA	59.853	20	CTCTCCCCTTGCAAACCATA	60.066	20	20	513	707	TAAACCCGGACGTATGGAGA	60.323	20	CTCTCCCCTTGCAAACCATA	60.066	20	20	492	707
comp61694_c1_seq2	2	p1	(A)10	10	601	610	TTTGCGACAGGGAATAAACC	59.938	20	CTCTCCCCTTGCAAACCATA	60.066	20	230	461	690	AAGCGGGAAGAAGACAAACA	59.853	20	CTCTCCCCTTGCAAACCATA	60.066	20	20	496	690	TAAACCCGGACGTATGGAGA	60.323	20	CTCTCCCCTTGCAAACCATA	60.066	20	20	475	690
comp68982_c0_seq1	1	p1	(T)13	13	2364	2376	TTTGCCTTTCCTCTAGATCCTG	59.85	22	TTGTACAGGAAGCTCCAACATT	58.767	22	175	2262	2436	TTTGCCTTTCCTCTAGATCCTG	59.85	22	AGGAAGCTCCAACATTACATGA	58.72	22	22	2262	2430	TTTGCCTTTCCTCTAGATCCTG	59.85	22	GGAAGCTCCAACATTACATGA	57.683	21	21	2262	2429
comp68982_c0_seq2	1	p1	(T)13	13	2241	2253	TTTGCCTTTCCTCTAGATCCTG	59.85	22	TTGTACAGGAAGCTCCAACATT	58.767	22	175	2139	2313	TTTGCCTTTCCTCTAGATCCTG	59.85	22	AGGAAGCTCCAACATTACATGA	58.72	22	22	2139	2307	TTTGCCTTTCCTCTAGATCCTG	59.85	22	GGAAGCTCCAACATTACATGA	57.683	21	21	2139	2306
comp47541_c0_seq1	1	p1	(A)11	11	56	66	TTTGCCTTTATTTCATACCCA	57.223	21	TGCCACATGTACTTTTGAATGA	59.087	22	182	5	186	TTTGCCTTTATTTCATACCCA	57.223	21	ACCATGTAATGGCAATTTGAA	57.885	21	21	5	256	TTTGCCTTTATTTCATACCCA	57.223	21	CCAGGTGCTAAGCATATACCA	57.822	21	21	5	273
comp47541_c0_seq2	1	p1	(A)11	11	56	66	TTTGCCTTTATTTCATACCCA	57.223	21	TGCCACATGTACTTTTGAATGA	59.087	22	169	5	173	TTTGCCTTTATTTCATACCCA	57.223	21	ACCATGTAATGGCAATTTGAA	57.885	21	21	5	243	TTTGCCTTTATTTCATACCCA	57.223	21	TGAGACTGAAATACCAGGTGCT	58.865	22	22	5	273
comp1631527_c0_seq1	1	p1	(T)11	11	104	114	TTTGCCTTCTCAAACCAAGG	60.22	20	TTACTGGGTGCTTTTGTGGC	61.06	20	105	34	138	CCTTTGCCTTCTCAAACCAA	60.22	20	TTACTGGGTGCTTTTGTGGC	61.06	20	20	32	138	TTTGCCTTCTCAAACCAAGG	60.22	20	TCTTACTGGGTGCTTTTGTGG	60.154	21	21	34	140
comp53472_c0_seq7	2	p1	(A)12	12	663	674	TTTGCCTCTTTTGGTTTTGC	60.223	20	ACTCCTCTCATGGCCCTTCT	60.216	20	258	513	770	AGCCTTTTGCCTCTTTTGGT	60.242	20	ACTCCTCTCATGGCCCTTCT	60.216	20	20	508	770	TTTGCCTCTTTTGGTTTTGC	60.223	20	CTCATGGCCCTTCTCTCATC	59.761	20	20	513	764
comp53472_c0_seq8	2	p1	(A)12	12	651	662	TTTGCCTCTTTTGGTTTTGC	60.223	20	ACTCCTCTCATGGCCCTTCT	60.216	20	258	501	758	AGCCTTTTGCCTCTTTTGGT	60.242	20	ACTCCTCTCATGGCCCTTCT	60.216	20	20	496	758	TTTGCCTCTTTTGGTTTTGC	60.223	20	CTCATGGCCCTTCTCTCATC	59.761	20	20	501	752
comp56321_c0_seq1	1	p1	(T)10	10	95	104	TTTGCCTCTTTATTTATTTTTGGG	59.776	24	TGCCGTTTTGATTTATGGAG	58.625	20	141	17	157	TGCCTCTTTATTTATTTTTGGGTC	59.772	24	TGCCGTTTTGATTTATGGAG	58.625	20	20	19	157	TTTGCCTCTTTATTTATTTTTGGG	59.776	24	TGCCGTTTTGATTTATGGAGA	60.442	21	21	17	157
comp826941_c0_seq1	1	p1	(A)10	10	229	238	TTTGCCATGTCCAAAAGTCA	60.088	20	TGGTATTGGCATAGTTGATTGA	58.044	22	100	205	304	TTTGCCATGTCCAAAAGTCA	60.088	20	CTGGTATTGGCATAGTTGATTGA	59.023	23	23	205	305	TGGGTTGAACGTATGTTTGG	59.293	20	TGGTATTGGCATAGTTGATTGA	58.044	22	22	46	304
comp62930_c0_seq1	1	p1	(T)10	10	70	79	TTTGCCATATTGCCTAAAGGA	59.573	21	CCAGCTGCGAGCATTACTTA	59.23	20	273	41	313	TTTGCCATATTGCCTAAAGGA	59.573	21	AATATCACCTGGTTTCCCCA	59.101	20	20	41	230	TTTGCCATATTGCCTAAAGGA	59.573	21	CCCTGGCCTTGTGGTACTT	59.974	19	19	41	180
comp40152_c0_seq1	1	p1	(T)10	10	503	512	TTTGCATTGTGAATGTTGTTCA	60.014	22	TCCCCATCATTTCTACGTCC	59.75	20	272	366	637	TTTGCATTGTGAATGTTGTTCA	60.014	22	CGTCCATGTCCCTGTTTAGG	60.366	20	20	366	622	TTTGCATTGTGAATGTTGTTCA	60.014	22	CCCCTCCCCATCATTTCTAC	60.517	20	20	366	641
comp5074_c0_seq1	1	p1	(T)11	11	451	461	TTTGCATTCAATGGTACGGA	59.93	20	TGTCCCTACAGAAATTGGAACA	59.471	22	180	325	504	CGTATGGTGTGGGGTTTTTC	60.088	20	TGTCCCTACAGAAATTGGAACA	59.471	22	22	369	504	TCGTATGGTGTGGGGTTTTT	60.088	20	TGTCCCTACAGAAATTGGAACA	59.471	22	22	368	504
comp66828_c0_seq10	1	p1	(A)10	10	238	247	TTTGCATGCTTTCATTTTCG	59.819	20	AGTGGCTATCCCTGCATCTG	60.24	20	265	159	423	TTTGCATGCTTTCATTTTCG	59.819	20	GCATCTGGGTTCTGTCGAGT	60.269	20	20	159	410	TTTGCATGCTTTCATTTTCG	59.819	20	TATCCCTGCATCTGGGTTCT	59.508	20	20	159	417
comp64642_c2_seq2	1	p1	(A)10	10	1063	1072	TTTGCATGCTACTGTTTTCCA	59.359	21	ATTGGGAAAAACCCAAGTCC	60.032	20	261	948	1208	TTTGCATGCTACTGTTTTCCA	59.359	21	AGTCCCGCATTGGATAGATG	59.917	20	20	948	1193	TTTGCATGCTACTGTTTTCCA	59.359	21	TCCCGCATTGGATAGATGAT	60.26	20	20	948	1191
comp64642_c2_seq7	1	p1	(A)10	10	482	491	TTTGCATGCTACTGTTTTCCA	59.359	21	ATTGGGAAAAACCCAAGTCC	60.032	20	261	367	627	TTTGCATGCTACTGTTTTCCA	59.359	21	AGTCCCGCATTGGATAGATG	59.917	20	20	367	612	TTTGCATGCTACTGTTTTCCA	59.359	21	TCCCGCATTGGATAGATGAT	60.26	20	20	367	610
comp50552_c0_seq1	1	p3	(TAA)5	15	202	216	TTTGCAGCAGCCAATAATGA	60.356	20	TCCTGATAGGCCGATGACTC	60.181	20	270	56	325	TTGGCTTTCTGTTTCATCCA	59.247	20	GCCAACAATTTTGGATGCTT	59.945	20	20	173	382	TGTTTGCAGCAGCCAATAAT	59.329	20	TCCTGATAGGCCGATGACTC	60.181	20	20	54	325
comp72209_c0_seq2	1	p2	(AG)7	14	2084	2097	TTTGCACTCACTGCCTTGAC	60.032	20	CCCTAACCCCTTTCTTTTCG	59.933	20	276	1878	2153	GGTAGCGGATTTCTTGCTTG	59.845	20	CCCTAACCCCTTTCTTTTCG	59.933	20	20	1973	2153	TGGTAGCGGATTTCTTGCTT	59.845	20	CCCTAACCCCTTTCTTTTCG	59.933	20	20	1972	2153
comp72209_c0_seq5	1	p2	(AG)7	14	2069	2082	TTTGCACTCACTGCCTTGAC	60.032	20	CCCTAACCCCTTTCTTTTCG	59.933	20	276	1863	2138	GGTAGCGGATTTCTTGCTTG	59.845	20	CCCTAACCCCTTTCTTTTCG	59.933	20	20	1958	2138	TGGTAGCGGATTTCTTGCTT	59.845	20	CCCTAACCCCTTTCTTTTCG	59.933	20	20	1957	2138
comp72209_c0_seq6	1	p2	(AG)7	14	2066	2079	TTTGCACTCACTGCCTTGAC	60.032	20	CCCTAACCCCTTTCTTTTCG	59.933	20	276	1860	2135	GGTAGCGGATTTCTTGCTTG	59.845	20	CCCTAACCCCTTTCTTTTCG	59.933	20	20	1955	2135	TGGTAGCGGATTTCTTGCTT	59.845	20	CCCTAACCCCTTTCTTTTCG	59.933	20	20	1954	2135
comp72209_c0_seq11	1	p2	(AG)7	14	1104	1117	TTTGCACTCACTGCCTTGAC	60.032	20	CCCTAACCCCTTTCTTTTCG	59.933	20	276	898	1173	GGTAGCGGATTTCTTGCTTG	59.845	20	CCCTAACCCCTTTCTTTTCG	59.933	20	20	993	1173	TGGTAGCGGATTTCTTGCTT	59.845	20	CCCTAACCCCTTTCTTTTCG	59.933	20	20	992	1173
comp72209_c0_seq14	1	p2	(AG)7	14	1089	1102	TTTGCACTCACTGCCTTGAC	60.032	20	CCCTAACCCCTTTCTTTTCG	59.933	20	276	883	1158	GGTAGCGGATTTCTTGCTTG	59.845	20	CCCTAACCCCTTTCTTTTCG	59.933	20	20	978	1158	TGGTAGCGGATTTCTTGCTT	59.845	20	CCCTAACCCCTTTCTTTTCG	59.933	20	20	977	1158
comp72209_c0_seq15	1	p2	(AG)7	14	1086	1099	TTTGCACTCACTGCCTTGAC	60.032	20	CCCTAACCCCTTTCTTTTCG	59.933	20	276	880	1155	GGTAGCGGATTTCTTGCTTG	59.845	20	CCCTAACCCCTTTCTTTTCG	59.933	20	20	975	1155	TGGTAGCGGATTTCTTGCTT	59.845	20	CCCTAACCCCTTTCTTTTCG	59.933	20	20	974	1155
comp72209_c0_seq19	1	p2	(AG)7	14	614	627	TTTGCACTCACTGCCTTGAC	60.032	20	CCCTAACCCCTTTCTTTTCG	59.933	20	276	408	683	GGTAGCGGATTTCTTGCTTG	59.845	20	CCCTAACCCCTTTCTTTTCG	59.933	20	20	503	683	TGGTAGCGGATTTCTTGCTT	59.845	20	CCCTAACCCCTTTCTTTTCG	59.933	20	20	502	683
comp72209_c0_seq24	1	p2	(AG)7	14	506	519	TTTGCACTCACTGCCTTGAC	60.032	20	CCCTAACCCCTTTCTTTTCG	59.933	20	276	300	575	GGTAGCGGATTTCTTGCTTG	59.845	20	CCCTAACCCCTTTCTTTTCG	59.933	20	20	395	575	TGGTAGCGGATTTCTTGCTT	59.845	20	CCCTAACCCCTTTCTTTTCG	59.933	20	20	394	575
comp12784_c0_seq1	1	p1	(T)13	13	87	99	TTTGCAATTTTTACGGAGGC	60.075	20	TCCAGTGTGAATTTGCTTTCA	59.307	21	214	19	232	GCAATTTTTACGGAGGCTCA	60.209	20	TCCAGTGTGAATTTGCTTTCA	59.307	21	21	22	232	TTGCAATTTTTACGGAGGCT	59.72	20	TCCAGTGTGAATTTGCTTTCA	59.307	21	21	20	232
comp12784_c0_seq2	1	p1	(T)13	13	87	99	TTTGCAATTTTTACGGAGGC	60.075	20	TCCAGTGTGAATTTGCTTTCA	59.307	21	166	19	184	GCAATTTTTACGGAGGCTCA	60.209	20	TCCAGTGTGAATTTGCTTTCA	59.307	21	21	22	184	TTGCAATTTTTACGGAGGCT	59.72	20	TCCAGTGTGAATTTGCTTTCA	59.307	21	21	20	184
comp1766737_c0_seq1	2	p1	(T)12	12	161	172	TTTGCAAGCTCACTCACGTC	60.183	20	TGTTGCACTTTTGCACATCT	57.896	20	125	76	200	TTGCAAGCTCACTCACGTCT	59.776	20	TGTTGCACTTTTGCACATCT	57.896	20	20	77	200	TTTGCAAGCTCACTCACGTC	60.183	20	GTGTTGCACTTTTGCACATCT	58.842	21	21	76	201
comp1823601_c0_seq1	1	p1	(T)12	12	173	184	TTTGCAAGAGGATTCTGGCT	59.955	20	TGGTATGTAACGAGTATGGTCTCAA	59.841	25	124	90	213	TTTGCAAGAGGATTCTGGCT	59.955	20	TGATGTGGTATGTAACGAGTATGG	58.834	24	24	90	218	TTTGCAAGAGGATTCTGGCT	59.955	20	CTGATGTGGTATGTAACGAGTATGG	59.736	25	25	90	219
comp67669_c0_seq5	1	p3	(TTG)5	15	217	231	TTTGCAACTTCTTTGGGACC	60.088	20	CGCAATCCAACATCTTCACA	60.665	20	146	109	254	TTTGCAACTTCTTTGGGACC	60.088	20	AACGCAATCCAACATCTTCA	59.127	20	20	109	256	TTTGCAACTTCTTTGGGACC	60.088	20	AACGCAATCCAACATCTTCAC	59.992	21	21	109	256
comp39807_c0_seq1	1	p1	(A)10	10	62	71	TTTGCAACAGGGTCAAAAA	57.72	19	TGGTCTTCATGGCACTGGTA	60.112	20	253	33	285	TTTGCAACAGGGTCAAAAA	57.72	19	TATGGTCTTCATGGCACTGG	59.522	20	20	33	287	TTTGCAACAGGGTCAAAAA	57.72	19	ATGGTCTTCATGGCACTGGTA	60.39	21	21	33	286
comp67466_c0_seq5	1	p3	(TAC)5	15	184	198	TTTGCAAAGGCTTCAAATTGT	59.75	21	TTCGTGGTGAACGTGCTTAG	59.904	20	185	43	227	CCAATTACAAACGAAACCTGC	59.505	21	TTCGTGGTGAACGTGCTTAG	59.904	20	20	78	227	TTGCAAAGGCTTCAAATTGT	58.413	20	TTCGTGGTGAACGTGCTTAG	59.904	20	20	44	227
comp71738_c0_seq11	1	p1	(A)14	14	336	349	TTTGCAAAAGCAACCCTACA	59.344	20	TTTGTCGTCTCGAAATCACG	59.84	20	149	229	377	CAATCAAGCCCATCCCTATC	59.344	20	TTTGTCGTCTCGAAATCACG	59.84	20	20	132	377	TCGTAAGTCACCGCGATTTT	60.637	20	TCACGTTGGTTTGTCGTCTC	59.726	20	20	212	386
comp67820_c0_seq1	2	p1	(A)12	12	1432	1443	TTTGCAAAAGAAAAATATCACAAAA	59.174	25	TTTGCATAAAGATGAAGAAAAGTTG	58.949	25	280	1381	1660	TTGCAAAAGAAAAATATCACAAAA	58.007	24	TTTGCATAAAGATGAAGAAAAGTTG	58.949	25	25	1382	1660	TTTGCAAAAGAAAAATATCACAAA	58.007	24	TTTGCATAAAGATGAAGAAAAGTTG	58.949	25	25	1381	1660
comp67820_c0_seq3	2	p1	(A)12	12	1432	1443	TTTGCAAAAGAAAAATATCACAAAA	59.174	25	TTTGCATAAAGATGAAGAAAAGTTG	58.949	25	280	1381	1660	TTGCAAAAGAAAAATATCACAAAA	58.007	24	TTTGCATAAAGATGAAGAAAAGTTG	58.949	25	25	1382	1660	TTTGCAAAAGAAAAATATCACAAA	58.007	24	TTTGCATAAAGATGAAGAAAAGTTG	58.949	25	25	1381	1660
comp64689_c0_seq2	1	p2	(AC)7	14	230	243	TTTGCAAAAACCACAAACCA	59.985	20	ACTGACACAAAAACTGGCCC	60.012	20	104	186	289	TTTGCAAAAACCACAAACCA	59.985	20	ATTTGGACAAGCAAACCAGG	59.971	20	20	186	331	TTTGCAAAAACCACAAACCA	59.985	20	GGACAAGCAAACCAGGAGTC	59.703	20	20	186	327
comp64689_c0_seq3	1	p2	(AC)7	14	230	243	TTTGCAAAAACCACAAACCA	59.985	20	ACTGACACAAAAACTGGCCC	60.012	20	104	186	289	TTTGCAAAAACCACAAACCA	59.985	20	ATTTGGACAAGCAAACCAGG	59.971	20	20	186	331	TTTGCAAAAACCACAAACCA	59.985	20	GGACAAGCAAACCAGGAGTC	59.703	20	20	186	327
comp69630_c1_seq1	1	p1	(T)11	11	1104	1114	TTTGATTTGGTGGCATCTGA	60.049	20	CCTCTGCTGTTGTGCTTGTG	60.651	20	277	911	1187	TTTGATTTGGTGGCATCTGA	60.049	20	GCTGTTGTGCTTGTGCTCTT	59.243	20	20	911	1182	TTTGATTTGGTGGCATCTGA	60.049	20	TGCTGTTGTGCTTGTGCTCT	60.812	20	20	911	1183
comp69630_c1_seq2	1	p1	(T)11	11	1104	1114	TTTGATTTGGTGGCATCTGA	60.049	20	CCTCTGCTGTTGTGCTTGTG	60.651	20	277	911	1187	TTTGATTTGGTGGCATCTGA	60.049	20	GCTGTTGTGCTTGTGCTCTT	59.243	20	20	911	1182	TTTGATTTGGTGGCATCTGA	60.049	20	TGCTGTTGTGCTTGTGCTCT	60.812	20	20	911	1183
comp69630_c1_seq3	1	p1	(T)11	11	1029	1039	TTTGATTTGGTGGCATCTGA	60.049	20	CCTCTGCTGTTGTGCTTGTG	60.651	20	277	836	1112	TTTGATTTGGTGGCATCTGA	60.049	20	GCTGTTGTGCTTGTGCTCTT	59.243	20	20	836	1107	TTTGATTTGGTGGCATCTGA	60.049	20	TGCTGTTGTGCTTGTGCTCT	60.812	20	20	836	1108
comp69630_c1_seq4	1	p1	(T)11	11	999	1009	TTTGATTTGGTGGCATCTGA	60.049	20	CCTCTGCTGTTGTGCTTGTG	60.651	20	277	806	1082	TTTGATTTGGTGGCATCTGA	60.049	20	GCTGTTGTGCTTGTGCTCTT	59.243	20	20	806	1077	TTTGATTTGGTGGCATCTGA	60.049	20	TGCTGTTGTGCTTGTGCTCT	60.812	20	20	806	1078
comp69630_c1_seq5	1	p1	(T)11	11	1029	1039	TTTGATTTGGTGGCATCTGA	60.049	20	CCTCTGCTGTTGTGCTTGTG	60.651	20	277	836	1112	TTTGATTTGGTGGCATCTGA	60.049	20	GCTGTTGTGCTTGTGCTCTT	59.243	20	20	836	1107	TTTGATTTGGTGGCATCTGA	60.049	20	TGCTGTTGTGCTTGTGCTCT	60.812	20	20	836	1108
comp69630_c1_seq7	1	p1	(T)11	11	999	1009	TTTGATTTGGTGGCATCTGA	60.049	20	CCTCTGCTGTTGTGCTTGTG	60.651	20	277	806	1082	TTTGATTTGGTGGCATCTGA	60.049	20	GCTGTTGTGCTTGTGCTCTT	59.243	20	20	806	1077	TTTGATTTGGTGGCATCTGA	60.049	20	TGCTGTTGTGCTTGTGCTCT	60.812	20	20	806	1078
comp69630_c1_seq10	1	p1	(T)11	11	924	934	TTTGATTTGGTGGCATCTGA	60.049	20	CCTCTGCTGTTGTGCTTGTG	60.651	20	277	731	1007	TTTGATTTGGTGGCATCTGA	60.049	20	GCTGTTGTGCTTGTGCTCTT	59.243	20	20	731	1002	TTTGATTTGGTGGCATCTGA	60.049	20	TGCTGTTGTGCTTGTGCTCT	60.812	20	20	731	1003
comp69630_c1_seq12	1	p1	(T)11	11	895	905	TTTGATTTGGTGGCATCTGA	60.049	20	CCTCTGCTGTTGTGCTTGTG	60.651	20	277	702	978	TTTGATTTGGTGGCATCTGA	60.049	20	GCTGTTGTGCTTGTGCTCTT	59.243	20	20	702	973	TTTGATTTGGTGGCATCTGA	60.049	20	TGCTGTTGTGCTTGTGCTCT	60.812	20	20	702	974
comp69630_c1_seq13	1	p1	(T)11	11	924	934	TTTGATTTGGTGGCATCTGA	60.049	20	CCTCTGCTGTTGTGCTTGTG	60.651	20	277	731	1007	TTTGATTTGGTGGCATCTGA	60.049	20	GCTGTTGTGCTTGTGCTCTT	59.243	20	20	731	1002	TTTGATTTGGTGGCATCTGA	60.049	20	TGCTGTTGTGCTTGTGCTCT	60.812	20	20	731	1003
comp69630_c1_seq15	1	p1	(T)11	11	895	905	TTTGATTTGGTGGCATCTGA	60.049	20	CCTCTGCTGTTGTGCTTGTG	60.651	20	277	702	978	TTTGATTTGGTGGCATCTGA	60.049	20	GCTGTTGTGCTTGTGCTCTT	59.243	20	20	702	973	TTTGATTTGGTGGCATCTGA	60.049	20	TGCTGTTGTGCTTGTGCTCT	60.812	20	20	702	974
comp69630_c1_seq17	1	p1	(T)11	11	820	830	TTTGATTTGGTGGCATCTGA	60.049	20	CCTCTGCTGTTGTGCTTGTG	60.651	20	277	627	903	TTTGATTTGGTGGCATCTGA	60.049	20	GCTGTTGTGCTTGTGCTCTT	59.243	20	20	627	898	TTTGATTTGGTGGCATCTGA	60.049	20	TGCTGTTGTGCTTGTGCTCT	60.812	20	20	627	899
comp69630_c1_seq18	1	p1	(T)11	11	790	800	TTTGATTTGGTGGCATCTGA	60.049	20	CCTCTGCTGTTGTGCTTGTG	60.651	20	277	597	873	TTTGATTTGGTGGCATCTGA	60.049	20	GCTGTTGTGCTTGTGCTCTT	59.243	20	20	597	868	TTTGATTTGGTGGCATCTGA	60.049	20	TGCTGTTGTGCTTGTGCTCT	60.812	20	20	597	869
comp69630_c1_seq19	1	p1	(T)11	11	820	830	TTTGATTTGGTGGCATCTGA	60.049	20	CCTCTGCTGTTGTGCTTGTG	60.651	20	277	627	903	TTTGATTTGGTGGCATCTGA	60.049	20	GCTGTTGTGCTTGTGCTCTT	59.243	20	20	627	898	TTTGATTTGGTGGCATCTGA	60.049	20	TGCTGTTGTGCTTGTGCTCT	60.812	20	20	627	899
comp69630_c1_seq20	1	p1	(T)11	11	790	800	TTTGATTTGGTGGCATCTGA	60.049	20	CCTCTGCTGTTGTGCTTGTG	60.651	20	277	597	873	TTTGATTTGGTGGCATCTGA	60.049	20	GCTGTTGTGCTTGTGCTCTT	59.243	20	20	597	868	TTTGATTTGGTGGCATCTGA	60.049	20	TGCTGTTGTGCTTGTGCTCT	60.812	20	20	597	869
comp69630_c1_seq21	1	p1	(T)11	11	715	725	TTTGATTTGGTGGCATCTGA	60.049	20	CCTCTGCTGTTGTGCTTGTG	60.651	20	277	522	798	TTTGATTTGGTGGCATCTGA	60.049	20	GCTGTTGTGCTTGTGCTCTT	59.243	20	20	522	793	TTTGATTTGGTGGCATCTGA	60.049	20	TGCTGTTGTGCTTGTGCTCT	60.812	20	20	522	794
comp69630_c1_seq22	1	p1	(T)11	11	715	725	TTTGATTTGGTGGCATCTGA	60.049	20	CCTCTGCTGTTGTGCTTGTG	60.651	20	277	522	798	TTTGATTTGGTGGCATCTGA	60.049	20	GCTGTTGTGCTTGTGCTCTT	59.243	20	20	522	793	TTTGATTTGGTGGCATCTGA	60.049	20	TGCTGTTGTGCTTGTGCTCT	60.812	20	20	522	794
comp69630_c1_seq33	1	p1	(T)11	11	1104	1114	TTTGATTTGGTGGCATCTGA	60.049	20	CCTCTGCTGTTGTGCTTGTG	60.651	20	277	911	1187	TTTGATTTGGTGGCATCTGA	60.049	20	GCTGTTGTGCTTGTGCTCTT	59.243	20	20	911	1182	TTTGATTTGGTGGCATCTGA	60.049	20	TGCTGTTGTGCTTGTGCTCT	60.812	20	20	911	1183
comp69630_c1_seq35	1	p1	(T)11	11	1104	1114	TTTGATTTGGTGGCATCTGA	60.049	20	CCTCTGCTGTTGTGCTTGTG	60.651	20	277	911	1187	TTTGATTTGGTGGCATCTGA	60.049	20	GCTGTTGTGCTTGTGCTCTT	59.243	20	20	911	1182	TTTGATTTGGTGGCATCTGA	60.049	20	TGCTGTTGTGCTTGTGCTCT	60.812	20	20	911	1183
comp69630_c1_seq36	1	p1	(T)11	11	1104	1114	TTTGATTTGGTGGCATCTGA	60.049	20	CCTCTGCTGTTGTGCTTGTG	60.651	20	277	911	1187	TTTGATTTGGTGGCATCTGA	60.049	20	GCTGTTGTGCTTGTGCTCTT	59.243	20	20	911	1182	TTTGATTTGGTGGCATCTGA	60.049	20	TGCTGTTGTGCTTGTGCTCT	60.812	20	20	911	1183
comp69630_c1_seq43	1	p1	(T)11	11	1029	1039	TTTGATTTGGTGGCATCTGA	60.049	20	CCTCTGCTGTTGTGCTTGTG	60.651	20	277	836	1112	TTTGATTTGGTGGCATCTGA	60.049	20	GCTGTTGTGCTTGTGCTCTT	59.243	20	20	836	1107	TTTGATTTGGTGGCATCTGA	60.049	20	TGCTGTTGTGCTTGTGCTCT	60.812	20	20	836	1108
comp69630_c1_seq46	1	p1	(T)11	11	1029	1039	TTTGATTTGGTGGCATCTGA	60.049	20	CCTCTGCTGTTGTGCTTGTG	60.651	20	277	836	1112	TTTGATTTGGTGGCATCTGA	60.049	20	GCTGTTGTGCTTGTGCTCTT	59.243	20	20	836	1107	TTTGATTTGGTGGCATCTGA	60.049	20	TGCTGTTGTGCTTGTGCTCT	60.812	20	20	836	1108
comp69630_c1_seq47	1	p1	(T)11	11	1029	1039	TTTGATTTGGTGGCATCTGA	60.049	20	CCTCTGCTGTTGTGCTTGTG	60.651	20	277	836	1112	TTTGATTTGGTGGCATCTGA	60.049	20	GCTGTTGTGCTTGTGCTCTT	59.243	20	20	836	1107	TTTGATTTGGTGGCATCTGA	60.049	20	TGCTGTTGTGCTTGTGCTCT	60.812	20	20	836	1108
comp69630_c1_seq48	1	p1	(T)11	11	999	1009	TTTGATTTGGTGGCATCTGA	60.049	20	CCTCTGCTGTTGTGCTTGTG	60.651	20	277	806	1082	TTTGATTTGGTGGCATCTGA	60.049	20	GCTGTTGTGCTTGTGCTCTT	59.243	20	20	806	1077	TTTGATTTGGTGGCATCTGA	60.049	20	TGCTGTTGTGCTTGTGCTCT	60.812	20	20	806	1078
comp69630_c1_seq49	1	p1	(T)11	11	999	1009	TTTGATTTGGTGGCATCTGA	60.049	20	CCTCTGCTGTTGTGCTTGTG	60.651	20	277	806	1082	TTTGATTTGGTGGCATCTGA	60.049	20	GCTGTTGTGCTTGTGCTCTT	59.243	20	20	806	1077	TTTGATTTGGTGGCATCTGA	60.049	20	TGCTGTTGTGCTTGTGCTCT	60.812	20	20	806	1078
comp69630_c1_seq51	1	p1	(T)11	11	999	1009	TTTGATTTGGTGGCATCTGA	60.049	20	CCTCTGCTGTTGTGCTTGTG	60.651	20	277	806	1082	TTTGATTTGGTGGCATCTGA	60.049	20	GCTGTTGTGCTTGTGCTCTT	59.243	20	20	806	1077	TTTGATTTGGTGGCATCTGA	60.049	20	TGCTGTTGTGCTTGTGCTCT	60.812	20	20	806	1078
comp69630_c1_seq56	1	p1	(T)11	11	924	934	TTTGATTTGGTGGCATCTGA	60.049	20	CCTCTGCTGTTGTGCTTGTG	60.651	20	277	731	1007	TTTGATTTGGTGGCATCTGA	60.049	20	GCTGTTGTGCTTGTGCTCTT	59.243	20	20	731	1002	TTTGATTTGGTGGCATCTGA	60.049	20	TGCTGTTGTGCTTGTGCTCT	60.812	20	20	731	1003
comp69630_c1_seq57	1	p1	(T)11	11	924	934	TTTGATTTGGTGGCATCTGA	60.049	20	CCTCTGCTGTTGTGCTTGTG	60.651	20	277	731	1007	TTTGATTTGGTGGCATCTGA	60.049	20	GCTGTTGTGCTTGTGCTCTT	59.243	20	20	731	1002	TTTGATTTGGTGGCATCTGA	60.049	20	TGCTGTTGTGCTTGTGCTCT	60.812	20	20	731	1003
comp69630_c1_seq58	1	p1	(T)11	11	900	910	TTTGATTTGGTGGCATCTGA	60.049	20	CCTCTGCTGTTGTGCTTGTG	60.651	20	277	707	983	TTTGATTTGGTGGCATCTGA	60.049	20	GCTGTTGTGCTTGTGCTCTT	59.243	20	20	707	978	TTTGATTTGGTGGCATCTGA	60.049	20	TGCTGTTGTGCTTGTGCTCT	60.812	20	20	707	979
comp69630_c1_seq60	1	p1	(T)11	11	924	934	TTTGATTTGGTGGCATCTGA	60.049	20	CCTCTGCTGTTGTGCTTGTG	60.651	20	277	731	1007	TTTGATTTGGTGGCATCTGA	60.049	20	GCTGTTGTGCTTGTGCTCTT	59.243	20	20	731	1002	TTTGATTTGGTGGCATCTGA	60.049	20	TGCTGTTGTGCTTGTGCTCT	60.812	20	20	731	1003
comp69630_c1_seq61	1	p1	(T)11	11	895	905	TTTGATTTGGTGGCATCTGA	60.049	20	CCTCTGCTGTTGTGCTTGTG	60.651	20	277	702	978	TTTGATTTGGTGGCATCTGA	60.049	20	GCTGTTGTGCTTGTGCTCTT	59.243	20	20	702	973	TTTGATTTGGTGGCATCTGA	60.049	20	TGCTGTTGTGCTTGTGCTCT	60.812	20	20	702	974
comp69630_c1_seq62	1	p1	(T)11	11	900	910	TTTGATTTGGTGGCATCTGA	60.049	20	CCTCTGCTGTTGTGCTTGTG	60.651	20	277	707	983	TTTGATTTGGTGGCATCTGA	60.049	20	GCTGTTGTGCTTGTGCTCTT	59.243	20	20	707	978	TTTGATTTGGTGGCATCTGA	60.049	20	TGCTGTTGTGCTTGTGCTCT	60.812	20	20	707	979
comp69630_c1_seq63	1	p1	(T)11	11	895	905	TTTGATTTGGTGGCATCTGA	60.049	20	CCTCTGCTGTTGTGCTTGTG	60.651	20	277	702	978	TTTGATTTGGTGGCATCTGA	60.049	20	GCTGTTGTGCTTGTGCTCTT	59.243	20	20	702	973	TTTGATTTGGTGGCATCTGA	60.049	20	TGCTGTTGTGCTTGTGCTCT	60.812	20	20	702	974
comp69630_c1_seq65	1	p1	(T)11	11	900	910	TTTGATTTGGTGGCATCTGA	60.049	20	CCTCTGCTGTTGTGCTTGTG	60.651	20	277	707	983	TTTGATTTGGTGGCATCTGA	60.049	20	GCTGTTGTGCTTGTGCTCTT	59.243	20	20	707	978	TTTGATTTGGTGGCATCTGA	60.049	20	TGCTGTTGTGCTTGTGCTCT	60.812	20	20	707	979
comp69630_c1_seq66	1	p1	(T)11	11	895	905	TTTGATTTGGTGGCATCTGA	60.049	20	CCTCTGCTGTTGTGCTTGTG	60.651	20	277	702	978	TTTGATTTGGTGGCATCTGA	60.049	20	GCTGTTGTGCTTGTGCTCTT	59.243	20	20	702	973	TTTGATTTGGTGGCATCTGA	60.049	20	TGCTGTTGTGCTTGTGCTCT	60.812	20	20	702	974
comp69630_c1_seq73	1	p1	(T)11	11	820	830	TTTGATTTGGTGGCATCTGA	60.049	20	CCTCTGCTGTTGTGCTTGTG	60.651	20	277	627	903	TTTGATTTGGTGGCATCTGA	60.049	20	GCTGTTGTGCTTGTGCTCTT	59.243	20	20	627	898	TTTGATTTGGTGGCATCTGA	60.049	20	TGCTGTTGTGCTTGTGCTCT	60.812	20	20	627	899
comp69630_c1_seq74	1	p1	(T)11	11	820	830	TTTGATTTGGTGGCATCTGA	60.049	20	CCTCTGCTGTTGTGCTTGTG	60.651	20	277	627	903	TTTGATTTGGTGGCATCTGA	60.049	20	GCTGTTGTGCTTGTGCTCTT	59.243	20	20	627	898	TTTGATTTGGTGGCATCTGA	60.049	20	TGCTGTTGTGCTTGTGCTCT	60.812	20	20	627	899
comp69630_c1_seq75	1	p1	(T)11	11	820	830	TTTGATTTGGTGGCATCTGA	60.049	20	CCTCTGCTGTTGTGCTTGTG	60.651	20	277	627	903	TTTGATTTGGTGGCATCTGA	60.049	20	GCTGTTGTGCTTGTGCTCTT	59.243	20	20	627	898	TTTGATTTGGTGGCATCTGA	60.049	20	TGCTGTTGTGCTTGTGCTCT	60.812	20	20	627	899
comp69630_c1_seq76	1	p1	(T)11	11	790	800	TTTGATTTGGTGGCATCTGA	60.049	20	CCTCTGCTGTTGTGCTTGTG	60.651	20	277	597	873	TTTGATTTGGTGGCATCTGA	60.049	20	GCTGTTGTGCTTGTGCTCTT	59.243	20	20	597	868	TTTGATTTGGTGGCATCTGA	60.049	20	TGCTGTTGTGCTTGTGCTCT	60.812	20	20	597	869
comp69630_c1_seq77	1	p1	(T)11	11	790	800	TTTGATTTGGTGGCATCTGA	60.049	20	CCTCTGCTGTTGTGCTTGTG	60.651	20	277	597	873	TTTGATTTGGTGGCATCTGA	60.049	20	GCTGTTGTGCTTGTGCTCTT	59.243	20	20	597	868	TTTGATTTGGTGGCATCTGA	60.049	20	TGCTGTTGTGCTTGTGCTCT	60.812	20	20	597	869
comp69630_c1_seq79	1	p1	(T)11	11	766	776	TTTGATTTGGTGGCATCTGA	60.049	20	CCTCTGCTGTTGTGCTTGTG	60.651	20	277	573	849	TTTGATTTGGTGGCATCTGA	60.049	20	GCTGTTGTGCTTGTGCTCTT	59.243	20	20	573	844	TTTGATTTGGTGGCATCTGA	60.049	20	TGCTGTTGTGCTTGTGCTCT	60.812	20	20	573	845
comp69630_c1_seq80	1	p1	(T)11	11	790	800	TTTGATTTGGTGGCATCTGA	60.049	20	CCTCTGCTGTTGTGCTTGTG	60.651	20	277	597	873	TTTGATTTGGTGGCATCTGA	60.049	20	GCTGTTGTGCTTGTGCTCTT	59.243	20	20	597	868	TTTGATTTGGTGGCATCTGA	60.049	20	TGCTGTTGTGCTTGTGCTCT	60.812	20	20	597	869
comp69630_c1_seq83	1	p1	(T)11	11	766	776	TTTGATTTGGTGGCATCTGA	60.049	20	CCTCTGCTGTTGTGCTTGTG	60.651	20	277	573	849	TTTGATTTGGTGGCATCTGA	60.049	20	GCTGTTGTGCTTGTGCTCTT	59.243	20	20	573	844	TTTGATTTGGTGGCATCTGA	60.049	20	TGCTGTTGTGCTTGTGCTCT	60.812	20	20	573	845
comp69630_c1_seq85	1	p1	(T)11	11	766	776	TTTGATTTGGTGGCATCTGA	60.049	20	CCTCTGCTGTTGTGCTTGTG	60.651	20	277	573	849	TTTGATTTGGTGGCATCTGA	60.049	20	GCTGTTGTGCTTGTGCTCTT	59.243	20	20	573	844	TTTGATTTGGTGGCATCTGA	60.049	20	TGCTGTTGTGCTTGTGCTCT	60.812	20	20	573	845
comp69630_c1_seq89	1	p1	(T)11	11	715	725	TTTGATTTGGTGGCATCTGA	60.049	20	CCTCTGCTGTTGTGCTTGTG	60.651	20	277	522	798	TTTGATTTGGTGGCATCTGA	60.049	20	GCTGTTGTGCTTGTGCTCTT	59.243	20	20	522	793	TTTGATTTGGTGGCATCTGA	60.049	20	TGCTGTTGTGCTTGTGCTCT	60.812	20	20	522	794
comp69630_c1_seq90	1	p1	(T)11	11	715	725	TTTGATTTGGTGGCATCTGA	60.049	20	CCTCTGCTGTTGTGCTTGTG	60.651	20	277	522	798	TTTGATTTGGTGGCATCTGA	60.049	20	GCTGTTGTGCTTGTGCTCTT	59.243	20	20	522	793	TTTGATTTGGTGGCATCTGA	60.049	20	TGCTGTTGTGCTTGTGCTCT	60.812	20	20	522	794
comp69630_c1_seq92	1	p1	(T)11	11	691	701	TTTGATTTGGTGGCATCTGA	60.049	20	CCTCTGCTGTTGTGCTTGTG	60.651	20	277	498	774	TTTGATTTGGTGGCATCTGA	60.049	20	GCTGTTGTGCTTGTGCTCTT	59.243	20	20	498	769	TTTGATTTGGTGGCATCTGA	60.049	20	TGCTGTTGTGCTTGTGCTCT	60.812	20	20	498	770
comp69630_c1_seq93	1	p1	(T)11	11	715	725	TTTGATTTGGTGGCATCTGA	60.049	20	CCTCTGCTGTTGTGCTTGTG	60.651	20	277	522	798	TTTGATTTGGTGGCATCTGA	60.049	20	GCTGTTGTGCTTGTGCTCTT	59.243	20	20	522	793	TTTGATTTGGTGGCATCTGA	60.049	20	TGCTGTTGTGCTTGTGCTCT	60.812	20	20	522	794
comp69630_c1_seq95	1	p1	(T)11	11	691	701	TTTGATTTGGTGGCATCTGA	60.049	20	CCTCTGCTGTTGTGCTTGTG	60.651	20	277	498	774	TTTGATTTGGTGGCATCTGA	60.049	20	GCTGTTGTGCTTGTGCTCTT	59.243	20	20	498	769	TTTGATTTGGTGGCATCTGA	60.049	20	TGCTGTTGTGCTTGTGCTCT	60.812	20	20	498	770
comp69630_c1_seq97	1	p1	(T)11	11	691	701	TTTGATTTGGTGGCATCTGA	60.049	20	CCTCTGCTGTTGTGCTTGTG	60.651	20	277	498	774	TTTGATTTGGTGGCATCTGA	60.049	20	GCTGTTGTGCTTGTGCTCTT	59.243	20	20	498	769	TTTGATTTGGTGGCATCTGA	60.049	20	TGCTGTTGTGCTTGTGCTCT	60.812	20	20	498	770
comp42462_c0_seq1	1	p1	(A)10	10	113	122	TTTGATTCGCTAAACATCAGC	58.057	21	CATGAAGTTGTATGGGTGCG	59.988	20	241	3	243	TTTGATTCGCTAAACATCAGC	58.057	21	CTCCGTATGATGGCTTTGGT	59.955	20	20	3	281	TTTGATTCGCTAAACATCAGC	58.057	21	ACTCCGTATGATGGCTTTGG	59.955	20	20	3	282
comp42462_c0_seq2	1	p1	(A)10	10	113	122	TTTGATTCGCTAAACATCAGC	58.057	21	CATGAAGTTGTATGGGTGCG	59.988	20	241	3	243	TTTGATTCGCTAAACATCAGC	58.057	21	CTCCGTATGATGGCTTTGGT	59.955	20	20	3	281	TTTGATTCGCTAAACATCAGC	58.057	21	ACTCCGTATGATGGCTTTGG	59.955	20	20	3	282
comp34909_c0_seq1	1	p1	(T)11	11	201	211	TTTGATTCCCAGCCCCTACT	60.817	20	TCAACCTCATCCATCCTCAA	59.009	20	103	177	279	TTTGATTCCCAGCCCCTACT	60.817	20	TTCAACCTCATCCATCCTCA	59.009	20	20	177	280	ATGCTCCTTTTGATTCCCAG	59.126	20	TCAACCTCATCCATCCTCAA	59.009	20	20	169	279
comp68373_c0_seq2	2	p3	(CTC)5	15	302	316	TTTGATTCATTCATGGCAGC	59.628	20	AGGCTTTTCGGCTTTGAAAT	60.204	20	234	237	470	TTTGATTCATTCATGGCAGC	59.628	20	CATAGGCTTTTCGGCTTTGA	60.335	20	20	237	473	ATTCATTCATGGCAGCCAAC	60.874	20	AGGCTTTTCGGCTTTGAAAT	60.204	20	20	241	470
comp68373_c0_seq4	2	p3	(CTC)5	15	302	316	TTTGATTCATTCATGGCAGC	59.628	20	AGGCTTTTCGGCTTTGAAAT	60.204	20	234	237	470	TTTGATTCATTCATGGCAGC	59.628	20	CATAGGCTTTTCGGCTTTGA	60.335	20	20	237	473	ATTCATTCATGGCAGCCAAC	60.874	20	AGGCTTTTCGGCTTTGAAAT	60.204	20	20	241	470
comp68373_c0_seq6	2	p3	(CTC)5	15	302	316	TTTGATTCATTCATGGCAGC	59.628	20	AGGCTTTTCGGCTTTGAAAT	60.204	20	234	237	470	TTTGATTCATTCATGGCAGC	59.628	20	CATAGGCTTTTCGGCTTTGA	60.335	20	20	237	473	ATTCATTCATGGCAGCCAAC	60.874	20	AGGCTTTTCGGCTTTGAAAT	60.204	20	20	241	470
comp68373_c0_seq8	2	p3	(CTC)5	15	302	316	TTTGATTCATTCATGGCAGC	59.628	20	AGGCTTTTCGGCTTTGAAAT	60.204	20	234	237	470	TTTGATTCATTCATGGCAGC	59.628	20	CATAGGCTTTTCGGCTTTGA	60.335	20	20	237	473	ATTCATTCATGGCAGCCAAC	60.874	20	AGGCTTTTCGGCTTTGAAAT	60.204	20	20	241	470
comp1072539_c0_seq1	1	p1	(T)11	11	119	129	TTTGATGGTAGGCCTTGAATG	59.946	21	GGGGAAGGCTTGTTTTTCTT	59.571	20	154	32	185	TTTGATGGTAGGCCTTGAATG	59.946	21	AAGGGGAAGGCTTGTTTTTC	59.571	20	20	32	187	TTTGATGGTAGGCCTTGAATG	59.946	21	GAAGGGGAAGGCTTGTTTTT	59.571	20	20	32	188
comp6490_c0_seq1	1	p1	(T)10	10	553	562	TTTGATGCTTCTTTCGGGTC	60.192	20	GACACCAACACGTTGACACC	59.897	20	181	512	692	CTTTCGGGTCGTGTGAACTT	60.149	20	TACATGTGTCGGCGTTCTGT	60.183	20	20	522	635	CTTTCGGGTCGTGTGAACTT	60.149	20	TGACTACATGTGTCGGCGTT	60.183	20	20	522	639
comp50982_c0_seq2	1	p1	(T)10	10	117	126	TTTGATGCAATCGGAAGATG	59.622	20	CCCTCTCAGTTTCCTTGCAG	59.982	20	267	37	303	TTTGATGCAATCGGAAGATG	59.622	20	CCATTTTCATCCCTCCTTCA	59.864	20	20	37	200	TGTTGAGTTCGGTTGGGTTT	60.388	20	CCATTTTCATCCCTCCTTCA	59.864	20	20	9	200
comp56736_c0_seq2	1	p1	(A)10	10	64	73	TTTGATGAGCATTAACCATATTCC	59.28	24	TGGTGAATGAAGCAAAGCAG	59.988	20	273	13	285	TTGATGAGCATTAACCATATTCC	58.029	23	TGGTGAATGAAGCAAAGCAG	59.988	20	20	14	285	TTGATGAGCATTAACCATATTCC	58.029	23	TGGATGGTGAATGAAGCAAA	60.049	20	20	14	289
comp42369_c0_seq1	1	p1	(T)10	10	305	314	TTTGATGAATGTCTTGCCCA	60.049	20	CCAATGACCGATACCCTTTC	59.244	20	114	228	341	TGAATGTCTTGCCCAGAATG	59.648	20	CCAATGACCGATACCCTTTC	59.244	20	20	233	341	TTGATGAATGTCTTGCCCAG	59.648	20	CCAATGACCGATACCCTTTC	59.244	20	20	229	341
comp56877_c0_seq1	1	p2	(TG)7	14	137	150	TTTGATATTACCCAAAAATAAACAAAC	58.079	27	GACGAAAGGAGGAGCAAGTG	59.989	20	246	107	352	TTTGATATTACCCAAAAATAAACAAAC	58.079	27	TGACGAAAGGAGGAGCAAGT	59.989	20	20	107	353	GATTTTGATATTACCCAAAAATAAACA	58.039	27	GACGAAAGGAGGAGCAAGTG	59.989	20	20	104	352
comp56877_c0_seq2	1	p2	(TG)7	14	137	150	TTTGATATTACCCAAAAATAAACAAAC	58.079	27	GACGAAAGGAGGAGCAAGTG	59.989	20	246	107	352	TTTGATATTACCCAAAAATAAACAAAC	58.079	27	TGACGAAAGGAGGAGCAAGT	59.989	20	20	107	353	GATTTTGATATTACCCAAAAATAAACA	58.039	27	GACGAAAGGAGGAGCAAGTG	59.989	20	20	104	352
comp66334_c0_seq6	1	p1	(A)10	10	369	378	TTTGATACCGGTCTCTGTTCG	60.118	21	TTCAGTGATCATCTTGCAATTTTT	60.01	24	166	251	416	TTTGATACCGGTCTCTGTTCG	60.118	21	TTTCAGTGATCATCTTGCAATTTT	60.01	24	24	251	417	TGATACCGGTCTCTGTTCGTC	60.126	21	TTCAGTGATCATCTTGCAATTTTT	60.01	24	24	253	416
comp66334_c0_seq8	1	p1	(A)10	10	203	212	TTTGATACCGGTCTCTGTTCG	60.118	21	TTCAGTGATCATCTTGCAATTTTT	60.01	24	166	85	250	TTTGATACCGGTCTCTGTTCG	60.118	21	TTTCAGTGATCATCTTGCAATTTT	60.01	24	24	85	251	TGATACCGGTCTCTGTTCGTC	60.126	21	TTCAGTGATCATCTTGCAATTTTT	60.01	24	24	87	250
comp57043_c0_seq1	1	p1	(T)10	10	123	132	TTTGAGTGCTAAATCAGGTTGA	57.573	22	ACATGGTCCCAGAAAACCAA	60.21	20	239	7	245	TTTGAGTGCTAAATCAGGTTGA	57.573	22	AACATGGTCCCAGAAAACCA	60.21	20	20	7	246	TTTGAGTGCTAAATCAGGTTGA	57.573	22	CAACATGGTCCCAGAAAACC	60.21	20	20	7	247
comp35277_c0_seq1	1	p1	(T)12	12	55	66	TTTGAGTAAAAATTGGTCAAAAATG	58.627	25	CCCTCTCTCTCATGGTTTTGA	59.269	21	207	2	208	TTTGAGTAAAAATTGGTCAAAAATG	58.627	25	TCCCTCTCTCTCATGGTTTTG	59.269	21	21	2	209	TTGAGTAAAAATTGGTCAAAAATG	57.419	24	CCCTCTCTCTCATGGTTTTGA	59.269	21	21	3	208
comp54937_c0_seq1	1	p1	(A)10	10	595	604	TTTGAGGTGGGATTCGTAGG	59.926	20	TCTCTCTTCTCTCCCCTCCC	59.883	20	195	547	741	TTCAGGAATTTTGAGGTGGG	59.903	20	TCTCTCTTCTCTCCCCTCCC	59.883	20	20	538	741	TTTGAGGTGGGATTCGTAGG	59.926	20	CTTCGACTCGAGATGTGGTG	59.415	20	20	547	706
comp66913_c0_seq1	1	p1	(T)21	21	47	67	TTTGAGGCGGTTTTGTCTTT	59.724	20	TTTCAGCTCTCATTCCCACA	59.369	20	205	3	207	TTTGAGGCGGTTTTGTCTTT	59.724	20	GCTCTCATTCCCACACTTGG	60.656	20	20	3	202	TTTGAGGCGGTTTTGTCTTT	59.724	20	ATTCCCACACTTGGGCTTTT	60.723	20	20	3	196
comp66913_c0_seq2	1	p1	(T)21	21	47	67	TTTGAGGCGGTTTTGTCTTT	59.724	20	TTTCAGCTCTCATTCCCACA	59.369	20	205	3	207	TTTGAGGCGGTTTTGTCTTT	59.724	20	GCTCTCATTCCCACACTTGG	60.656	20	20	3	202	TTTGAGGCGGTTTTGTCTTT	59.724	20	ATTCCCACACTTGGGCTTTT	60.723	20	20	3	196
comp66913_c0_seq3	1	p1	(T)21	21	47	67	TTTGAGGCGGTTTTGTCTTT	59.724	20	TTTCAGCTCTCATTCCCACA	59.369	20	205	3	207	TTTGAGGCGGTTTTGTCTTT	59.724	20	GCTCTCATTCCCACACTTGG	60.656	20	20	3	202	TTTGAGGCGGTTTTGTCTTT	59.724	20	ATTCCCACACTTGGGCTTTT	60.723	20	20	3	196
comp66913_c0_seq4	1	p1	(T)21	21	47	67	TTTGAGGCGGTTTTGTCTTT	59.724	20	TTTCAGCTCTCATTCCCACA	59.369	20	205	3	207	TTTGAGGCGGTTTTGTCTTT	59.724	20	GCTCTCATTCCCACACTTGG	60.656	20	20	3	202	TTTGAGGCGGTTTTGTCTTT	59.724	20	ATTCCCACACTTGGGCTTTT	60.723	20	20	3	196
comp66913_c0_seq5	1	p1	(T)21	21	47	67	TTTGAGGCGGTTTTGTCTTT	59.724	20	TTTCAGCTCTCATTCCCACA	59.369	20	205	3	207	TTTGAGGCGGTTTTGTCTTT	59.724	20	GCTCTCATTCCCACACTTGG	60.656	20	20	3	202	TTTGAGGCGGTTTTGTCTTT	59.724	20	ATTCCCACACTTGGGCTTTT	60.723	20	20	3	196
comp71770_c0_seq2	1	p3	(ACA)5	15	147	161	TTTGAGGCAATGTCGATGTC	59.654	20	CGTTGTGCTTGATGGTAAGG	59.195	20	242	85	326	TTTGAGGCAATGTCGATGTC	59.654	20	ACGTTGTGCTTGATGGTAAGG	60.045	21	21	85	327	GATTTGAGGCAATGTCGATG	59.079	20	CGTTGTGCTTGATGGTAAGG	59.195	20	20	83	326
comp71770_c0_seq4	1	p3	(ACA)5	15	147	161	TTTGAGGCAATGTCGATGTC	59.654	20	CGTTGTGCTTGATGGTAAGG	59.195	20	242	85	326	TTTGAGGCAATGTCGATGTC	59.654	20	ACGTTGTGCTTGATGGTAAGG	60.045	21	21	85	327	GATTTGAGGCAATGTCGATG	59.079	20	CGTTGTGCTTGATGGTAAGG	59.195	20	20	83	326
comp71770_c0_seq5	1	p3	(ACA)5	15	147	161	TTTGAGGCAATGTCGATGTC	59.654	20	CGTTGTGCTTGATGGTAAGG	59.195	20	242	85	326	TTTGAGGCAATGTCGATGTC	59.654	20	ACGTTGTGCTTGATGGTAAGG	60.045	21	21	85	327	GATTTGAGGCAATGTCGATG	59.079	20	CGTTGTGCTTGATGGTAAGG	59.195	20	20	83	326
comp71689_c0_seq6	1	p1	(A)12	12	630	641	TTTGAGCCGAGGTACTTTTGA	59.869	21	ATTGGGGCTCAGAACCTTTC	60.443	20	161	504	664	TTGAGCCGAGGTACTTTTGA	58.501	20	ATTGGGGCTCAGAACCTTTC	60.443	20	20	505	664	ACTCCAAAGTTTGAGCCGAG	59.473	20	TGAACAACTTATTGGGGCTCA	60.487	21	21	495	674
comp42055_c0_seq1	2	p3	(AAT)5	15	831	845	TTTGAGAGCATTGGCAGTTG	59.988	20	AAGATGAGGCATTCGTTGCT	59.843	20	225	737	961	TTTGAGAGCATTGGCAGTTG	59.988	20	AAAGATGAGGCATTCGTTGC	60.221	20	20	737	962	GAAGAAGCCCACATCCTCAG	59.803	20	AAGATGAGGCATTCGTTGCT	59.843	20	20	756	961
comp61418_c0_seq2	3	p1	(A)12	12	965	976	TTTGACTCAGACCGCACTTG	60.025	20	TGCTGTTGTCACAATGCAAA	59.877	20	219	868	1086	CTCAGACCGCACTTGCTACA	60.199	20	TGCTGTTGTCACAATGCAAA	59.877	20	20	873	1086	TGGCCTTTTTGACTCAGACC	60.232	20	TGCTGTTGTCACAATGCAAA	59.877	20	20	861	1086
comp61418_c0_seq4	3	p1	(A)12	12	929	940	TTTGACTCAGACCGCACTTG	60.025	20	TGCTGTTGTCACAATGCAAA	59.877	20	219	832	1050	CTCAGACCGCACTTGCTACA	60.199	20	TGCTGTTGTCACAATGCAAA	59.877	20	20	837	1050	TGGCCTTTTTGACTCAGACC	60.232	20	TGCTGTTGTCACAATGCAAA	59.877	20	20	825	1050
comp65709_c0_seq1	1	p1	(A)11	11	58	68	TTTGACGTGCAGCTCTAGACA	59.797	21	TGAGAGGAGGGATGAAATGG	60.003	20	186	1	186	TTTGACGTGCAGCTCTAGACA	59.797	21	GTGGTATCCCGTTGGATTTG	60.051	20	20	1	150	TTTGACGTGCAGCTCTAGACA	59.797	21	TGGAGATGTAGGTGCCTTCC	60.073	20	20	1	228
comp65709_c0_seq3	1	p1	(A)11	11	58	68	TTTGACGTGCAGCTCTAGACA	59.797	21	TGAGAGGAGGGATGAAATGG	60.003	20	186	1	186	TTTGACGTGCAGCTCTAGACA	59.797	21	GTGGTATCCCGTTGGATTTG	60.051	20	20	1	150	TTTGACGTGCAGCTCTAGACA	59.797	21	TGGAGATGTAGGTGCCTTCC	60.073	20	20	1	228
comp65709_c0_seq7	1	p1	(A)11	11	58	68	TTTGACGTGCAGCTCTAGACA	59.797	21	TGAGAGGAGGGATGAAATGG	60.003	20	186	1	186	TTTGACGTGCAGCTCTAGACA	59.797	21	GTGGTATCCCGTTGGATTTG	60.051	20	20	1	150	TTTGACGTGCAGCTCTAGACA	59.797	21	TGGAGATGTAGGTGCCTTCC	60.073	20	20	1	228
comp65709_c0_seq8	1	p1	(A)11	11	58	68	TTTGACGTGCAGCTCTAGACA	59.797	21	TGAGAGGAGGGATGAAATGG	60.003	20	186	1	186	TTTGACGTGCAGCTCTAGACA	59.797	21	GTGGTATCCCGTTGGATTTG	60.051	20	20	1	150	TTTGACGTGCAGCTCTAGACA	59.797	21	TGGAGATGTAGGTGCCTTCC	60.073	20	20	1	228
comp67462_c0_seq1	1	p3	(ATT)5	15	3160	3174	TTTGACGACGGTTGTTTCAA	60.127	20	GTTGTTCGGAAGGAACCTGA	60.088	20	275	3066	3340	TTTGACGACGGTTGTTTCAA	60.127	20	CGGAAGGAACCTGAAGTGAA	60.224	20	20	3066	3334	TTTGACGACGGTTGTTTCAA	60.127	20	TTCGGAAGGAACCTGAAGTG	60.224	20	20	3066	3336
comp67462_c0_seq2	1	p3	(ATT)5	15	2289	2303	TTTGACGACGGTTGTTTCAA	60.127	20	GTTGTTCGGAAGGAACCTGA	60.088	20	275	2195	2469	TTTGACGACGGTTGTTTCAA	60.127	20	CGGAAGGAACCTGAAGTGAA	60.224	20	20	2195	2463	TTTGACGACGGTTGTTTCAA	60.127	20	TTCGGAAGGAACCTGAAGTG	60.224	20	20	2195	2465
comp67462_c0_seq3	1	p3	(ATT)5	15	1832	1846	TTTGACGACGGTTGTTTCAA	60.127	20	GTTGTTCGGAAGGAACCTGA	60.088	20	275	1738	2012	TTTGACGACGGTTGTTTCAA	60.127	20	CGGAAGGAACCTGAAGTGAA	60.224	20	20	1738	2006	TTTGACGACGGTTGTTTCAA	60.127	20	TTCGGAAGGAACCTGAAGTG	60.224	20	20	1738	2008
comp67462_c0_seq7	1	p3	(ATT)5	15	1643	1657	TTTGACGACGGTTGTTTCAA	60.127	20	GTTGTTCGGAAGGAACCTGA	60.088	20	275	1549	1823	TTTGACGACGGTTGTTTCAA	60.127	20	CGGAAGGAACCTGAAGTGAA	60.224	20	20	1549	1817	TTTGACGACGGTTGTTTCAA	60.127	20	TTCGGAAGGAACCTGAAGTG	60.224	20	20	1549	1819
comp67462_c0_seq11	1	p3	(ATT)5	15	1444	1458	TTTGACGACGGTTGTTTCAA	60.127	20	GTTGTTCGGAAGGAACCTGA	60.088	20	275	1350	1624	TTTGACGACGGTTGTTTCAA	60.127	20	CGGAAGGAACCTGAAGTGAA	60.224	20	20	1350	1618	TTTGACGACGGTTGTTTCAA	60.127	20	TTCGGAAGGAACCTGAAGTG	60.224	20	20	1350	1620
comp1057531_c0_seq1	1	p1	(T)10	10	31	40	TTTGACGACAACGGAAAGGT	60.529	20	TACGGTACGGCCTCTATTGG	59.975	20	103	3	105	TTTGACGACAACGGAAAGGT	60.529	20	TGCTATTACGGTACGGCCTC	60.117	20	20	3	111	TTTGACGACAACGGAAAGGT	60.529	20	GCTTGCTATTACGGTACGGC	59.769	20	20	3	114
comp60023_c0_seq2	1	p3	(TGC)5	15	541	555	TTTGACCTGTAGGTCCTGGC	60.111	20	TGACCCTGAACCAACAACAA	59.976	20	204	478	681	TTTGACCTGTAGGTCCTGGC	60.111	20	TTGACCCTGAACCAACAACA	59.976	20	20	478	682	TTCACGCACAACAGACATGA	59.868	20	AGCAGCAGCTACAGCAACAA	59.958	20	20	344	612
comp71525_c0_seq35	1	p1	(T)10	10	35	44	TTTGACATATCTTTGTACCCTTTGA	59.016	25	CAGGTTCCAAGTCCATTCGT	59.966	20	197	6	202	TTTGACATATCTTTGTACCCTTTGA	59.016	25	CTTGCAGGTTCCAAGTCCAT	60.111	20	20	6	206	CACATCTTTGACATATCTTTGTACCC	60.064	26	CAGGTTCCAAGTCCATTCGT	59.966	20	20	0	202
comp71525_c0_seq36	1	p1	(T)10	10	35	44	TTTGACATATCTTTGTACCCTTTGA	59.016	25	CAGGTTCCAAGTCCATTCGT	59.966	20	197	6	202	TTTGACATATCTTTGTACCCTTTGA	59.016	25	CTTGCAGGTTCCAAGTCCAT	60.111	20	20	6	206	CACATCTTTGACATATCTTTGTACCC	60.064	26	CAGGTTCCAAGTCCATTCGT	59.966	20	20	0	202
comp71525_c0_seq38	1	p1	(T)10	10	35	44	TTTGACATATCTTTGTACCCTTTGA	59.016	25	CAGGTTCCAAGTCCATTCGT	59.966	20	197	6	202	TTTGACATATCTTTGTACCCTTTGA	59.016	25	CTTGCAGGTTCCAAGTCCAT	60.111	20	20	6	206	CACATCTTTGACATATCTTTGTACCC	60.064	26	CAGGTTCCAAGTCCATTCGT	59.966	20	20	0	202
comp71525_c0_seq39	1	p1	(T)10	10	35	44	TTTGACATATCTTTGTACCCTTTGA	59.016	25	CAGGTTCCAAGTCCATTCGT	59.966	20	197	6	202	TTTGACATATCTTTGTACCCTTTGA	59.016	25	CTTGCAGGTTCCAAGTCCAT	60.111	20	20	6	206	CACATCTTTGACATATCTTTGTACCC	60.064	26	CAGGTTCCAAGTCCATTCGT	59.966	20	20	0	202
comp71525_c0_seq40	1	p1	(T)10	10	35	44	TTTGACATATCTTTGTACCCTTTGA	59.016	25	CAGGTTCCAAGTCCATTCGT	59.966	20	197	6	202	TTTGACATATCTTTGTACCCTTTGA	59.016	25	CTTGCAGGTTCCAAGTCCAT	60.111	20	20	6	206	CACATCTTTGACATATCTTTGTACCC	60.064	26	CAGGTTCCAAGTCCATTCGT	59.966	20	20	0	202
comp71525_c0_seq42	1	p1	(T)10	10	35	44	TTTGACATATCTTTGTACCCTTTGA	59.016	25	CAGGTTCCAAGTCCATTCGT	59.966	20	197	6	202	TTTGACATATCTTTGTACCCTTTGA	59.016	25	CTTGCAGGTTCCAAGTCCAT	60.111	20	20	6	206	CACATCTTTGACATATCTTTGTACCC	60.064	26	CAGGTTCCAAGTCCATTCGT	59.966	20	20	0	202
comp71525_c0_seq49	1	p1	(T)10	10	35	44	TTTGACATATCTTTGTACCCTTTGA	59.016	25	CAGGTTCCAAGTCCATTCGT	59.966	20	197	6	202	TTTGACATATCTTTGTACCCTTTGA	59.016	25	CTTGCAGGTTCCAAGTCCAT	60.111	20	20	6	206	CACATCTTTGACATATCTTTGTACCC	60.064	26	CAGGTTCCAAGTCCATTCGT	59.966	20	20	0	202
comp71525_c0_seq50	1	p1	(T)10	10	35	44	TTTGACATATCTTTGTACCCTTTGA	59.016	25	CAGGTTCCAAGTCCATTCGT	59.966	20	197	6	202	TTTGACATATCTTTGTACCCTTTGA	59.016	25	CTTGCAGGTTCCAAGTCCAT	60.111	20	20	6	206	CACATCTTTGACATATCTTTGTACCC	60.064	26	CAGGTTCCAAGTCCATTCGT	59.966	20	20	0	202
comp71525_c0_seq57	1	p1	(T)10	10	35	44	TTTGACATATCTTTGTACCCTTTGA	59.016	25	CAGGTTCCAAGTCCATTCGT	59.966	20	197	6	202	TTTGACATATCTTTGTACCCTTTGA	59.016	25	CTTGCAGGTTCCAAGTCCAT	60.111	20	20	6	206	CACATCTTTGACATATCTTTGTACCC	60.064	26	CAGGTTCCAAGTCCATTCGT	59.966	20	20	0	202
comp71525_c0_seq58	1	p1	(T)10	10	35	44	TTTGACATATCTTTGTACCCTTTGA	59.016	25	AGGCATCATTACCGCAAAAG	60.096	20	226	6	231	CACATCTTTGACATATCTTTGTACCC	60.064	26	AGGCATCATTACCGCAAAAG	60.096	20	20	0	231	TTTGACATATCTTTGTACCCTTTGA	59.016	25	ATACACCAGCCTCACCATCC	59.81	20	20	6	271
comp65245_c0_seq1	1	p1	(T)11	11	118	128	TTTGACAGTGGCCTTCTTTG	58.897	20	GCAGACGCTTGTATCTTCCC	59.843	20	103	58	160	TTTGACAGTGGCCTTCTTTGT	59.766	21	GCAGACGCTTGTATCTTCCC	59.843	20	20	58	160	TTTTGACAGTGGCCTTCTTTG	60.269	21	GCAGACGCTTGTATCTTCCC	59.843	20	20	57	160
comp66250_c0_seq1	2	p1	(T)11	11	752	762	TTTGAATTCTGTATGCTTGTCTGA	58.945	24	TACCTCCTCTTGCCTCCAAA	59.807	20	120	722	841	TTTGAATTCTGTATGCTTGTCTGA	58.945	24	TCCACGTCACCTGCAGAATA	60.263	20	20	722	1000	TTTTGAATTCTGTATGCTTGTCTGA	60.173	25	TACCTCCTCTTGCCTCCAAA	59.807	20	20	721	841
comp66250_c0_seq2	2	p1	(T)11	11	752	762	TTTGAATTCTGTATGCTTGTCTGA	58.945	24	TACCTCCTCTTGCCTCCAAA	59.807	20	120	722	841	TTTGAATTCTGTATGCTTGTCTGA	58.945	24	TCCACGTCACCTGCAGAATA	60.263	20	20	722	970	TTTTGAATTCTGTATGCTTGTCTGA	60.173	25	TACCTCCTCTTGCCTCCAAA	59.807	20	20	721	841
comp66250_c0_seq3	2	p1	(T)11	11	752	762	TTTGAATTCTGTATGCTTGTCTGA	58.945	24	GGCGGTCACAACTTGTTTTT	60.015	20	176	722	897	TTTGAATTCTGTATGCTTGTCTGA	58.945	24	GCTTGATAGGCAATCCCAAA	60.038	20	20	722	984	TTTTGAATTCTGTATGCTTGTCTGA	60.173	25	GGCGGTCACAACTTGTTTTT	60.015	20	20	721	897
comp66250_c0_seq4	2	p1	(T)11	11	736	746	TTTGAATTCTGTATGCTTGTCTGA	58.945	24	TACCTCCTCTTGCCTCCAAA	59.807	20	120	706	825	TTTTGAATTCTGTATGCTTGTCTGA	60.173	25	TACCTCCTCTTGCCTCCAAA	59.807	20	20	705	825	TTGAATTCTGTATGCTTGTCTGA	57.586	23	TACCTCCTCTTGCCTCCAAA	59.807	20	20	707	825
comp66250_c0_seq8	2	p1	(T)11	11	736	746	TTTGAATTCTGTATGCTTGTCTGA	58.945	24	TACCTCCTCTTGCCTCCAAA	59.807	20	120	706	825	TTTTGAATTCTGTATGCTTGTCTGA	60.173	25	TACCTCCTCTTGCCTCCAAA	59.807	20	20	705	825	TTGAATTCTGTATGCTTGTCTGA	57.586	23	TACCTCCTCTTGCCTCCAAA	59.807	20	20	707	825
comp66250_c0_seq10	2	p1	(T)11	11	736	746	TTTGAATTCTGTATGCTTGTCTGA	58.945	24	TCTTGCCTCCAAAATAAAGCA	59.84	21	113	706	818	TTTTGAATTCTGTATGCTTGTCTGA	60.173	25	TCTTGCCTCCAAAATAAAGCA	59.84	21	21	705	818	TTGAATTCTGTATGCTTGTCTGA	57.586	23	TCTTGCCTCCAAAATAAAGCA	59.84	21	21	707	818
comp1871445_c0_seq1	1	p3	(CAC)6	18	159	176	TTTGAAGCTTATGGGGATGC	60.038	20	CACCAGCTGGAGGACACTTA	58.879	20	187	31	217	TATGGGGATGCATTAGGGAA	60.11	20	CACCAGCTGGAGGACACTTA	58.879	20	20	40	217	TTATGGGGATGCATTAGGGA	60.11	20	CACCAGCTGGAGGACACTTA	58.879	20	20	39	217
comp49012_c0_seq1	1	p3	(TGT)6	18	327	344	TTTGAAGCAAATCACAACCAA	59.192	21	TGTTGCCTAATAAAATAACAACTGC	58.789	25	254	121	374	TTTTGAAGCAAATCACAACCA	59.192	21	TGTTGCCTAATAAAATAACAACTGC	58.789	25	25	120	374	TTTGAAGCAAATCACAACCAA	59.192	21	CTGTTGCCTAATAAAATAACAACTGC	59.587	26	26	121	375
comp43057_c0_seq1	1	c	(AGA)6a(AAG)5	34	78	111	TTTGAAGAGGCAGGGAAGAA	59.926	20	AGGAACAACCACGAGTTCCA	60.545	20	149	15	163	ATGGGTTTGGAGGTTGATGA	60.173	20	AGGAACAACCACGAGTTCCA	60.545	20	20	41	163	CCCTCTATGGGTTTGGAGGT	60.183	20	AGGAACAACCACGAGTTCCA	60.545	20	20	35	163
comp68313_c0_seq2	1	p1	(T)13	13	127	139	TTTGAACTTTGCTTGCATGTC	58.956	21	ACGGAATCAGGAACCAACAA	60.353	20	100	93	192	TTTGAACTTTGCTTGCATGTC	58.956	21	AACGGAATCAGGAACCAACA	60.353	20	20	93	193	TTGAACTTTGCTTGCATGTCTT	59.926	22	AACGGAATCAGGAACCAACA	60.353	20	20	94	193
comp61395_c0_seq1	1	p1	(T)11	11	1129	1139	TTTGAAAGTCGGAGGAGGTT	58.764	20	TTCCCTCCATCTCCCTCTCT	60.149	20	279	952	1230	TTTGAAAGTCGGAGGAGGTT	58.764	20	TTTCCCTCCATCTCCCTCTC	60.532	20	20	952	1231	TTTGAAAGTCGGAGGAGGTT	58.764	20	TCCCTCCATCTCCCTCTCTC	60.694	20	20	952	1229
comp61395_c0_seq2	1	p1	(T)11	11	996	1006	TTTGAAAGTCGGAGGAGGTT	58.764	20	TTCCCTCCATCTCCCTCTCT	60.149	20	279	819	1097	TTTGAAAGTCGGAGGAGGTT	58.764	20	TTTCCCTCCATCTCCCTCTC	60.532	20	20	819	1098	TTTGAAAGTCGGAGGAGGTT	58.764	20	TCCCTCCATCTCCCTCTCTC	60.694	20	20	819	1096
comp61395_c0_seq3	1	p1	(T)11	11	827	837	TTTGAAAGTCGGAGGAGGTT	58.764	20	TTCCCTCCATCTCCCTCTCT	60.149	20	279	650	928	TTTGAAAGTCGGAGGAGGTT	58.764	20	TTTCCCTCCATCTCCCTCTC	60.532	20	20	650	929	TTTGAAAGTCGGAGGAGGTT	58.764	20	TCCCTCCATCTCCCTCTCTC	60.694	20	20	650	927
comp61395_c0_seq4	1	p1	(T)11	11	694	704	TTTGAAAGTCGGAGGAGGTT	58.764	20	TTCCCTCCATCTCCCTCTCT	60.149	20	279	517	795	TTTGAAAGTCGGAGGAGGTT	58.764	20	TTTCCCTCCATCTCCCTCTC	60.532	20	20	517	796	TTTGAAAGTCGGAGGAGGTT	58.764	20	TCCCTCCATCTCCCTCTCTC	60.694	20	20	517	794
comp61395_c0_seq5	1	p1	(T)11	11	544	554	TTTGAAAGTCGGAGGAGGTT	58.764	20	TTCCCTCCATCTCCCTCTCT	60.149	20	279	367	645	TTTGAAAGTCGGAGGAGGTT	58.764	20	TTTCCCTCCATCTCCCTCTC	60.532	20	20	367	646	TTTGAAAGTCGGAGGAGGTT	58.764	20	TCCCTCCATCTCCCTCTCTC	60.694	20	20	367	644
comp61395_c0_seq7	1	p1	(T)11	11	411	421	TTTGAAAGTCGGAGGAGGTT	58.764	20	TTCCCTCCATCTCCCTCTCT	60.149	20	279	234	512	TTTGAAAGTCGGAGGAGGTT	58.764	20	TTTCCCTCCATCTCCCTCTC	60.532	20	20	234	513	TTTGAAAGTCGGAGGAGGTT	58.764	20	TCCCTCCATCTCCCTCTCTC	60.694	20	20	234	511
comp64778_c0_seq1	2	c	(A)17caccaaac(A)19tttta(T)19gtttggtg(T)17	93	1492	1584	TTTGAAAGATTCATCATTTGGC	59.058	22	AATACGAAATGGGTGTGCAA	58.895	20	280	1448	1727	AATACGAAATGGGTGTGCAA	58.895	20	TTTGAAAGATTCATCATTTGGC	59.058	22	22	1347	1626	TTGAAAGATTCATCATTTGGC	57.682	21	AATACGAAATGGGTGTGCAA	58.895	20	20	1449	1727
comp65631_c0_seq1	1	p2	(CT)6	12	41	52	TTTCTTTCTTCTTTCTTGTTCTTTCA	59.203	26	ATTCATTCCTTCCACATGCC	59.756	20	188	11	198	CACTTCATTTTCTTTCTTCTTTCTTG	59.106	26	ATTCATTCCTTCCACATGCC	59.756	20	20	3	198	TTCTTTCTTCTTTCTTGTTCTTTCA	58.028	25	ATTCATTCCTTCCACATGCC	59.756	20	20	12	198
comp65631_c0_seq3	1	p2	(CT)6	12	41	52	TTTCTTTCTTCTTTCTTGTTCTTTCA	59.203	26	ATTCATTCCTTCCACATGCC	59.756	20	188	11	198	CACTTCATTTTCTTTCTTCTTTCTTG	59.106	26	ATTCATTCCTTCCACATGCC	59.756	20	20	3	198	TTCTTTCTTCTTTCTTGTTCTTTCA	58.028	25	ATTCATTCCTTCCACATGCC	59.756	20	20	12	198
comp67571_c0_seq4	1	p3	(TGA)6	18	481	498	TTTCTTGTTTGTGTTTTGGGG	59.862	21	GCTTGCATCTTGCTTCCTTC	60.103	20	279	413	691	GGAGTGGTTGTTGGGTTTTT	58.789	20	GCTTGCATCTTGCTTCCTTC	60.103	20	20	448	691	AGGAGTGGTTGTTGGGTTTTT	59.759	21	GCTTGCATCTTGCTTCCTTC	60.103	20	20	447	691
comp67571_c0_seq5	1	p3	(TGA)6	18	419	436	TTTCTTGTTTGTGTTTTGGGG	59.862	21	GCTTGCATCTTGCTTCCTTC	60.103	20	279	351	629	GGAGTGGTTGTTGGGTTTTT	58.789	20	GCTTGCATCTTGCTTCCTTC	60.103	20	20	386	629	AGGAGTGGTTGTTGGGTTTTT	59.759	21	GCTTGCATCTTGCTTCCTTC	60.103	20	20	385	629
comp67571_c0_seq6	1	p3	(TGA)6	18	291	308	TTTCTTGTTTGTGTTTTGGGG	59.862	21	GCTTGCATCTTGCTTCCTTC	60.103	20	279	223	501	GGAGTGGTTGTTGGGTTTTT	58.789	20	GCTTGCATCTTGCTTCCTTC	60.103	20	20	258	501	AGGAGTGGTTGTTGGGTTTTT	59.759	21	GCTTGCATCTTGCTTCCTTC	60.103	20	20	257	501
comp66545_c0_seq1	1	p2	(CA)9	18	60	77	TTTCTTGTTTCTTTTGCGGC	60.356	20	TGATGCATGGAAAGGTTGTT	58.976	20	207	37	243	TTTCTTGTTTCTTTTGCGGC	60.356	20	TTGATGCATGGAAAGGTTGT	58.976	20	20	37	244	TTTCTTGTTTCTTTTGCGGC	60.356	20	TTGATGCATGGAAAGGTTGTT	60.359	21	21	37	244
comp66545_c0_seq2	1	p2	(CA)9	18	60	77	TTTCTTGTTTCTTTTGCGGC	60.356	20	TGATGCATGGAAAGGTTGTT	58.976	20	207	37	243	TTTCTTGTTTCTTTTGCGGC	60.356	20	TTGATGCATGGAAAGGTTGT	58.976	20	20	37	244	TTTCTTGTTTCTTTTGCGGC	60.356	20	TTGATGCATGGAAAGGTTGTT	60.359	21	21	37	244
comp66545_c0_seq3	1	p2	(CA)9	18	60	77	TTTCTTGTTTCTTTTGCGGC	60.356	20	TGATGCATGGAAAGGTTGTT	58.976	20	207	37	243	TTTCTTGTTTCTTTTGCGGC	60.356	20	TTGATGCATGGAAAGGTTGT	58.976	20	20	37	244	TTTCTTGTTTCTTTTGCGGC	60.356	20	TTGATGCATGGAAAGGTTGTT	60.359	21	21	37	244
comp66545_c0_seq4	1	p2	(CA)9	18	60	77	TTTCTTGTTTCTTTTGCGGC	60.356	20	TGATGCATGGAAAGGTTGTT	58.976	20	207	37	243	TTTCTTGTTTCTTTTGCGGC	60.356	20	TTGATGCATGGAAAGGTTGT	58.976	20	20	37	244	TTTCTTGTTTCTTTTGCGGC	60.356	20	TTGATGCATGGAAAGGTTGTT	60.359	21	21	37	244
comp66545_c0_seq5	1	p2	(CA)9	18	60	77	TTTCTTGTTTCTTTTGCGGC	60.356	20	TGATGCATGGAAAGGTTGTT	58.976	20	207	37	243	TTTCTTGTTTCTTTTGCGGC	60.356	20	TTGATGCATGGAAAGGTTGT	58.976	20	20	37	244	TTTCTTGTTTCTTTTGCGGC	60.356	20	TTGATGCATGGAAAGGTTGTT	60.359	21	21	37	244
comp66545_c0_seq6	1	p2	(CA)9	18	60	77	TTTCTTGTTTCTTTTGCGGC	60.356	20	TGATGCATGGAAAGGTTGTT	58.976	20	207	37	243	TTTCTTGTTTCTTTTGCGGC	60.356	20	TTGATGCATGGAAAGGTTGT	58.976	20	20	37	244	TTTCTTGTTTCTTTTGCGGC	60.356	20	TTGATGCATGGAAAGGTTGTT	60.359	21	21	37	244
comp66545_c0_seq7	1	p2	(CA)9	18	60	77	TTTCTTGTTTCTTTTGCGGC	60.356	20	TGATGCATGGAAAGGTTGTT	58.976	20	207	37	243	TTTCTTGTTTCTTTTGCGGC	60.356	20	TTGATGCATGGAAAGGTTGT	58.976	20	20	37	244	TTTCTTGTTTCTTTTGCGGC	60.356	20	TTGATGCATGGAAAGGTTGTT	60.359	21	21	37	244
comp66545_c0_seq8	1	p2	(CA)9	18	60	77	TTTCTTGTTTCTTTTGCGGC	60.356	20	TGATGCATGGAAAGGTTGTT	58.976	20	207	37	243	TTTCTTGTTTCTTTTGCGGC	60.356	20	TTGATGCATGGAAAGGTTGT	58.976	20	20	37	244	TTTCTTGTTTCTTTTGCGGC	60.356	20	TTGATGCATGGAAAGGTTGTT	60.359	21	21	37	244
comp66545_c0_seq9	1	p2	(CA)9	18	60	77	TTTCTTGTTTCTTTTGCGGC	60.356	20	TGATGCATGGAAAGGTTGTT	58.976	20	207	37	243	TTTCTTGTTTCTTTTGCGGC	60.356	20	TTGATGCATGGAAAGGTTGT	58.976	20	20	37	244	TTTCTTGTTTCTTTTGCGGC	60.356	20	TTGATGCATGGAAAGGTTGTT	60.359	21	21	37	244
comp66545_c0_seq10	1	p2	(CA)9	18	60	77	TTTCTTGTTTCTTTTGCGGC	60.356	20	TGATGCATGGAAAGGTTGTT	58.976	20	207	37	243	TTTCTTGTTTCTTTTGCGGC	60.356	20	TTGATGCATGGAAAGGTTGT	58.976	20	20	37	244	TTTCTTGTTTCTTTTGCGGC	60.356	20	TTGATGCATGGAAAGGTTGTT	60.359	21	21	37	244
comp66545_c0_seq11	1	p2	(CA)9	18	60	77	TTTCTTGTTTCTTTTGCGGC	60.356	20	TGATGCATGGAAAGGTTGTT	58.976	20	207	37	243	TTTCTTGTTTCTTTTGCGGC	60.356	20	TTGATGCATGGAAAGGTTGT	58.976	20	20	37	244	TTTCTTGTTTCTTTTGCGGC	60.356	20	TTGATGCATGGAAAGGTTGTT	60.359	21	21	37	244
comp66545_c0_seq12	1	p2	(CA)9	18	60	77	TTTCTTGTTTCTTTTGCGGC	60.356	20	TGATGCATGGAAAGGTTGTT	58.976	20	207	37	243	TTTCTTGTTTCTTTTGCGGC	60.356	20	TTGATGCATGGAAAGGTTGT	58.976	20	20	37	244	TTTCTTGTTTCTTTTGCGGC	60.356	20	TTGATGCATGGAAAGGTTGTT	60.359	21	21	37	244
comp66545_c0_seq13	1	p2	(CA)9	18	60	77	TTTCTTGTTTCTTTTGCGGC	60.356	20	TGATGCATGGAAAGGTTGTT	58.976	20	207	37	243	TTTCTTGTTTCTTTTGCGGC	60.356	20	TTGATGCATGGAAAGGTTGT	58.976	20	20	37	244	TTTCTTGTTTCTTTTGCGGC	60.356	20	TTGATGCATGGAAAGGTTGTT	60.359	21	21	37	244
comp48734_c0_seq1	2	p1	(A)10	10	424	433	TTTCTTGCTAGTGTCTCTCGGTT	59.595	23	TACAAGGGTTGGGGTTTGAA	60.198	20	257	277	533	CATTTCTTGCTAGTGTCTCTCGG	60.43	23	TACAAGGGTTGGGGTTTGAA	60.198	20	20	275	533	TTTCTTGCTAGTGTCTCTCGG	57.376	21	TACAAGGGTTGGGGTTTGAA	60.198	20	20	277	533
comp30423_c0_seq1	1	p1	(T)10	10	328	337	TTTCTTGATGAACCCGGAAC	59.91	20	TATCCGCATATCTGTTCGCA	60.201	20	256	207	462	TCCCTGGATGAATGACACAA	59.893	20	TATCCGCATATCTGTTCGCA	60.201	20	20	278	462	TGAACCCGGAACTGCTACTT	59.734	20	TATCCGCATATCTGTTCGCA	60.201	20	20	215	462
comp64063_c0_seq2	1	p1	(A)10	10	915	924	TTTCTTGAGGTCCAAGTTTCA	57.441	21	TTTTGTTAACCTGTAGAAAACTCAAAA	58.892	27	280	723	1002	TTTCTTGAGGTCCAAGTTTCA	57.441	21	TTTGTTAACCTGTAGAAAACTCAAAA	57.767	26	26	723	1001	TTTCTTGAGGTCCAAGTTTCA	57.441	21	TTTTGTTAACCTGTAGAAAACTCAAA	57.767	26	26	723	1002
comp64063_c0_seq6	1	p1	(A)10	10	659	668	TTTCTTGAGGTCCAAGTTTCA	57.441	21	TTTTGTTAACCTGTAGAAAACTCAAAA	58.892	27	280	467	746	TTTCTTGAGGTCCAAGTTTCA	57.441	21	TTTGTTAACCTGTAGAAAACTCAAAA	57.767	26	26	467	745	TTTCTTGAGGTCCAAGTTTCA	57.441	21	TTTTGTTAACCTGTAGAAAACTCAAA	57.767	26	26	467	746
comp689635_c0_seq1	1	p1	(A)10	10	207	216	TTTCTTCTTCACACGGTCCA	59.262	20	CTGGCATGGGTTGAATCTCT	60.073	20	254	111	364	TTTCTTCTTCACACGGTCCA	59.262	20	GATCTGGCATGGGTTGAATC	60.289	20	20	111	367	ATGCAGCAAGCTTCATGTTC	59.031	20	CTGGCATGGGTTGAATCTCT	60.073	20	20	182	364
comp63111_c0_seq19	1	p1	(T)10	10	386	395	TTTCTTCTGCTGTTTGTTTTCG	59.553	22	TCCCAATACGGTACAGCCTC	59.955	20	257	318	574	TTTCTTCTGCTGTTTGTTTTCG	59.553	22	CGGTACAGCCTCGATACGAT	60.118	20	20	318	566	AGGGTTTCTCGTCACCACAT	59.43	20	TGAAAATGATCAAAACAAGCG	58.805	21	21	223	501
comp63111_c0_seq20	1	p1	(T)10	10	386	395	TTTCTTCTGCTGTTTGTTTTCG	59.553	22	TCCCAATACGGTACAGCCTC	59.955	20	257	318	574	TTTCTTCTGCTGTTTGTTTTCG	59.553	22	CGGTACAGCCTCGATACGAT	60.118	20	20	318	566	AGGGTTTCTCGTCACCACAT	59.43	20	TGAAAATGATCAAAACAAGCG	58.805	21	21	223	501
comp63111_c0_seq23	1	p1	(T)10	10	205	214	TTTCTTCTGCTGTTTGTTTTCG	59.553	22	TCCCAATACGGTACAGCCTC	59.955	20	257	137	393	TTTCTTCTGCTGTTTGTTTTCG	59.553	22	CGGTACAGCCTCGATACGAT	60.118	20	20	137	385	AGGGTTTCTCGTCACCACAT	59.43	20	TGAAAATGATCAAAACAAGCG	58.805	21	21	42	320
comp63111_c0_seq24	1	p1	(T)10	10	177	186	TTTCTTCTGCTGTTTGTTTTCG	59.553	22	TCCCAATACGGTACAGCCTC	59.955	20	257	109	365	TTTCTTCTGCTGTTTGTTTTCG	59.553	22	CGGTACAGCCTCGATACGAT	60.118	20	20	109	357	AGGGTTTCTCGTCACCACAT	59.43	20	TGAAAATGATCAAAACAAGCG	58.805	21	21	14	292
comp63111_c0_seq25	1	p1	(T)10	10	205	214	TTTCTTCTGCTGTTTGTTTTCG	59.553	22	TCCCAATACGGTACAGCCTC	59.955	20	257	137	393	TTTCTTCTGCTGTTTGTTTTCG	59.553	22	CGGTACAGCCTCGATACGAT	60.118	20	20	137	385	AGGGTTTCTCGTCACCACAT	59.43	20	TGAAAATGATCAAAACAAGCG	58.805	21	21	42	320
comp63111_c0_seq28	1	p1	(T)10	10	177	186	TTTCTTCTGCTGTTTGTTTTCG	59.553	22	TCCCAATACGGTACAGCCTC	59.955	20	257	109	365	TTTCTTCTGCTGTTTGTTTTCG	59.553	22	CGGTACAGCCTCGATACGAT	60.118	20	20	109	357	AGGGTTTCTCGTCACCACAT	59.43	20	TGAAAATGATCAAAACAAGCG	58.805	21	21	14	292
comp63111_c0_seq30	1	p1	(T)10	10	205	214	TTTCTTCTGCTGTTTGTTTTCG	59.553	22	TCCCAATACGGTACAGCCTC	59.955	20	257	137	393	TTTCTTCTGCTGTTTGTTTTCG	59.553	22	CGGTACAGCCTCGATACGAT	60.118	20	20	137	385	AGGGTTTCTCGTCACCACAT	59.43	20	TGAAAATGATCAAAACAAGCG	58.805	21	21	42	320
comp71872_c0_seq1	1	p1	(T)10	10	100	109	TTTCTTCTCTCTCTTTTCCCCA	59.455	22	GGAATTGAAGCCCTAAACCC	59.777	20	263	20	282	TTCTTCTCTCTCTTTTCCCCA	58.108	21	GGAATTGAAGCCCTAAACCC	59.777	20	20	21	282	TTTCTTCTCTCTCTTTTCCCCA	59.455	22	CTGTTTGGAATTGAAGCCCT	59.17	20	20	20	288
comp71872_c0_seq2	1	p1	(T)10	10	100	109	TTTCTTCTCTCTCTTTTCCCCA	59.455	22	GGAATTGAAGCCCTAAACCC	59.777	20	263	20	282	TTCTTCTCTCTCTTTTCCCCA	58.108	21	GGAATTGAAGCCCTAAACCC	59.777	20	20	21	282	TTTCTTCTCTCTCTTTTCCCCA	59.455	22	CTGTTTGGAATTGAAGCCCT	59.17	20	20	20	288
comp1442633_c0_seq1	1	c	(A)10tatt(A)10	24	168	191	TTTCTTCAACTCCTTTGTTATGTGA	59.254	25	TCACTAGCCATTTGCTTTTGG	60.25	21	171	52	222	TTCTTCAACTCCTTTGTTATGTGA	57.991	24	TCACTAGCCATTTGCTTTTGG	60.25	21	21	53	222	TTTTTCTTCAACTCCTTTGTTATGTG	59.975	26	TCACTAGCCATTTGCTTTTGG	60.25	21	21	50	222
comp68460_c0_seq2	2	c	(AAC)5ttct(ACA)5	34	464	497	TTTCTTCAAACCCGAACCTG	60.081	20	GAATCCATTTTCAAACCCCA	59.599	20	232	441	672	TCCACACCTAACTCCGAACC	59.966	20	TGGTGTTTGTGTTTTGGTGC	60.449	20	20	358	565	GGTCCACACCTAACTCCGAA	59.966	20	TGGTGTTTGTGTTTTGGTGC	60.449	20	20	356	565
comp68460_c0_seq1	2	c	(AAC)5ttct(ACA)5	34	476	509	TTTCTTCAAACCCGAACCAC	59.948	20	GAATCCATTTTCAAACCCCA	59.599	20	244	441	684	CTTTCTTCAAACCCGAACCA	60.081	20	GAATCCATTTTCAAACCCCA	59.599	20	20	440	684	TCCACACCTAACTCCGAACC	59.966	20	TGGTGTTTGTGTTTTGGTGC	60.449	20	20	358	577
comp51686_c0_seq1	1	p1	(T)13	13	333	345	TTTCTTACGGCCCAATTCAG	60.067	20	ATCCAAACAGGCCTTCAGTC	59.141	20	187	184	370	TTACGGCCCAATTCAGTCTC	60.074	20	ATCCAAACAGGCCTTCAGTC	59.141	20	20	188	370	TCTTACGGCCCAATTCAGTC	60.074	20	ATCCAAACAGGCCTTCAGTC	59.141	20	20	186	370
comp42441_c0_seq1	1	p1	(T)12	12	59	70	TTTCTTAATTTGAAAGGCAGGC	59.748	22	TTTGGTTTCAAGGAACAGGG	59.942	20	210	12	221	TTCTTAATTTGAAAGGCAGGC	58.508	21	TTTGGTTTCAAGGAACAGGG	59.942	20	20	13	221	TTTCTTAATTTGAAAGGCAGGC	59.748	22	GTCGGGATTTGGAATGGTTA	59.622	20	20	12	290
comp21533_c0_seq1	1	p2	(TA)6	12	40	51	TTTCTTAACATGTTGACCATATTTCTC	58.996	27	GTGCTTCCTCCCACTTGAAA	60.232	20	195	10	204	TTCTTAACATGTTGACCATATTTCTC	57.828	26	GTGCTTCCTCCCACTTGAAA	60.232	20	20	11	204	TTTCTTAACATGTTGACCATATTTCTC	58.996	27	CATGGTTTGAGGTGGTGACA	60.416	20	20	10	173
comp64777_c1_seq2	1	p1	(T)12	12	777	788	TTTCTGTGTCACAAGGCAGC	60.032	20	TGGCAGAGTGTTTTCACAGC	60.032	20	225	712	936	TTTCTGTGTCACAAGGCAGC	60.032	20	TATCCCAGTGCATGCTGGTA	60.096	20	20	712	895	TTTCTGTGTCACAAGGCAGC	60.032	20	CCTTCAGGGGTTATCCCAGT	60.183	20	20	712	906
comp60768_c0_seq1	1	p1	(T)12	12	1691	1702	TTTCTGGATGGAACTGGGAG	60.042	20	GCTTTGTGCAGTGCAATGTT	59.918	20	238	1526	1763	TTTCTGGATGGAACTGGGAG	60.042	20	GTTTGTGGCTTTGTGCAGTG	60.347	20	20	1526	1770	CCGCTTCGCATTCTAGTGTT	60.407	20	GCTTTGTGCAGTGCAATGTT	59.918	20	20	1546	1763
comp60768_c0_seq2	1	p1	(T)12	12	1576	1587	TTTCTGGATGGAACTGGGAG	60.042	20	GCTTTGTGCAGTGCAATGTT	59.918	20	238	1411	1648	TTTCTGGATGGAACTGGGAG	60.042	20	GTTTGTGGCTTTGTGCAGTG	60.347	20	20	1411	1655	CCGCTTCGCATTCTAGTGTT	60.407	20	GCTTTGTGCAGTGCAATGTT	59.918	20	20	1431	1648
comp63168_c0_seq4	2	p1	(A)10	10	385	394	TTTCTGGAGACATCCAACCC	59.903	20	CACTCACCAAGTGTTTGAGGTAA	59.199	23	127	347	473	TCCAACCCTAATCACCATCG	60.713	20	CACTCACCAAGTGTTTGAGGT	57.688	21	21	359	473	TCCAACCCTAATCACCATCG	60.713	20	CACTCACCAAGTGTTTGAGGTAA	59.199	23	23	359	473
comp63168_c0_seq7	1	p1	(A)10	10	211	220	TTTCTGGAGACATCCAACCC	59.903	20	CACTCACCAAGTGTTTGAGGTAA	59.199	23	127	173	299	TCCAACCCTAATCACCATCG	60.713	20	CACTCACCAAGTGTTTGAGGT	57.688	21	21	185	299	TCCAACCCTAATCACCATCG	60.713	20	CACTCACCAAGTGTTTGAGGTAA	59.199	23	23	185	299
comp7570_c0_seq1	1	p1	(T)12	12	123	134	TTTCTGGAAAAGAATATGGGC	58.188	21	GGAACCGCAAAATTGAAGAA	60.053	20	148	36	183	TGTGATTCAATTGGAAAACCAT	59.182	22	GGAACCGCAAAATTGAAGAA	60.053	20	20	66	183	TGTGAATGAAGCAACAACTCC	58.763	21	CATGGAAACAAGGAATGGGA	60.692	20	20	99	238
comp67918_c0_seq1	1	p2	(CT)10	20	113	132	TTTCTGCTTCTGCTGGGTTT	59.993	20	TCAAGGGTGGAAACCTTGTC	59.943	20	123	87	209	TTTCTGCTTCTGCTGGGTTT	59.993	20	ACCATCTTACGGAGAGGGCT	60.096	20	20	87	254	TTTCTGCTTCTGCTGGGTTT	59.993	20	ACGACGACCATCTTACGGAG	60.134	20	20	87	260
comp70051_c0_seq16	1	p1	(T)14	14	71	84	TTTCTGCCACTACTGCTCCA	59.591	20	TTGCATGATGCCTTTCACAT	60.08	20	111	25	135	TTTCTGCCACTACTGCTCCA	59.591	20	ATGTTGCATGATGCCTTTCA	60.08	20	20	25	138	TTTCTGCCACTACTGCTCCA	59.591	20	AGCATGCCGATAACTTTGCT	59.873	20	20	25	213
comp70051_c0_seq20	1	p1	(T)14	14	71	84	TTTCTGCCACTACTGCTCCA	59.591	20	TTGCATGATGCCTTTCACAT	60.08	20	111	25	135	TTTCTGCCACTACTGCTCCA	59.591	20	ATGTTGCATGATGCCTTTCA	60.08	20	20	25	138	TTTCTGCCACTACTGCTCCA	59.591	20	AGCATGCCGATAACTTTGCT	59.873	20	20	25	213
comp70051_c0_seq25	1	p1	(T)14	14	71	84	TTTCTGCCACTACTGCTCCA	59.591	20	TTGCATGATGCCTTTCACAT	60.08	20	111	25	135	TTTCTGCCACTACTGCTCCA	59.591	20	ATGTTGCATGATGCCTTTCA	60.08	20	20	25	138	TTTCTGCCACTACTGCTCCA	59.591	20	AGCATGCCGATAACTTTGCT	59.873	20	20	25	213
comp70051_c0_seq31	1	p1	(T)14	14	71	84	TTTCTGCCACTACTGCTCCA	59.591	20	TTGCATGATGCCTTTCACAT	60.08	20	111	25	135	TTTCTGCCACTACTGCTCCA	59.591	20	ATGTTGCATGATGCCTTTCA	60.08	20	20	25	138	TTTCTGCCACTACTGCTCCA	59.591	20	AGCATGCCGATAACTTTGCT	59.873	20	20	25	213
comp70051_c0_seq40	1	p1	(T)14	14	71	84	TTTCTGCCACTACTGCTCCA	59.591	20	TTGCATGATGCCTTTCACAT	60.08	20	111	25	135	TTTCTGCCACTACTGCTCCA	59.591	20	ATGTTGCATGATGCCTTTCA	60.08	20	20	25	138	TTTCTGCCACTACTGCTCCA	59.591	20	AGCATGCCGATAACTTTGCT	59.873	20	20	25	213
comp70051_c0_seq43	1	p1	(T)14	14	71	84	TTTCTGCCACTACTGCTCCA	59.591	20	TTGCATGATGCCTTTCACAT	60.08	20	111	25	135	TTTCTGCCACTACTGCTCCA	59.591	20	ATGTTGCATGATGCCTTTCA	60.08	20	20	25	138	TTTCTGCCACTACTGCTCCA	59.591	20	AGCATGCCGATAACTTTGCT	59.873	20	20	25	213
comp70051_c0_seq45	1	p1	(T)14	14	71	84	TTTCTGCCACTACTGCTCCA	59.591	20	TTGCATGATGCCTTTCACAT	60.08	20	111	25	135	TTTCTGCCACTACTGCTCCA	59.591	20	ATGTTGCATGATGCCTTTCA	60.08	20	20	25	138	TTTCTGCCACTACTGCTCCA	59.591	20	AGCATGCCGATAACTTTGCT	59.873	20	20	25	213
comp70051_c0_seq46	1	p1	(T)14	14	71	84	TTTCTGCCACTACTGCTCCA	59.591	20	TTGCATGATGCCTTTCACAT	60.08	20	111	25	135	TTTCTGCCACTACTGCTCCA	59.591	20	ATGTTGCATGATGCCTTTCA	60.08	20	20	25	138	TTTCTGCCACTACTGCTCCA	59.591	20	AGCATGCCGATAACTTTGCT	59.873	20	20	25	213
comp1109256_c0_seq1	1	p1	(T)10	10	125	134	TTTCTGAAAACGGGGTCAAG	60.081	20	CAATGACATCATGGCACACA	59.96	20	202	45	246	TTTCTGAAAACGGGGTCAAG	60.081	20	GTGACATCGTGGTTGGTGAC	59.853	20	20	45	190	TTTCTGAAAACGGGGTCAAG	60.081	20	ACTTGGGTGACATCGTGGTT	60.284	20	20	45	196
comp69749_c0_seq1	1	p3	(CTC)5	15	366	380	TTTCTCTTTCACACCCCCAC	59.943	20	GCTGTCACGCATTACTCGAA	60.019	20	220	314	533	TTTCTCTTTCACACCCCCAC	59.943	20	TTCGCTGTCACGCATTACTC	60.019	20	20	314	536	CCAAAACCACTCGCAGAAAT	60.11	20	TTCGCTGTCACGCATTACTC	60.019	20	20	295	536
comp69749_c0_seq2	1	p3	(CTC)5	15	366	380	TTTCTCTTTCACACCCCCAC	59.943	20	GCTGTCACGCATTACTCGAA	60.019	20	220	314	533	TTTCTCTTTCACACCCCCAC	59.943	20	TTCGCTGTCACGCATTACTC	60.019	20	20	314	536	CCAAAACCACTCGCAGAAAT	60.11	20	TTCGCTGTCACGCATTACTC	60.019	20	20	295	536
comp69749_c0_seq3	1	p3	(CTC)5	15	366	380	TTTCTCTTTCACACCCCCAC	59.943	20	GCTGTCACGCATTACTCGAA	60.019	20	220	314	533	TTTCTCTTTCACACCCCCAC	59.943	20	TTCGCTGTCACGCATTACTC	60.019	20	20	314	536	CCAAAACCACTCGCAGAAAT	60.11	20	TTCGCTGTCACGCATTACTC	60.019	20	20	295	536
comp69749_c0_seq4	1	p3	(CTC)5	15	366	380	TTTCTCTTTCACACCCCCAC	59.943	20	GCTGTCACGCATTACTCGAA	60.019	20	220	314	533	TTTCTCTTTCACACCCCCAC	59.943	20	TTCGCTGTCACGCATTACTC	60.019	20	20	314	536	CCAAAACCACTCGCAGAAAT	60.11	20	TTCGCTGTCACGCATTACTC	60.019	20	20	295	536
comp69749_c0_seq5	1	p3	(CTC)5	15	366	380	TTTCTCTTTCACACCCCCAC	59.943	20	GCTGTCACGCATTACTCGAA	60.019	20	220	314	533	TTTCTCTTTCACACCCCCAC	59.943	20	TTCGCTGTCACGCATTACTC	60.019	20	20	314	536	CCAAAACCACTCGCAGAAAT	60.11	20	TTCGCTGTCACGCATTACTC	60.019	20	20	295	536
comp69749_c0_seq6	1	p3	(CTC)5	15	366	380	TTTCTCTTTCACACCCCCAC	59.943	20	GCTGTCACGCATTACTCGAA	60.019	20	220	314	533	TTTCTCTTTCACACCCCCAC	59.943	20	TTCGCTGTCACGCATTACTC	60.019	20	20	314	536	CCAAAACCACTCGCAGAAAT	60.11	20	TTCGCTGTCACGCATTACTC	60.019	20	20	295	536
comp65696_c0_seq8	1	p1	(T)10	10	147	156	TTTCTCTGAATTTCATGTTTCGAT	59.166	24	CTCCACCATTGTTTTGCCTT	59.971	20	153	27	179	TTTCTCTGAATTTCATGTTTCGAT	59.166	24	GTCTGATCTGATTGCTGCCA	59.95	20	20	27	286	TTTCTCTGAATTTCATGTTTCGAT	59.166	24	TGTCTGATCTGATTGCTGCC	59.95	20	20	27	287
comp65696_c0_seq12	1	p1	(T)10	10	147	156	TTTCTCTGAATTTCATGTTTCGAT	59.166	24	CTCCACCATTGTTTTGCCTT	59.971	20	153	27	179	TTTCTCTGAATTTCATGTTTCGAT	59.166	24	GTCTGATCTGATTGCTGCCA	59.95	20	20	27	286	TTTCTCTGAATTTCATGTTTCGAT	59.166	24	TGTCTGATCTGATTGCTGCC	59.95	20	20	27	287
comp7666_c0_seq1	1	p3	(TCT)5	15	158	172	TTTCTCTCTCACACGAGCCA	59.701	20	CATGAGTATTGAGCATGGAAACA	60.011	23	107	109	215	TTTCTCTCTCACACGAGCCA	59.701	20	TGAGTATTGAGCATGGAAACAAA	59.639	23	23	109	213	TCTCTCTCACACGAGCCATC	59.078	20	CATGAGTATTGAGCATGGAAACA	60.011	23	23	111	215
comp7666_c0_seq2	1	p3	(TCT)5	15	158	172	TTTCTCTCTCACACGAGCCA	59.701	20	CATGAGTATTGAGCATGGAAACA	60.011	23	107	109	215	TTTCTCTCTCACACGAGCCA	59.701	20	TGAGTATTGAGCATGGAAACAAA	59.639	23	23	109	213	TCTCTCTCACACGAGCCATC	59.078	20	CATGAGTATTGAGCATGGAAACA	60.011	23	23	111	215
comp71474_c0_seq1	1	p3	(TTC)5	15	75	89	TTTCTCTCCAATCTCAATCCG	59.254	21	AATGGCTACAAATGGTGCAA	59.041	20	135	45	179	TTTCTCTCCAATCTCAATCCG	59.254	21	GGCCAATTTGGTACAAGTTCA	59.853	21	21	45	241	TTTCTCTCCAATCTCAATCCGT	60.074	22	AATGGCTACAAATGGTGCAA	59.041	20	20	45	179
comp2283029_c0_seq1	2	p1	(T)10	10	219	228	TTTCTCGACGTCTTGCTTTTT	59.144	21	ACTTCCTGTTCACCCACCTG	60.002	20	248	52	299	TTTCTCGACGTCTTGCTTTTT	59.144	21	CACTTCCTGTTCACCCACCT	60.002	20	20	52	300	TTTTCTCGACGTCTTGCTTTT	59.144	21	ACTTCCTGTTCACCCACCTG	60.002	20	20	51	299
comp69160_c1_seq20	2	p1	(A)10	10	206	215	TTTCTCGAAAGCACGCCTAT	59.982	20	AGGAAGGTTGGAGGTTGCTT	60.11	20	256	7	262	AAGTGACCCTTCCTGGTCCT	59.968	20	AGGAAGGTTGGAGGTTGCTT	60.11	20	20	140	262	TTTCTCGAAAGCACGCCTAT	59.982	20	GGTGAGGAAGGTTGGAGGTT	60.349	20	20	7	266
comp69160_c1_seq23	2	p1	(A)10	10	206	215	TTTCTCGAAAGCACGCCTAT	59.982	20	AGGAAGGTTGGAGGTTGCTT	60.11	20	256	7	262	AAGTGACCCTTCCTGGTCCT	59.968	20	AGGAAGGTTGGAGGTTGCTT	60.11	20	20	140	262	TTTCTCGAAAGCACGCCTAT	59.982	20	GGTGAGGAAGGTTGGAGGTT	60.349	20	20	7	266
comp69160_c1_seq24	2	p1	(A)10	10	206	215	TTTCTCGAAAGCACGCCTAT	59.982	20	AGGAAGGTTGGAGGTTGCTT	60.11	20	256	7	262	AAGTGACCCTTCCTGGTCCT	59.968	20	AGGAAGGTTGGAGGTTGCTT	60.11	20	20	140	262	TTTCTCGAAAGCACGCCTAT	59.982	20	GGTGAGGAAGGTTGGAGGTT	60.349	20	20	7	266
comp69160_c1_seq38	2	p1	(A)10	10	206	215	TTTCTCGAAAGCACGCCTAT	59.982	20	AGGAAGGTTGGAGGTTGCTT	60.11	20	256	7	262	AAGTGACCCTTCCTGGTCCT	59.968	20	AGGAAGGTTGGAGGTTGCTT	60.11	20	20	140	262	TTTCTCGAAAGCACGCCTAT	59.982	20	GGTGAGGAAGGTTGGAGGTT	60.349	20	20	7	266
comp69160_c1_seq39	2	p1	(A)10	10	206	215	TTTCTCGAAAGCACGCCTAT	59.982	20	AGGAAGGTTGGAGGTTGCTT	60.11	20	256	7	262	AAGTGACCCTTCCTGGTCCT	59.968	20	AGGAAGGTTGGAGGTTGCTT	60.11	20	20	140	262	TTTCTCGAAAGCACGCCTAT	59.982	20	GGTGAGGAAGGTTGGAGGTT	60.349	20	20	7	266
comp69160_c1_seq46	2	p1	(A)10	10	206	215	TTTCTCGAAAGCACGCCTAT	59.982	20	AGGAAGGTTGGAGGTTGCTT	60.11	20	256	7	262	AAGTGACCCTTCCTGGTCCT	59.968	20	AGGAAGGTTGGAGGTTGCTT	60.11	20	20	140	262	TTTCTCGAAAGCACGCCTAT	59.982	20	GGTGAGGAAGGTTGGAGGTT	60.349	20	20	7	266
comp53389_c1_seq1	3	p1	(A)10	10	819	828	TTTCTCCTTTTGGTTCTGGC	59.288	20	AAGACTTCCCAAACCCATCA	59.381	20	249	678	926	TCTCCTTTTGGTTCTGGCTT	58.909	20	AAGACTTCCCAAACCCATCA	59.381	20	20	680	926	TTCTCCTTTTGGTTCTGGCT	58.909	20	AAGACTTCCCAAACCCATCA	59.381	20	20	679	926
comp59700_c0_seq1	1	p1	(A)10	10	83	92	TTTCTCCTCTTCCTCCTACTGC	59.124	22	GGTTGCTGTGGTTGACAGTG	60.203	20	166	30	195	TTTCTCCTCTTCCTCCTACTGC	59.124	22	TTTGTTTGAGGTTGCTGTGG	59.734	20	20	30	204	TTTCTCCTCTTCCTCCTACTGC	59.124	22	TTGAGGTTGCTGTGGTTGAC	59.726	20	20	30	199
comp59700_c0_seq2	1	p1	(A)10	10	83	92	TTTCTCCTCTTCCTCCTACTGC	59.124	22	GGTTGCTGTGGTTGACAGTG	60.203	20	166	30	195	TTTCTCCTCTTCCTCCTACTGC	59.124	22	TTTGTTTGAGGTTGCTGTGG	59.734	20	20	30	204	TTTCTCCTCTTCCTCCTACTGC	59.124	22	TTGAGGTTGCTGTGGTTGAC	59.726	20	20	30	199
comp59700_c0_seq3	1	p1	(A)10	10	83	92	TTTCTCCTCTTCCTCCTACTGC	59.124	22	GGTTGCTGTGGTTGACAGTG	60.203	20	166	30	195	TTTCTCCTCTTCCTCCTACTGC	59.124	22	TTTGTTTGAGGTTGCTGTGG	59.734	20	20	30	204	TTTCTCCTCTTCCTCCTACTGC	59.124	22	TTGAGGTTGCTGTGGTTGAC	59.726	20	20	30	199
comp1365670_c0_seq1	1	p1	(T)10	10	162	171	TTTCTCCAGAACCAATCCTTG	59.157	21	GCCATGTAGCCAAATGGAAT	59.791	20	134	66	199	TTTCTCCAGAACCAATCCTTGT	59.976	22	GCCATGTAGCCAAATGGAAT	59.791	20	20	66	199	CTTTCTCCAGAACCAATCCTTG	60.102	22	GCCATGTAGCCAAATGGAAT	59.791	20	20	65	199
comp62157_c0_seq1	1	p1	(T)11	11	303	313	TTTCTCCAAAGGGTCTTAGTGG	59.626	22	TTGACTACCCTTTCTTTTGGACA	60.022	23	229	193	421	TCCAAAGGGTCTTAGTGGTTTG	60.377	22	TTGACTACCCTTTCTTTTGGACA	60.022	23	23	197	421	CCAAAGGGTCTTAGTGGTTTG	58.612	21	TTGACTACCCTTTCTTTTGGACA	60.022	23	23	198	421
comp4521_c0_seq1	1	p1	(T)14	14	37	50	TTTCTCATATTTTGCATCCTGG	59.078	22	TAACGGCCTAGTCCCTCCTT	60.089	20	172	7	178	TTTCTCATATTTTGCATCCTGG	59.078	22	TGGGTGTTTGGCATAGGATT	60.192	20	20	7	143	TTTCTCATATTTTGCATCCTGG	59.078	22	CCATCCCACAGGTTCTTGAT	59.779	20	20	7	280
comp71218_c0_seq1	1	p3	(TCA)5	15	208	222	TTTCTCAGCTTTCTCTCCCG	59.688	20	AAATCGGACACCAACCTTTG	59.83	20	102	150	251	GGTGATCCAAACACACCCTT	59.679	20	AAATCGGACACCAACCTTTG	59.83	20	20	119	251	TTTCTCAGCTTTCTCTCCCG	59.688	20	AATCGGACACCAACCTTTGA	60.353	20	20	150	250
comp70679_c1_seq1	2	p1	(T)10	10	257	266	TTTCTCAAGTGGTCGCTGTG	60.025	20	GGCCTGTGCCTCTAAACAAG	59.875	20	231	174	404	TTTCTCAAGTGGTCGCTGTG	60.025	20	ATAGTTGTGGCCTGTGCCTC	60.142	20	20	174	412	TTTCTCAAGTGGTCGCTGTG	60.025	20	TACAAGAGGTTTGTGGCGTG	59.758	20	20	174	306
comp70679_c1_seq2	2	p1	(T)10	10	257	266	TTTCTCAAGTGGTCGCTGTG	60.025	20	GGCCTGTGCCTCTAAACAAG	59.875	20	231	174	404	TTTCTCAAGTGGTCGCTGTG	60.025	20	ATAGTTGTGGCCTGTGCCTC	60.142	20	20	174	412	TTTCTCAAGTGGTCGCTGTG	60.025	20	TACAAGAGGTTTGTGGCGTG	59.758	20	20	174	306
comp1375290_c0_seq1	1	p1	(T)13	13	96	108	TTTCTCAAAAGAGGGCCGTT	61.088	20	TGTGTTTTTGTTGCCTGGAA	60.127	20	166	31	196	TTTCTCAAAAGAGGGCCGTT	61.088	20	TTGTGTTTTTGTTGCCTGGA	60.127	20	20	31	197	TTTCTCAAAAGAGGGCCGTT	61.088	20	GGAAAATGGAGGATGGTGTG	60.173	20	20	31	231
comp69882_c0_seq38	1	p1	(T)10	10	268	277	TTTCTAGCTGTTGTGCTGGC	59.224	20	CCATCCCCATACCCATAGTG	59.887	20	119	227	345	TCTAGCTGTTGTGCTGGCCT	61.136	20	CCATCCCCATACCCATAGTG	59.887	20	20	229	345	TTTCTAGCTGTTGTGCTGGC	59.224	20	CCCATCCCCATACCCATAGT	60.652	20	20	227	346
comp69882_c0_seq58	1	p1	(T)10	10	108	117	TTTCTAGCTGTTGTGCTGGC	59.224	20	CCATCCCCATACCCATAGTG	59.887	20	119	67	185	TCTAGCTGTTGTGCTGGCCT	61.136	20	CCATCCCCATACCCATAGTG	59.887	20	20	69	185	TTTCTAGCTGTTGTGCTGGC	59.224	20	CCCATCCCCATACCCATAGT	60.652	20	20	67	186
comp677371_c0_seq1	1	c	(A)11gaagatcttatagccacacatatccaatttatattattttttagtatgccatattgctttcttt(A)11	86	64	149	TTTCTACGATATGATTGAAATATCGAC	58.973	27	CAGGGAATCAATTTACCCCA	59.617	20	258	8	265	TTCTACGATATGATTGAAATATCGAC	57.823	26	CAGGGAATCAATTTACCCCA	59.617	20	20	9	265	TTTCTACGATATGATTGAAATATCGAC	58.973	27	GAATCAATTTACCCCAAGCG	59.411	20	20	8	261
comp55879_c0_seq1	1	p1	(A)10	10	808	817	TTTCTAAGGGTCTGTTTGGCA	59.733	21	TTTTTCCAATTAAGATTGCAGGA	59.961	23	223	737	959	TTTCTAAGGGTCTGTTTGGCA	59.733	21	TTTTCCAATTAAGATTGCAGGA	58.739	22	22	737	958	TTTCTAAGGGTCTGTTTGGCA	59.733	21	TTTTCCAATTAAGATTGCAGGAG	59.632	23	23	737	958
comp56748_c0_seq2	1	p1	(T)10	10	777	786	TTTCGTCTGATGATGTAGCCC	60.088	21	TTTGTGGCAGATGGTTTGAA	60.088	20	175	697	871	TTTCGTCTGATGATGTAGCCC	60.088	21	TTTTGTGGCAGATGGTTTGA	60.088	20	20	697	872	TCGTCTGATGATGTAGCCCTT	59.708	21	ATCAATCCTGCCTTGGTACG	59.955	20	20	699	978
comp71232_c0_seq1	1	p1	(T)12	12	254	265	TTTCGGGTTTTGTCCAATTC	59.778	20	ATCGACCATTCTCTTCCCCT	59.896	20	258	195	452	CCGCTCCTTCATTCATTCAT	60.036	20	GGGAATCAATTTCCGGTACA	59.622	20	20	138	314	GTTCCCACCAAACACCATTC	60.073	20	GGGAATCAATTTCCGGTACA	59.622	20	20	118	314
comp71232_c0_seq2	1	p1	(T)12	12	254	265	TTTCGGGTTTTGTCCAATTC	59.778	20	ATCGACCATTCTCTTCCCCT	59.896	20	258	195	452	CCGCTCCTTCATTCATTCAT	60.036	20	GGGAATCAATTTCCGGTACA	59.622	20	20	138	314	GTTCCCACCAAACACCATTC	60.073	20	GGGAATCAATTTCCGGTACA	59.622	20	20	118	314
comp3962_c0_seq1	1	p1	(A)11	11	166	176	TTTCGGGTTTAACAGAACCG	59.968	20	TTCCAGTTTCGTCGACTCCT	59.844	20	217	6	222	TTTCGGGTTTAACAGAACCG	59.968	20	GGTCTGGTTTTGGTGGTTTG	60.246	20	20	6	282	TTTCGGGTTTAACAGAACCG	59.968	20	TGGTCTGGTTTTGGTGGTTT	60.246	20	20	6	283
comp72047_c0_seq1	1	p3	(GGT)5	15	409	423	TTTCGGGCTACTGTGTTTCC	60.11	20	CTCATAAATCAACGCCGGTT	59.96	20	213	312	524	TTTCGGGCTACTGTGTTTCC	60.11	20	AACCTCATAAATCAACGCCG	59.96	20	20	312	527	TTAAAGCTGTTGCTTCCGGT	59.883	20	CTCATAAATCAACGCCGGTT	59.96	20	20	346	524
comp72047_c0_seq2	1	p3	(GGT)5	15	301	315	TTTCGGGCTACTGTGTTTCC	60.11	20	CTCATAAATCAACGCCGGTT	59.96	20	213	204	416	TTTCGGGCTACTGTGTTTCC	60.11	20	AACCTCATAAATCAACGCCG	59.96	20	20	204	419	TTAAAGCTGTTGCTTCCGGT	59.883	20	CTCATAAATCAACGCCGGTT	59.96	20	20	238	416
comp71661_c0_seq1	2	p1	(T)11	11	2145	2155	TTTCGGCATGATCATTCTACTC	59.186	22	TTGGGAAATGCCTGCATAAT	60.289	20	103	2113	2215	TTTCGGCATGATCATTCTACTCT	60.109	23	TTGGGAAATGCCTGCATAAT	60.289	20	20	2113	2215	TTCGGCATGATCATTCTACTCT	58.814	22	TTGGGAAATGCCTGCATAAT	60.289	20	20	2114	2215
comp71661_c0_seq2	2	p1	(T)11	11	2134	2144	TTTCGGCATGATCATTCTACTC	59.186	22	TTGGGAAATGCCTGCATAAT	60.289	20	103	2102	2204	TTTCGGCATGATCATTCTACTCT	60.109	23	TTGGGAAATGCCTGCATAAT	60.289	20	20	2102	2204	TTCGGCATGATCATTCTACTCT	58.814	22	TTGGGAAATGCCTGCATAAT	60.289	20	20	2103	2204
comp71661_c0_seq3	2	p1	(T)11	11	2133	2143	TTTCGGCATGATCATTCTACTC	59.186	22	TTGGGAAATGCCTGCATAAT	60.289	20	103	2101	2203	TTTCGGCATGATCATTCTACTCT	60.109	23	TTGGGAAATGCCTGCATAAT	60.289	20	20	2101	2203	TTCGGCATGATCATTCTACTCT	58.814	22	TTGGGAAATGCCTGCATAAT	60.289	20	20	2102	2203
comp71661_c0_seq4	2	p1	(T)11	11	2122	2132	TTTCGGCATGATCATTCTACTC	59.186	22	TTGGGAAATGCCTGCATAAT	60.289	20	103	2090	2192	TTTCGGCATGATCATTCTACTCT	60.109	23	TTGGGAAATGCCTGCATAAT	60.289	20	20	2090	2192	TTCGGCATGATCATTCTACTCT	58.814	22	TTGGGAAATGCCTGCATAAT	60.289	20	20	2091	2192
comp61742_c0_seq1	3	p1	(T)11	11	3194	3204	TTTCGGAGAGTTCCCTTCAA	59.784	20	TCAATCATTTTGGGGAGGAG	59.864	20	160	3099	3258	TTTTCGGAGAGTTCCCTTCA	59.784	20	TCAATCATTTTGGGGAGGAG	59.864	20	20	3098	3258	TTTCGGAGAGTTCCCTTCAA	59.784	20	AGGCATTTCCGGTCCTTTAT	59.799	20	20	3099	3306
comp61742_c0_seq2	3	p1	(T)11	11	3194	3204	TTTCGGAGAGTTCCCTTCAA	59.784	20	TCAATCATTTTGGGGAGGAG	59.864	20	160	3099	3258	TTTTCGGAGAGTTCCCTTCA	59.784	20	TCAATCATTTTGGGGAGGAG	59.864	20	20	3098	3258	TTTCGGAGAGTTCCCTTCAA	59.784	20	AGGCATTTCCGGTCCTTTAT	59.799	20	20	3099	3306
comp61742_c0_seq3	3	p1	(T)11	11	3194	3204	TTTCGGAGAGTTCCCTTCAA	59.784	20	TCAATCATTTTGGGGAGGAG	59.864	20	160	3099	3258	TTTTCGGAGAGTTCCCTTCA	59.784	20	TCAATCATTTTGGGGAGGAG	59.864	20	20	3098	3258	TTTCGGAGAGTTCCCTTCAA	59.784	20	AGGCATTTCCGGTCCTTTAT	59.799	20	20	3099	3306
comp61742_c0_seq6	3	p1	(T)11	11	3194	3204	TTTCGGAGAGTTCCCTTCAA	59.784	20	TCAATCATTTTGGGGAGGAG	59.864	20	160	3099	3258	TTTTCGGAGAGTTCCCTTCA	59.784	20	TCAATCATTTTGGGGAGGAG	59.864	20	20	3098	3258	TTTCGGAGAGTTCCCTTCAA	59.784	20	AGGCATTTCCGGTCCTTTAT	59.799	20	20	3099	3306
comp61742_c0_seq7	3	p1	(T)11	11	3194	3204	TTTCGGAGAGTTCCCTTCAA	59.784	20	TCAATCATTTTGGGGAGGAG	59.864	20	160	3099	3258	TTTTCGGAGAGTTCCCTTCA	59.784	20	TCAATCATTTTGGGGAGGAG	59.864	20	20	3098	3258	TTTCGGAGAGTTCCCTTCAA	59.784	20	AGGCATTTCCGGTCCTTTAT	59.799	20	20	3099	3306
comp61742_c0_seq9	3	p1	(T)11	11	3194	3204	TTTCGGAGAGTTCCCTTCAA	59.784	20	TCAATCATTTTGGGGAGGAG	59.864	20	160	3099	3258	TTTTCGGAGAGTTCCCTTCA	59.784	20	TCAATCATTTTGGGGAGGAG	59.864	20	20	3098	3258	TTTCGGAGAGTTCCCTTCAA	59.784	20	AGGCATTTCCGGTCCTTTAT	59.799	20	20	3099	3306
comp28427_c0_seq1	1	p1	(T)10	10	204	213	TTTCGCGAGGACACGATTAT	60.606	20	GCGCTTTCTTGAAATAAACTCC	59.42	22	234	39	272	ATTTCGCGAGGACACGATTA	60.606	20	GCGCTTTCTTGAAATAAACTCC	59.42	22	22	38	272	TGGGAGGAAAGTGTAAGGCA	60.626	20	GCGCTTTCTTGAAATAAACTCC	59.42	22	22	148	272
comp68790_c1_seq1	2	p3	(CAT)5	15	148	162	TTTCGCATTAAAATTCAGCA	57.096	20	AATGAAGGAATTGGTGGTGG	59.647	20	269	49	317	TTTCGCATTAAAATTCAGCA	57.096	20	AAGGAATTGGTGGTGGGATT	60.422	20	20	49	313	TTTCGCATTAAAATTCAGCA	57.096	20	AATTGGTGGTGGGATTGATG	60.439	20	20	49	309
comp68790_c1_seq2	2	p3	(CAT)5	15	148	162	TTTCGCATTAAAATTCAGCA	57.096	20	AATGAAGGAATTGGTGGTGG	59.647	20	269	49	317	TTTCGCATTAAAATTCAGCA	57.096	20	AAGGAATTGGTGGTGGGATT	60.422	20	20	49	313	TTTCGCATTAAAATTCAGCA	57.096	20	AATTGGTGGTGGGATTGATG	60.439	20	20	49	309
comp68790_c1_seq3	2	p3	(CAT)5	15	148	162	TTTCGCATTAAAATTCAGCA	57.096	20	AATGAAGGAATTGGTGGTGG	59.647	20	269	49	317	TTTCGCATTAAAATTCAGCA	57.096	20	AAGGAATTGGTGGTGGGATT	60.422	20	20	49	313	TTTCGCATTAAAATTCAGCA	57.096	20	AATTGGTGGTGGGATTGATG	60.439	20	20	49	309
comp66482_c0_seq13	1	p1	(T)11	11	498	508	TTTCGAGCACGGAAAGTTCT	59.993	20	TTGCGGCAACATAAGCATAC	59.731	20	219	321	539	TTTCGAGCACGGAAAGTTCT	59.993	20	GATTTCACCTAAATTGCGGC	59.552	20	20	321	552	TTTCGAGCACGGAAAGTTCT	59.993	20	AATTGCGGCAACATAAGCAT	60.485	20	20	321	541
comp1062494_c0_seq1	1	p1	(A)11	11	275	285	TTTCGACTGCAGCTTGCTAA	59.895	20	TGCAGCTGCCAAAATAGAGA	59.712	20	236	158	393	TGCAGCTTGCTAATGGTCTG	60.157	20	TGCAGCTGCCAAAATAGAGA	59.712	20	20	165	393	TCGACTGCAGCTTGCTAATG	60.302	20	TGCAGCTGCCAAAATAGAGA	59.712	20	20	160	393
comp61156_c0_seq1	1	c	(GAA)7gagaagagaaagagaaaggtgttgggttttgtggttgttgactctcaactctacatacatggcaacccttccctccatcct(CTC)5	117	2152	2268	TTTCGACTGAACAAAACCCC	59.948	20	GAGAAGGAAGGAGAGGGACG	60.328	20	229	2078	2306	TTTCGACTGAACAAAACCCC	59.948	20	GGATTTGAGCGAAGAGGAGA	59.508	20	20	2078	2330	TCGACTGAACAAAACCCCAT	60.353	20	AACAAGAAAGGGGGAACGAT	59.805	20	20	2080	2358
comp61156_c0_seq2	1	c	(GAA)7gagaagagaaagagaaaggtgttgggttttgtggttgttgactctcaactctacatacatggcaacccttccctccatcct(CTC)5	117	2152	2268	TTTCGACTGAACAAAACCCC	59.948	20	GAGAAGGAAGGAGAGGGACG	60.328	20	229	2078	2306	TTTCGACTGAACAAAACCCC	59.948	20	GGATTTGAGCGAAGAGGAGA	59.508	20	20	2078	2330	TCGACTGAACAAAACCCCAT	60.353	20	AACAAGAAAGGGGGAACGAT	59.805	20	20	2080	2358
comp61156_c0_seq3	1	c	(GAA)7gagaagagaaagagaaaggtgttgggttttgtggttgttgactctcaactctacatacatggcaacccttccctccatcct(CTC)5	117	2152	2268	TTTCGACTGAACAAAACCCC	59.948	20	GAGAAGGAAGGAGAGGGACG	60.328	20	229	2078	2306	TTTCGACTGAACAAAACCCC	59.948	20	GGATTTGAGCGAAGAGGAGA	59.508	20	20	2078	2330	TCGACTGAACAAAACCCCAT	60.353	20	AACAAGAAAGGGGGAACGAT	59.805	20	20	2080	2358
comp61156_c0_seq4	1	c	(GAA)7gagaagagaaagagaaaggtgttgggttttgtggttgttgactctcaactctacatacatggcaacccttccctccatcct(CTC)5	117	2152	2268	TTTCGACTGAACAAAACCCC	59.948	20	GAGAAGGAAGGAGAGGGACG	60.328	20	229	2078	2306	TTTCGACTGAACAAAACCCC	59.948	20	GGATTTGAGCGAAGAGGAGA	59.508	20	20	2078	2330	TCGACTGAACAAAACCCCAT	60.353	20	AACAAGAAAGGGGGAACGAT	59.805	20	20	2080	2358
comp492068_c0_seq1	1	p4	(AATA)5	20	65	84	TTTCGACCTGGGTGTCACTT	60.545	20	GGACATTTTAAGGCATTGGG	59.273	20	175	9	183	TTTTCGACCTGGGTGTCACT	60.545	20	GGACATTTTAAGGCATTGGG	59.273	20	20	8	183	TTCGACCTGGGTGTCACTTA	59.135	20	GGACATTTTAAGGCATTGGG	59.273	20	20	10	183
comp1152080_c0_seq1	1	p1	(T)14	14	212	225	TTTCGAACCTTTGAATTGGG	59.91	20	CATGCCATCAAACCCTTCA	60.464	19	125	124	248	TCCAATTTGTGGGATTAGGG	59.617	20	CATGCCATCAAACCCTTCA	60.464	19	19	104	248	TTTCGAACCTTTGAATTGGG	59.91	20	CATGCCATCAAACCCTTCAA	61.811	20	20	124	248
comp62311_c0_seq4	1	p1	(T)10	10	875	884	TTTCGAAAAATCAATCGGTAA	57.337	21	CCAGTGAGGTTGGATCTAGGA	59.148	21	280	711	990	TTTCGAAAAATCAATCGGTAAC	58.176	22	CCAGTGAGGTTGGATCTAGGA	59.148	21	21	711	990	TTTCGAAAAATCAATCGGTAACT	59.08	23	CCAGTGAGGTTGGATCTAGGA	59.148	21	21	711	990
comp500915_c0_seq1	1	p1	(T)10	10	62	71	TTTCCTTTTACTCCATATCATTTTCC	59.986	26	TGATTCATCATTTGGACACGA	59.916	21	215	27	241	TTCCTTTTACTCCATATCATTTTCC	58.898	25	TGATTCATCATTTGGACACGA	59.916	21	21	28	241	TCCTTTTACTCCATATCATTTTCC	57.708	24	TGATTCATCATTTGGACACGA	59.916	21	21	29	241
comp48697_c0_seq1	1	c	(T)10acgtttatccttcac(T)11acaaaatgtttatccttcacttgaatcaaacattagctagcatga(T)11	92	150	241	TTTCCTTTCCTAAAAATCCTCTTG	59.225	24	ATGTTGAATTGTGGCACACG	60.436	20	249	46	294	TTTCCTAAAAATCCTCTTGTTTCC	59.109	24	ATGTTGAATTGTGGCACACG	60.436	20	20	51	294	TTCCTTTCCTAAAAATCCTCTTG	58.038	23	ATGTTGAATTGTGGCACACG	60.436	20	20	47	294
comp48761_c0_seq2	2	p1	(A)11	11	391	401	TTTCCTTTCATGGATTTTTGC	59.045	21	CAGATTGTCAAATTTTTACCTTTCC	59.373	25	266	164	429	TCCTTTCATGGATTTTTGCTTT	59.95	22	CAGATTGTCAAATTTTTACCTTTCC	59.373	25	25	166	429	TTCCTTTCATGGATTTTTGCTT	59.95	22	CAGATTGTCAAATTTTTACCTTTCC	59.373	25	25	165	429
comp64500_c0_seq1	1	p3	(TTC)6	18	864	881	TTTCCTTGCCGGAATAAATG	59.901	20	CAATGGTTGACGAAAACGAA	59.561	20	157	771	927	CCTTTGTTCGGACATGCTTT	60.11	20	CAATGGTTGACGAAAACGAA	59.561	20	20	808	927	TGCCGGAATAAATGGATCTC	59.862	20	CAATGGTTGACGAAAACGAA	59.561	20	20	777	927
comp17449_c0_seq3	1	p1	(T)10	10	31	40	TTTCCTTCTTCTCCTTCTTTTCTG	59.558	24	CGTTGATTTTACCATTTTGCC	59.354	21	139	1	139	TTTCCTTCTTCTCCTTCTTTTCTG	59.558	24	CCGTTGATTTTACCATTTTGC	59.354	21	21	1	140	TCCTTCTTCTCCTTCTTTTCTGTC	59.546	24	CGTTGATTTTACCATTTTGCC	59.354	21	21	3	139
comp725076_c0_seq1	1	p1	(T)15	15	192	206	TTTCCTGGAGGCCTAGTGAA	59.807	20	CCATGTGTTCTTCTTTTGGACC	60.753	22	133	132	264	TTTTCCTGGAGGCCTAGTGA	59.807	20	CCATGTGTTCTTCTTTTGGACC	60.753	22	22	131	264	TTTCCTGGAGGCCTAGTGAA	59.807	20	TGTTCTTCTTTTGGACCATGA	58.187	21	21	132	259
comp860663_c0_seq1	1	p1	(T)10	10	156	165	TTTCCTAGATTCTTCCAAACACTG	58.865	24	CAAATCAAGCTCATATAACTACCTCTT	57.821	27	112	95	206	CTGACACATGAAGTGAGAGAGAGA	58.747	24	CAAATCAAGCTCATATAACTACCTCTT	57.821	27	27	46	206	TCTGACACATGAAGTGAGAGAGAG	58.747	24	CAAATCAAGCTCATATAACTACCTCTT	57.821	27	27	45	206
comp14695_c0_seq1	1	p1	(A)10	10	210	219	TTTCCTAATTTGTTTCGTCGG	59.107	21	TCAATACGGTTGACTTGCCA	60.111	20	279	88	366	TCCTAATTTGTTTCGTCGGTTT	59.878	22	TCAATACGGTTGACTTGCCA	60.111	20	20	90	366	TTCCTAATTTGTTTCGTCGGTT	59.878	22	TCAATACGGTTGACTTGCCA	60.111	20	20	89	366
comp66187_c0_seq1	1	p1	(A)12	12	85	96	TTTCCGTTTCCCATTTTCAG	59.91	20	TTTCGAAACCCTAGGTGGTG	59.964	20	168	57	224	TTTCCGTTTCCCATTTTCAG	59.91	20	AATCGCGATGCCATTAAATC	59.898	20	20	57	302	TTTCCGTTTCCCATTTTCAG	59.91	20	GGTGATTACGGTTACGGTGG	60.11	20	20	57	163
comp68844_c0_seq1	1	p1	(A)15	15	1523	1537	TTTCCGTGTTTTTGTGTGGA	59.981	20	ACTAATTTCAGTGGCGGAGC	59.34	20	166	1421	1586	TACGCTTATAGGCGGCATCT	59.859	20	ACTAATTTCAGTGGCGGAGC	59.34	20	20	1444	1586	GCTTATAGGCGGCATCTTTG	59.838	20	ACTAATTTCAGTGGCGGAGC	59.34	20	20	1447	1586
comp68844_c0_seq2	1	p1	(A)15	15	1523	1537	TTTCCGTGTTTTTGTGTGGA	59.981	20	ACTAATTTCAGTGGCGGAGC	59.34	20	166	1421	1586	TACGCTTATAGGCGGCATCT	59.859	20	ACTAATTTCAGTGGCGGAGC	59.34	20	20	1444	1586	GCTTATAGGCGGCATCTTTG	59.838	20	ACTAATTTCAGTGGCGGAGC	59.34	20	20	1447	1586
comp68844_c0_seq3	1	p1	(A)15	15	1523	1537	TTTCCGTGTTTTTGTGTGGA	59.981	20	ACTAATTTCAGTGGCGGAGC	59.34	20	166	1421	1586	TACGCTTATAGGCGGCATCT	59.859	20	ACTAATTTCAGTGGCGGAGC	59.34	20	20	1444	1586	GCTTATAGGCGGCATCTTTG	59.838	20	ACTAATTTCAGTGGCGGAGC	59.34	20	20	1447	1586
comp68844_c0_seq4	1	p1	(A)15	15	1523	1537	TTTCCGTGTTTTTGTGTGGA	59.981	20	ACTAATTTCAGTGGCGGAGC	59.34	20	166	1421	1586	TACGCTTATAGGCGGCATCT	59.859	20	ACTAATTTCAGTGGCGGAGC	59.34	20	20	1444	1586	GCTTATAGGCGGCATCTTTG	59.838	20	ACTAATTTCAGTGGCGGAGC	59.34	20	20	1447	1586
comp68844_c0_seq5	1	p1	(A)15	15	663	677	TTTCCGTGTTTTTGTGTGGA	59.981	20	ACTAATTTCAGTGGCGGAGC	59.34	20	166	561	726	TACGCTTATAGGCGGCATCT	59.859	20	ACTAATTTCAGTGGCGGAGC	59.34	20	20	584	726	GCTTATAGGCGGCATCTTTG	59.838	20	ACTAATTTCAGTGGCGGAGC	59.34	20	20	587	726
comp68844_c0_seq6	1	p1	(A)15	15	663	677	TTTCCGTGTTTTTGTGTGGA	59.981	20	ACTAATTTCAGTGGCGGAGC	59.34	20	166	561	726	TACGCTTATAGGCGGCATCT	59.859	20	ACTAATTTCAGTGGCGGAGC	59.34	20	20	584	726	GCTTATAGGCGGCATCTTTG	59.838	20	ACTAATTTCAGTGGCGGAGC	59.34	20	20	587	726
comp68844_c0_seq7	1	p1	(A)15	15	1523	1537	TTTCCGTGTTTTTGTGTGGA	59.981	20	GTCCTTTGCACATGGTTCCT	59.973	20	203	1421	1623	TTTCCGTGTTTTTGTGTGGA	59.981	20	CCTTTGCACATGGTTCCTTT	59.971	20	20	1421	1621	TACGCTTATAGGCGGCATCT	59.859	20	GTCCTTTGCACATGGTTCCT	59.973	20	20	1444	1623
comp68844_c0_seq8	1	p1	(A)15	15	1523	1537	TTTCCGTGTTTTTGTGTGGA	59.981	20	AAAATTATGGGATGGCCGA	60.103	19	139	1421	1559	TACGCTTATAGGCGGCATCT	59.859	20	AAAATTATGGGATGGCCGA	60.103	19	19	1444	1559	GCTTATAGGCGGCATCTTTG	59.838	20	AAAATTATGGGATGGCCGA	60.103	19	19	1447	1559
comp68844_c0_seq9	1	p1	(A)15	15	663	677	TTTCCGTGTTTTTGTGTGGA	59.981	20	ACTAATTTCAGTGGCGGAGC	59.34	20	166	561	726	TACGCTTATAGGCGGCATCT	59.859	20	ACTAATTTCAGTGGCGGAGC	59.34	20	20	584	726	GCTTATAGGCGGCATCTTTG	59.838	20	ACTAATTTCAGTGGCGGAGC	59.34	20	20	587	726
comp68844_c0_seq10	1	p1	(A)15	15	663	677	TTTCCGTGTTTTTGTGTGGA	59.981	20	ACTAATTTCAGTGGCGGAGC	59.34	20	166	561	726	TACGCTTATAGGCGGCATCT	59.859	20	ACTAATTTCAGTGGCGGAGC	59.34	20	20	584	726	GCTTATAGGCGGCATCTTTG	59.838	20	ACTAATTTCAGTGGCGGAGC	59.34	20	20	587	726
comp68844_c0_seq14	1	p1	(A)15	15	663	677	TTTCCGTGTTTTTGTGTGGA	59.981	20	GTCCTTTGCACATGGTTCCT	59.973	20	203	561	763	TTTCCGTGTTTTTGTGTGGA	59.981	20	CCTTTGCACATGGTTCCTTT	59.971	20	20	561	761	TACGCTTATAGGCGGCATCT	59.859	20	GTCCTTTGCACATGGTTCCT	59.973	20	20	584	763
comp68844_c0_seq16	1	p1	(A)15	15	663	677	TTTCCGTGTTTTTGTGTGGA	59.981	20	AAAATTATGGGATGGCCGA	60.103	19	139	561	699	TACGCTTATAGGCGGCATCT	59.859	20	AAAATTATGGGATGGCCGA	60.103	19	19	584	699	GCTTATAGGCGGCATCTTTG	59.838	20	AAAATTATGGGATGGCCGA	60.103	19	19	587	699
comp68844_c0_seq17	1	p1	(A)15	15	501	515	TTTCCGTGTTTTTGTGTGGA	59.981	20	GTCCTTTGCACATGGTTCCT	59.973	20	203	399	601	TTTCCGTGTTTTTGTGTGGA	59.981	20	CCTTTGCACATGGTTCCTTT	59.971	20	20	399	599	TACGCTTATAGGCGGCATCT	59.859	20	GTCCTTTGCACATGGTTCCT	59.973	20	20	422	601
comp68844_c0_seq18	1	p1	(A)15	15	501	515	TTTCCGTGTTTTTGTGTGGA	59.981	20	AAAATTATGGGATGGCCGA	60.103	19	139	399	537	TACGCTTATAGGCGGCATCT	59.859	20	AAAATTATGGGATGGCCGA	60.103	19	19	422	537	GCTTATAGGCGGCATCTTTG	59.838	20	AAAATTATGGGATGGCCGA	60.103	19	19	425	537
comp68695_c1_seq4	1	p1	(A)10	10	341	350	TTTCCGTGGTTAACGGAGAC	59.971	20	TGCATATTTAGCAGCCAAACC	60.109	21	267	137	403	TTTTTCCGTGGTTAACGGAG	59.968	20	TGCATATTTAGCAGCCAAACC	60.109	21	21	135	403	TTTCCGTGGTTAACGGAGAC	59.971	20	CGATCTGCATATTTAGCAGCC	59.852	21	21	137	408
comp1430687_c0_seq1	1	p1	(A)10	10	58	67	TTTCCGATTCAACTTAAGGGTT	59.035	22	TATCGTGCAAAACAAGGCAC	59.735	20	126	3	128	AAATTTCCGATTCAACTTAAGGG	59.75	23	TATCGTGCAAAACAAGGCAC	59.735	20	20	0	128	TTCCGATTCAACTTAAGGGTT	57.736	21	TATCGTGCAAAACAAGGCAC	59.735	20	20	4	128
comp42945_c0_seq1	2	p5	(ACGCA)5	25	480	504	TTTCCGATCGAAAGAAATCG	60.146	20	TACCCCATGCTCCAAAGTTC	59.933	20	201	368	568	TCCGATCGAAAGAAATCGAC	60.155	20	TACCCCATGCTCCAAAGTTC	59.933	20	20	370	568	TTTCCGATCGAAAGAAATCG	60.146	20	AACGTTCATACCCCATGCTC	59.82	20	20	368	576
comp1528519_c0_seq1	1	p1	(A)11	11	121	131	TTTCCGAAAACAATACATTCACA	59.394	23	ATAGCGTTGGTTTTCATGCC	59.967	20	279	15	293	TTCCGAAAACAATACATTCACA	58.071	22	ATAGCGTTGGTTTTCATGCC	59.967	20	20	16	293	TTTCCGAAAACAATACATTCACAT	59.665	24	ATAGCGTTGGTTTTCATGCC	59.967	20	20	15	293
comp59583_c0_seq1	1	p1	(T)10	10	121	130	TTTCCCTTTCTTCATCTTCTTCC	60.063	23	TGTTCATGATCTGGGTTGCT	59.09	20	153	41	193	TTCCCTTTCTTCATCTTCTTCC	58.824	22	TGTTCATGATCTGGGTTGCT	59.09	20	20	42	193	TCACTCATTCATAAACGACCC	57.531	21	CGTCGCATCGAAACCTTAAC	60.637	20	20	97	366
comp46961_c0_seq1	1	p1	(T)11	11	136	146	TTTCCCTGTCAAAAAGAGGTT	57.828	21	TGGAGTATTCACCACCACAAA	58.885	21	194	36	229	TTTCCCTGTCAAAAAGAGGTT	57.828	21	TGGAGTATTCACCACCACAAAA	60.262	22	22	36	229	TTTCCCTGTCAAAAAGAGGTT	57.828	21	GAATGGAGTATTCACCACCACA	59.717	22	22	36	232
comp71798_c2_seq2	1	p1	(A)11	11	75	85	TTTCCCGCACACATGATAAA	59.93	20	TTGCTTAACATGTGCCATACAA	59.145	22	231	3	233	TTTTTCCCGCACACATGATA	59.93	20	TTGCTTAACATGTGCCATACAA	59.145	22	22	1	233	TCCCGCACACATGATAAAGA	60.073	20	TTGCTTAACATGTGCCATACAA	59.145	22	22	5	233
comp71798_c2_seq3	1	p1	(A)11	11	75	85	TTTCCCGCACACATGATAAA	59.93	20	TTGCTTAACATGTGCCATACAA	59.145	22	231	3	233	TTTTTCCCGCACACATGATA	59.93	20	TTGCTTAACATGTGCCATACAA	59.145	22	22	1	233	TCCCGCACACATGATAAAGA	60.073	20	TTGCTTAACATGTGCCATACAA	59.145	22	22	5	233
comp71798_c2_seq4	1	p1	(A)11	11	90	100	TTTCCCGCACACATGATAAA	59.93	20	TTGCTTAACATGTGCCATACAA	59.145	22	231	18	248	TTTTTCCCGCACACATGATA	59.93	20	TTGCTTAACATGTGCCATACAA	59.145	22	22	16	248	TCCCGCACACATGATAAAGA	60.073	20	TTGCTTAACATGTGCCATACAA	59.145	22	22	20	248
comp1075346_c0_seq1	1	p1	(A)14	14	57	70	TTTCCCCTTGAGAAAAATGG	58.992	20	TCTTCCGATCTTTGGGTTTT	58.62	20	242	34	275	TTTCCCCTTGAGAAAAATGG	58.992	20	CTCTTCCGATCTTTGGGTTTT	59.58	21	21	34	276	AAATTGATTTTGAAATGGGGG	59.882	21	TCTTCCGATCTTTGGGTTTT	58.62	20	20	6	275
comp42417_c0_seq1	1	p1	(T)10	10	594	603	TTTCCCCGCTCTCTAAACAA	59.817	20	TTCGGAAAAAGGCATTATCG	60.033	20	235	486	720	TTTTCCCCGCTCTCTAAACA	59.817	20	TTCGGAAAAAGGCATTATCG	60.033	20	20	485	720	TTTCCCCGCTCTCTAAACAA	59.817	20	CCATTCGGAAAAAGGCATTA	59.901	20	20	486	723
comp58769_c0_seq1	1	p1	(T)12	12	572	583	TTTCCCATACTCAACTCCCG	59.926	20	GGTGTTGACATGTGAATGGG	59.656	20	105	503	607	CCATACTCAACTCCCGCCTA	60.088	20	GGTGTTGACATGTGAATGGG	59.656	20	20	507	607	TGCAAAGGCAAAAGTGATTG	59.849	20	GGTGTTGACATGTGAATGGG	59.656	20	20	426	607
comp68153_c1_seq39	1	p2	(CA)8	16	108	123	TTTCCCAAAGCCAAAAATCA	60.407	20	CAGTTGGCCTCTCATGGAAT	60.073	20	228	2	229	TTTCCCAAAGCCAAAAATCA	60.407	20	ACTTGACAAGCAGTTGGCCT	59.914	20	20	2	239	TTTCCCAAAGCCAAAAATCA	60.407	20	ACAAGCAGTTGGCCTCTCAT	59.874	20	20	2	234
comp67433_c0_seq7	1	p1	(A)10	10	71	80	TTTCCATTTCCTTCTTCAGCA	59.809	21	ACCGTGAATCAGTGTGTTCG	59.597	20	123	45	167	TTTCCATTTCCTTCTTCAGCA	59.809	21	TGGACAACCGTGAATCAGTG	60.57	20	20	45	173	TTTCCATTTCCTTCTTCAGCA	59.809	21	TGAATCAGTGTGTTCGACGG	60.722	20	20	45	163
comp67799_c0_seq1	1	c	(A)10cctaa(T)11	26	436	461	TTTCCATTTCCATTTTCCGA	60.239	20	GCAGGCATGTTTTCCGTAAC	60.511	20	273	226	498	TCCATTTCCATTTTCCGAAC	59.739	20	GCAGGCATGTTTTCCGTAAC	60.511	20	20	228	498	AAAGCCCCCACTTTCACAAT	60.723	20	CGGCGGAAGAGTTGTTGTAT	60.132	20	20	410	583
comp69348_c1_seq4	1	p2	(GA)6	12	741	752	TTTCCATTCTCCCTGACCTG	60.042	20	TCACTGCCCTTTACACATTCC	59.985	21	112	668	779	TCCATTCTCCCTGACCTGAC	60.048	20	TCACTGCCCTTTACACATTCC	59.985	21	21	670	779	TTTCCATTCTCCCTGACCTG	60.042	20	TGCCCTTTACACATTCCAGC	61.032	20	20	668	775
comp69348_c1_seq5	1	p2	(GA)6	12	646	657	TTTCCATTCTCCCTGACCTG	60.042	20	TCACTGCCCTTTACACATTCC	59.985	21	112	573	684	TCCATTCTCCCTGACCTGAC	60.048	20	TCACTGCCCTTTACACATTCC	59.985	21	21	575	684	TTTCCATTCTCCCTGACCTG	60.042	20	TGCCCTTTACACATTCCAGC	61.032	20	20	573	680
comp69348_c1_seq17	1	p2	(GA)6	12	236	247	TTTCCATTCTCCCTGACCTG	60.042	20	TCACTGCCCTTTACACATTCC	59.985	21	112	163	274	TCCATTCTCCCTGACCTGAC	60.048	20	TCACTGCCCTTTACACATTCC	59.985	21	21	165	274	TTTCCATTCTCCCTGACCTG	60.042	20	TGCCCTTTACACATTCCAGC	61.032	20	20	163	270
comp69348_c1_seq18	1	p2	(GA)6	12	207	218	TTTCCATTCTCCCTGACCTG	60.042	20	TCACTGCCCTTTACACATTCC	59.985	21	112	134	245	TCCATTCTCCCTGACCTGAC	60.048	20	TCACTGCCCTTTACACATTCC	59.985	21	21	136	245	TTTCCATTCTCCCTGACCTG	60.042	20	TGCCCTTTACACATTCCAGC	61.032	20	20	134	241
comp56381_c0_seq8	1	p1	(A)10	10	214	223	TTTCCATTCCCTCATGTTCA	58.897	20	TGCTTTTATGGGTTTAAATGTGA	58.602	23	228	64	291	TTTCCATTCCCTCATGTTCA	58.897	20	CTGCTTTTATGGGTTTAAATGTGA	59.472	24	24	64	292	TTTCCATTCCCTCATGTTCA	58.897	20	TCTGCTTTTATGGGTTTAAATGTG	59.472	24	24	64	293
comp909939_c0_seq1	2	p3	(ATT)5	15	157	171	TTTCCATCTGTTTGTGCAGC	59.847	20	CTGCCGGTAGAGAGTGGTGT	60.321	20	227	38	264	TTTCCATCTGTTTGTGCAGC	59.847	20	ACTGCCGGTAGAGAGTGGTG	60.321	20	20	38	265	TCCATCTGTTTGTGCAGCAT	60.272	20	CTGCCGGTAGAGAGTGGTGT	60.321	20	20	40	264
comp68271_c0_seq13	1	p1	(T)14	14	129	142	TTTCCAGACCCTTCGTATGC	60.074	20	TGTTTGGTTATGTTCGGTTGA	58.928	21	137	83	219	CCTGGAAAAAGCCTCTTGTG	59.846	20	TGTTTGGTTATGTTCGGTTGA	58.928	21	21	16	219	AGCTTTAGTGCACCGGGTT	59.749	19	GCAGACAGGCACAAAAGGAG	60.975	20	20	106	385
comp54989_c0_seq1	1	p2	(AG)9	18	1032	1049	TTTCCACTCCCTAATGTCGC	60.074	20	GAAAGCGCTTCGACTCAAAC	60.14	20	194	902	1095	TTGCTTCCAGAAGGAGTGCT	60.134	20	GAAAGCGCTTCGACTCAAAC	60.14	20	20	950	1095	CTTGCTTCCAGAAGGAGTGC	60.134	20	GAAAGCGCTTCGACTCAAAC	60.14	20	20	949	1095
comp67504_c0_seq1	1	p1	(A)10	10	36	45	TTTCCACGCCATTATTTGAA	59.004	20	TTTTGCAACATTTCTGAACTTGA	59.787	23	202	4	205	TTTTCCACGCCATTATTTGA	59.004	20	TTTTGCAACATTTCTGAACTTGA	59.787	23	23	3	205	TTTCCACGCCATTATTTGAA	59.004	20	TGAGAAAAACCACAAACATGAGA	59.64	23	23	4	185
comp71910_c0_seq7	1	c	(A)10tgccttcctccaccaatgtgctttgctagaagggttcaccactttgaggttctagtccta(T)13	83	298	380	TTTCCACCAAACCCTTTTCA	60.314	20	GTGTTGGGGTGTTTGTGGTT	60.567	20	193	224	416	TTTCCACCAAACCCTTTTCA	60.314	20	AAGAGGGAATGTGTTGGGGT	60.607	20	20	224	426	TTTCCACCAAACCCTTTTCA	60.314	20	AATGTGTTGGGGTGTTTGTG	59.161	20	20	224	419
comp71910_c0_seq11	1	c	(A)10tgccttcctccaccaatgtgctttgctagaagggttcaccactttgaggttctagtccta(T)13	83	156	238	TTTCCACCAAACCCTTTTCA	60.314	20	GTGTTGGGGTGTTTGTGGTT	60.567	20	193	82	274	TTTCCACCAAACCCTTTTCA	60.314	20	AAGAGGGAATGTGTTGGGGT	60.607	20	20	82	284	TTTCCACCAAACCCTTTTCA	60.314	20	AATGTGTTGGGGTGTTTGTG	59.161	20	20	82	277
comp595394_c0_seq1	1	p2	(AG)7	14	69	82	TTTCCACAATCCCCCACTAA	60.162	20	TGGTGTTGCCTCACTTCACT	59.31	20	168	3	170	ATGGCAAGCAAGGAAAAGAA	59.823	20	TGGTGTTGCCTCACTTCACT	59.31	20	20	22	170	AATGGCAAGCAAGGAAAAGA	59.823	20	TGGTGTTGCCTCACTTCACT	59.31	20	20	21	170
comp65908_c1_seq1	1	p1	(A)10	10	302	311	TTTCCACAACTCGCAATTCA	60.234	20	GGATCCGTGATTCTTCCTTG	59.483	20	193	200	392	TTCCACAACTCGCAATTCAC	59.697	20	GGATCCGTGATTCTTCCTTG	59.483	20	20	201	392	TTTCCACAACTCGCAATTCA	60.234	20	CAGGATCCGTGATTCTTCCT	59.09	20	20	200	394
comp65908_c1_seq2	1	p1	(A)10	10	229	238	TTTCCACAACTCGCAATTCA	60.234	20	TCGACTCGTTGGAATTGTTG	59.691	20	279	127	405	TTCCACAACTCGCAATTCAC	59.697	20	TCGACTCGTTGGAATTGTTG	59.691	20	20	128	405	TTTCCACAACTCGCAATTCA	60.234	20	GGATCCGTGATTCTTCCTTG	59.483	20	20	127	319
comp1325413_c0_seq1	1	c	(T)11accaacttacattttgactaaatacttgactc(T)11	54	52	105	TTTCCAATTTTATAGGGACCAAAA	59.958	24	GATAATGGCAACCTCGTCGT	59.962	20	152	15	166	TTTCCAATTTTATAGGGACCAAAA	59.958	24	TCAATTCTCATACCGCCACA	60.073	20	20	15	198	TTTCCAATTTTATAGGGACCAAAA	59.958	24	AGATAATGGCAACCTCGTCG	60.096	20	20	15	167
comp51698_c0_seq1	2	p1	(T)10	10	539	548	TTTCCAATAATTATCAACCGATCA	59.603	24	CCCTGATCCTTCCACTCGTA	60.065	20	250	340	589	TTTCCAATAATTATCAACCGATCA	59.603	24	TTGAACCCTGATCCTTCCAC	59.903	20	20	340	594	TTCCAATAATTATCAACCGATCA	58.381	23	CCCTGATCCTTCCACTCGTA	60.065	20	20	341	589
comp51698_c0_seq2	2	p1	(T)10	10	539	548	TTTCCAATAATTATCAACCGATCA	59.603	24	GGGGTTTGAACCCTGGTACT	60.088	20	249	340	588	TTTCCAATAATTATCAACCGATCA	59.603	24	TGATCGAGAAGGTCGGAAGT	59.803	20	20	340	615	TTTCCAATAATTATCAACCGATCA	59.603	24	GTGATCGAGAAGGTCGGAAG	59.803	20	20	340	616
comp70379_c0_seq1	1	p1	(T)14	14	62	75	TTTCCAACCATTCTTCTCGG	60.044	20	CTAATCGGCAGCAAACATCA	59.833	20	131	4	134	TTTCCAACCATTCTTCTCGG	60.044	20	TAATCGGCAGCAAACATCAA	60.215	20	20	4	133	TTTCCAACCATTCTTCTCGG	60.044	20	TCAAACTAATCGGCAGCAAA	59.443	20	20	4	139
comp9553_c0_seq1	1	p1	(A)12	12	462	473	TTTCCAAATTCACACGGTCA	59.941	20	TGACATATCGGTGTTTGTTGG	59.307	21	147	376	522	TTTCCAAATTCACACGGTCA	59.941	20	TCGGTGTTTGTTGGACTATCA	59.036	21	21	376	515	TTTCCAAATTCACACGGTCA	59.941	20	GACACTTGACAATCTCTCGCA	59.025	21	21	376	553
comp9553_c0_seq2	1	p1	(A)12	12	171	182	TTTCCAAATTCACACGGTCA	59.941	20	TGACATATCGGTGTTTGTTGG	59.307	21	147	85	231	TTTCCAAATTCACACGGTCA	59.941	20	TCGGTGTTTGTTGGACTATCA	59.036	21	21	85	224	TTTCCAAATTCACACGGTCA	59.941	20	GACACTTGACAATCTCTCGCA	59.025	21	21	85	262
comp13511_c0_seq1	1	p1	(T)10	10	122	131	TTTCCAAAACCAAAAGTAAGTGC	59.585	23	CCTCCTGCCATTTCTTCCTA	59.264	20	145	71	215	TTCCAAAACCAAAAGTAAGTGC	58.347	22	CCTCCTGCCATTTCTTCCTA	59.264	20	20	72	215	TTCCAAAACCAAAAGTAAGTGCT	59.254	23	CCTCCTGCCATTTCTTCCTA	59.264	20	20	72	215
comp63491_c0_seq2	1	p3	(AGA)5	15	108	122	TTTCATTTTCGTGCCCTTTC	60.053	20	GGATTGAGAAACGAAGCTGG	59.813	20	150	40	189	TTTCATTTTCGTGCCCTTTC	60.053	20	GGGATTGAGAAACGAAGCTG	59.813	20	20	40	190	TTTCATTTTCGTGCCCTTTC	60.053	20	CATCCTCAGCAGATCCAACA	59.787	20	20	40	278
comp58597_c0_seq1	1	p1	(A)12	12	89	100	TTTCATTAAGCCCAACCCAA	60.294	20	CATTTGCTTCATGGAATGGA	59.474	20	160	54	213	TTTTCATTAAGCCCAACCCA	60.294	20	CATTTGCTTCATGGAATGGA	59.474	20	20	53	213	AAGAAATTGGATCCAGGGGT	59.629	20	CATTTGCTTCATGGAATGGA	59.474	20	20	18	213
comp62879_c0_seq1	2	p1	(T)15	15	978	992	TTTCATTAACTTGGTAGTGCAAGC	59.74	24	ATCTAGAGGATTCGAGCGCA	60.081	20	183	947	1129	TTTCATTAACTTGGTAGTGCAAGC	59.74	24	GCATCTAGAGGATTCGAGCG	60.081	20	20	947	1131	TTTCATTAACTTGGTAGTGCAAGC	59.74	24	AGCGCATGAGTTTTGCTTCT	60.162	20	20	947	1115
comp62879_c0_seq2	2	p1	(T)15	15	966	980	TTTCATTAACTTGGTAGTGCAAGC	59.74	24	ATCTAGAGGATTCGAGCGCA	60.081	20	183	935	1117	TTTCATTAACTTGGTAGTGCAAGC	59.74	24	GCATCTAGAGGATTCGAGCG	60.081	20	20	935	1119	TTTCATTAACTTGGTAGTGCAAGC	59.74	24	AGCGCATGAGTTTTGCTTCT	60.162	20	20	935	1103
comp62879_c0_seq3	2	p1	(T)15	15	953	967	TTTCATTAACTTGGTAGTGCAAGC	59.74	24	ATCTAGAGGATTCGAGCGCA	60.081	20	183	922	1104	TTTCATTAACTTGGTAGTGCAAGC	59.74	24	GCATCTAGAGGATTCGAGCG	60.081	20	20	922	1106	TTTCATTAACTTGGTAGTGCAAGC	59.74	24	AGCGCATGAGTTTTGCTTCT	60.162	20	20	922	1090
comp70306_c0_seq2	1	p3	(GAA)5	15	2096	2110	TTTCATGTAATGCGGGTCAA	59.93	20	CCAAAATCAAATATCAAATGCG	59.347	22	179	1959	2137	GGTTTCATGTAATGCGGGTC	60.199	20	CCAAAATCAAATATCAAATGCG	59.347	22	22	1957	2137	ACACCCTCGTGTGGCATATT	60.263	20	CCAAAATCAAATATCAAATGCG	59.347	22	22	2004	2137
comp70306_c0_seq4	1	p3	(GAA)5	15	1945	1959	TTTCATGTAATGCGGGTCAA	59.93	20	CCAAAATCAAATATCAAATGCG	59.347	22	179	1808	1986	GGTTTCATGTAATGCGGGTC	60.199	20	CCAAAATCAAATATCAAATGCG	59.347	22	22	1806	1986	ACACCCTCGTGTGGCATATT	60.263	20	CCAAAATCAAATATCAAATGCG	59.347	22	22	1853	1986
comp70306_c0_seq6	1	p3	(GAA)5	15	1885	1899	TTTCATGTAATGCGGGTCAA	59.93	20	CCAAAATCAAATATCAAATGCG	59.347	22	179	1748	1926	GGTTTCATGTAATGCGGGTC	60.199	20	CCAAAATCAAATATCAAATGCG	59.347	22	22	1746	1926	ACACCCTCGTGTGGCATATT	60.263	20	CCAAAATCAAATATCAAATGCG	59.347	22	22	1793	1926
comp70306_c0_seq8	1	p3	(GAA)5	15	1734	1748	TTTCATGTAATGCGGGTCAA	59.93	20	CCAAAATCAAATATCAAATGCG	59.347	22	179	1597	1775	GGTTTCATGTAATGCGGGTC	60.199	20	CCAAAATCAAATATCAAATGCG	59.347	22	22	1595	1775	ACACCCTCGTGTGGCATATT	60.263	20	CCAAAATCAAATATCAAATGCG	59.347	22	22	1642	1775
comp14087_c0_seq1	1	p1	(A)10	10	116	125	TTTCATGATGTTGAAATATGGGTC	59.956	24	TTCTCCAAGCCACACCCTAC	60.111	20	231	32	262	TGATGTTGAAATATGGGTCTTTG	58.865	23	TTCTCCAAGCCACACCCTAC	60.111	20	20	37	262	TTTCATGATGTTGAAATATGGGTC	59.956	24	TGCCACCACAACCACAATAC	60.287	20	20	32	201
comp5307_c0_seq1	1	p1	(A)13	13	368	380	TTTCATCCCCGACAATTTTT	59.25	20	TTTCCGACCCAATTGACTTC	59.91	20	235	248	482	TTTCATCCCCGACAATTTTT	59.25	20	TTTTCCGACCCAATTGACTT	59.406	20	20	248	483	ATTTCATCCCCGACAATTTTT	59.542	21	TTTCCGACCCAATTGACTTC	59.91	20	20	247	482
comp950241_c0_seq1	1	p1	(T)11	11	39	49	TTTCAGTAGACACAGTAATAAAGCCA	58.58	26	CGAGCGTCCATCCACTTATT	60.096	20	136	8	143	TTTCAGTAGACACAGTAATAAAGCCA	58.58	26	CCCAACATATGAATGTGCCA	60.197	20	20	8	199	TTTCAGTAGACACAGTAATAAAGCCA	58.58	26	ATCTCGCTCCTCTATGCTCG	59.7	20	20	8	161
comp22907_c0_seq1	1	p1	(T)20	20	539	558	TTTCAGGTGGGAATCTTTGG	59.903	20	TCCAGGAGAGAGTATTTGGCA	59.822	21	266	420	685	TTCAGGTGGGAATCTTTGGA	60.43	20	TCCAGGAGAGAGTATTTGGCA	59.822	21	21	421	685	TTTCAGGTGGGAATCTTTGG	59.903	20	CATGCACACCAAATTAAACCA	59.335	21	21	420	585
comp67589_c0_seq1	1	p3	(CAA)5	15	703	717	TTTCAGGAGGAGGAGGGATT	60.008	20	AATGAAGCTTTCTCAGCCCA	59.955	20	185	618	802	AGATATGGTGGGGAGCACTG	59.95	20	GAATCGCCATCTACCTTCCA	60.036	20	20	659	898	AGATATGGTGGGGAGCACTG	59.95	20	TGAATCGCCATCTACCTTCC	60.036	20	20	659	899
comp61962_c0_seq1	1	p1	(A)11	11	1557	1567	TTTCAGAAAGCTGAGCATGG	59.148	20	TCTTCTGCTGAACATGGTGC	59.992	20	236	1456	1691	TTCAGAAAGCTGAGCATGGTT	60.008	21	TCTTCTGCTGAACATGGTGC	59.992	20	20	1457	1691	TTTCAGAAAGCTGAGCATGG	59.148	20	CCCACATGATGGAGGAAAAC	60.173	20	20	1456	1711
comp61962_c0_seq2	1	p1	(A)11	11	1557	1567	TTTCAGAAAGCTGAGCATGG	59.148	20	TCTTCTGCTGAACATGGTGC	59.992	20	236	1456	1691	TTCAGAAAGCTGAGCATGGTT	60.008	21	TCTTCTGCTGAACATGGTGC	59.992	20	20	1457	1691	TTTCAGAAAGCTGAGCATGG	59.148	20	GCAACCACTGTCCAACAAGA	59.726	20	20	1456	1673
comp65791_c0_seq1	1	p3	(AAT)6	18	184	201	TTTCACTATCCATTCCCCCA	60.126	20	GCTGGGAAGCAGAAAACAAG	59.993	20	215	139	353	TTTCACTATCCATTCCCCCA	60.126	20	AGCTGGGAAGCAGAAAACAA	59.993	20	20	139	354	CCACAGGCAGCTATCACAAA	59.864	20	GCTGGGAAGCAGAAAACAAG	59.993	20	20	156	353
comp43037_c0_seq1	1	p1	(A)10	10	56	65	TTTCACGCTTCAAAAAGCAG	59.226	20	TTCGAACGCATCAATATCCA	60.035	20	178	10	187	TTTCACGCTTCAAAAAGCAG	59.226	20	GCTACCGAGAGCTTAGGCAA	59.752	20	20	10	267	TTCACGCTTCAAAAAGCAGTT	60.046	21	TTCGAACGCATCAATATCCA	60.035	20	20	11	187
comp71054_c0_seq1	2	p3	(GAA)5	15	351	365	TTTCACCCTGTTCTGGCAAT	60.495	20	GCAGGGAGAAAACCACAAAG	59.711	20	166	279	444	TTTCACCCTGTTCTGGCAAT	60.495	20	AGCAGGGAGAAAACCACAAA	59.711	20	20	279	445	TTTCACCCTGTTCTGGCAAT	60.495	20	AAGCAGGGAGAAAACCACAA	59.711	20	20	279	446
comp19925_c0_seq1	3	p1	(A)13	13	599	611	TTTCACCCCTTCTCTCTCCA	59.773	20	AATCACAACCCAAATCGAGG	59.79	20	129	538	666	TTTCACCCCTTCTCTCTCCA	59.773	20	TCACAACCCAAATCGAGGAT	60.317	20	20	538	664	TTTCACCCCTTCTCTCTCCA	59.773	20	ATCACAACCCAAATCGAGGA	60.317	20	20	538	665
comp68615_c0_seq4	1	p1	(T)16	16	150	165	TTTCACATTCATCATTGGTTATCA	59.234	24	ATAAGTTCCTGGTGCCAACG	59.993	20	277	119	395	AAAAACGACATTTGAAGTGACA	57.335	22	TGCCACACAAGCACAAACTT	60.347	20	20	90	293	AAAAACGACATTTGAAGTGACA	57.335	22	TTGCCACACAAGCACAAACT	60.347	20	20	90	294
comp63759_c0_seq2	1	p1	(T)10	10	59	68	TTTCAATTTTCAACCATCAGG	57.594	21	GGTTTTTGTTCGAGCCACAT	59.978	20	192	4	195	TTTCAATTTTCAACCATCAGGT	58.467	22	GGTTTTTGTTCGAGCCACAT	59.978	20	20	4	195	GTTTCAATTTTCAACCATCAGG	58.467	22	GGTTTTTGTTCGAGCCACAT	59.978	20	20	3	195
comp65012_c0_seq1	1	p3	(TGG)5	15	425	439	TTTCAATTCGTCCAAAAGGG	59.91	20	GCCCAATTCAAAGTCCTGAA	60.051	20	277	244	520	CAATTCGTCCAAAAGGGTGT	59.83	20	GCCCAATTCAAAGTCCTGAA	60.051	20	20	247	520	CAATTCGTCCAAAAGGGTGT	59.83	20	TCTTGCCCAATTCAAAGTCC	60.051	20	20	247	524
comp54714_c0_seq3	1	p1	(A)11	11	525	535	TTTCAATGGGCTAGTTTGGC	60.074	20	CCTTCGACCAAGTACGGATT	59.052	20	144	499	642	AGGCCGGTTTGATGATATTG	59.784	20	GTTGATTGTGCATAGGGCGT	60.925	20	20	419	561	AGGCCGGTTTGATGATATTG	59.784	20	CCTTCGACCAAGTACGGATT	59.052	20	20	419	642
comp54714_c0_seq4	1	p1	(A)11	11	438	448	TTTCAATGGGCTAGTTTGGC	60.074	20	CCTTCGACCAAGTACGGATT	59.052	20	144	412	555	AGGCCGGTTTGATGATATTG	59.784	20	GTTGATTGTGCATAGGGCGT	60.925	20	20	332	474	AGGCCGGTTTGATGATATTG	59.784	20	CCTTCGACCAAGTACGGATT	59.052	20	20	332	555
comp68387_c0_seq4	1	p3	(ATG)5	15	1982	1996	TTTCAATGAAGGAAGTGCCA	59.247	20	CACCATTCATTCAATTGGTCC	60.044	21	118	1952	2069	TGGTGTTTGTGTCTGGTTTTG	59.495	21	CACCACATTCCACATCCTCA	60.378	20	20	1795	2039	CAATGAAGGAAGTGCCATTG	59.123	20	CACCATTCATTCAATTGGTCC	60.044	21	21	1955	2069
comp1323911_c0_seq1	1	p2	(AG)6	12	343	354	TTTCAATCTCGTGTTGTCGG	59.691	20	CAATTTACTGTGATGTCATCTGCTC	60.075	25	226	160	385	TTTCAATCTCGTGTTGTCGG	59.691	20	TTTACTGTGATGTCATCTGCTCTTC	59.839	25	25	160	382	GGCCATGGAAAAGATGAAAG	59.505	20	TTTACTGTGATGTCATCTGCTCTTC	59.839	25	25	178	382
comp44532_c0_seq1	1	c	(A)10ttgttttttctcataagatatgatttattgatggtagagaaaagtacccccttgatggataaata(T)10	85	177	261	TTTCAATCCTCTGAAGCCAA	58.422	20	TTGAGGTGGTGCCATAACTG	59.566	20	268	134	401	GTTTCAATCCTCTGAAGCCAA	59.302	21	TTGAGGTGGTGCCATAACTG	59.566	20	20	133	401	TTTCAATCCTCTGAAGCCAA	58.422	20	GCATATTGAGGTGGTGCCAT	60.754	20	20	134	406
comp44532_c0_seq2	1	c	(A)10ttgttttttctcataagatatgatttattgatggtagagaaaagtacccccttgatggataaata(T)10	85	132	216	TTTCAATCCTCTGAAGCCAA	58.422	20	TTGAGGTGGTGCCATAACTG	59.566	20	268	89	356	GTTTCAATCCTCTGAAGCCAA	59.302	21	TTGAGGTGGTGCCATAACTG	59.566	20	20	88	356	TTTCAATCCTCTGAAGCCAA	58.422	20	GCATATTGAGGTGGTGCCAT	60.754	20	20	89	361
comp2081579_c0_seq1	1	p1	(T)10	10	134	143	TTTCAATCATGTTGCGAATTT	58.148	21	AAAACAGGACATCATCTCCAAAA	59.864	23	110	87	196	CGAGGATTTGAGCATTAGTTTG	58.899	22	AAAACAGGACATCATCTCCAAAA	59.864	23	23	14	196	TTTCAATCATGTTGCGAATTT	58.148	21	AAACAGGACATCATCTCCAAAA	58.554	22	22	87	195
comp55534_c0_seq3	1	p1	(T)11	11	114	124	TTTCAACTGGAGTATTACCGTCA	58.687	23	TCAAGATTAAACATCAAGGTGAGC	59.672	24	105	67	171	TTTCAACTGGAGTATTACCGTCA	58.687	23	TCAACTAAGGTTCCTAGCAGTCAA	59.492	24	24	67	191	TTTCAACTGGAGTATTACCGTCA	58.687	23	TTCAACTAAGGTTCCTAGCAGTCA	59.492	24	24	67	192
comp70084_c0_seq17	1	p2	(AC)7	14	74	87	TTTCAACCCATCACAATTTAAAGTAA	60.042	26	TGTGATGTGAATGTGTTTGTGTG	60.377	23	126	23	148	TTCAACCCATCACAATTTAAAGTAA	58.928	25	TGTGATGTGAATGTGTTTGTGTG	60.377	23	23	24	148	AAATATTTCAACCCATCACAATTT	57.859	24	TGTGATGTGAATGTGTTTGTGTG	60.377	23	23	18	148
comp70084_c0_seq19	1	p2	(AC)7	14	74	87	TTTCAACCCATCACAATTTAAAGTAA	60.042	26	TGTGATGTGAATGTGTTTGTGTG	60.377	23	126	23	148	TTCAACCCATCACAATTTAAAGTAA	58.928	25	TGTGATGTGAATGTGTTTGTGTG	60.377	23	23	24	148	AAATATTTCAACCCATCACAATTT	57.859	24	TGTGATGTGAATGTGTTTGTGTG	60.377	23	23	18	148
comp70084_c0_seq23	1	p2	(AC)7	14	74	87	TTTCAACCCATCACAATTTAAAGTAA	60.042	26	TGTGATGTGAATGTGTTTGTGTG	60.377	23	126	23	148	TTCAACCCATCACAATTTAAAGTAA	58.928	25	TGTGATGTGAATGTGTTTGTGTG	60.377	23	23	24	148	AAATATTTCAACCCATCACAATTT	57.859	24	TGTGATGTGAATGTGTTTGTGTG	60.377	23	23	18	148
comp70084_c0_seq24	1	p2	(AC)7	14	74	87	TTTCAACCCATCACAATTTAAAGTAA	60.042	26	TGTGATGTGAATGTGTTTGTGTG	60.377	23	126	23	148	TTCAACCCATCACAATTTAAAGTAA	58.928	25	TGTGATGTGAATGTGTTTGTGTG	60.377	23	23	24	148	AAATATTTCAACCCATCACAATTT	57.859	24	TGTGATGTGAATGTGTTTGTGTG	60.377	23	23	18	148
comp70084_c0_seq29	1	p2	(AC)7	14	74	87	TTTCAACCCATCACAATTTAAAGTAA	60.042	26	TGTGATGTGAATGTGTTTGTGTG	60.377	23	126	23	148	TTCAACCCATCACAATTTAAAGTAA	58.928	25	TGTGATGTGAATGTGTTTGTGTG	60.377	23	23	24	148	AAATATTTCAACCCATCACAATTT	57.859	24	TGTGATGTGAATGTGTTTGTGTG	60.377	23	23	18	148
comp70084_c0_seq30	1	p2	(AC)7	14	74	87	TTTCAACCCATCACAATTTAAAGTAA	60.042	26	TGTGATGTGAATGTGTTTGTGTG	60.377	23	126	23	148	TTCAACCCATCACAATTTAAAGTAA	58.928	25	TGTGATGTGAATGTGTTTGTGTG	60.377	23	23	24	148	AAATATTTCAACCCATCACAATTT	57.859	24	TGTGATGTGAATGTGTTTGTGTG	60.377	23	23	18	148
comp70084_c0_seq39	1	p2	(AC)7	14	74	87	TTTCAACCCATCACAATTTAAAGTAA	60.042	26	TGTGATGTGAATGTGTTTGTGTG	60.377	23	126	23	148	TTCAACCCATCACAATTTAAAGTAA	58.928	25	TGTGATGTGAATGTGTTTGTGTG	60.377	23	23	24	148	AAATATTTCAACCCATCACAATTT	57.859	24	TGTGATGTGAATGTGTTTGTGTG	60.377	23	23	18	148
comp68404_c0_seq1	1	p3	(AGA)5	15	120	134	TTTCAAATTAGAGGCGCGAT	59.816	20	AAACGGTGTCGTTGAGGAAG	60.149	20	209	14	222	TTTCAAATTAGAGGCGCGAT	59.816	20	GAGACGCGAGAATTGGAAAC	59.82	20	20	14	238	TTTCAAATTAGAGGCGCGAT	59.816	20	TGAGGAAGGATTTGACGAGG	60.187	20	20	14	210
comp68404_c0_seq2	1	p3	(AGA)5	15	120	134	TTTCAAATTAGAGGCGCGAT	59.816	20	AAACGGTGTCGTTGAGGAAG	60.149	20	209	14	222	TTTCAAATTAGAGGCGCGAT	59.816	20	GAGACGCGAGAATTGGAAAC	59.82	20	20	14	238	TTTCAAATTAGAGGCGCGAT	59.816	20	TGAGGAAGGATTTGACGAGG	60.187	20	20	14	210
comp68404_c0_seq3	1	p3	(AGA)5	15	120	134	TTTCAAATTAGAGGCGCGAT	59.816	20	AAACGGTGTCGTTGAGGAAG	60.149	20	209	14	222	TTTCAAATTAGAGGCGCGAT	59.816	20	GAGACGCGAGAATTGGAAAC	59.82	20	20	14	238	TTTCAAATTAGAGGCGCGAT	59.816	20	TGAGGAAGGATTTGACGAGG	60.187	20	20	14	210
comp56526_c0_seq1	1	p1	(T)12	12	295	306	TTTCAAATGGAAATTGTATCATTC	57.178	24	AGTGACGCCAGCTTGATCTT	60.02	20	235	191	425	TTTCAAATGGAAATTGTATCATTC	57.178	24	AAGTGACGCCAGCTTGATCT	60.02	20	20	191	426	TTTCAAATGGAAATTGTATCATTC	57.178	24	CTTGCAAAACAAGACCCCAT	59.971	20	20	191	462
comp64824_c0_seq1	2	c	(T)11ggtcgtacaaaagaagat(AAG)5	44	916	959	TTTCAAAACCCCCACCATTA	60.024	20	AACACCAGGAGCTTTCCTCA	59.844	20	264	839	1102	TTTCAAAACCCCCACCATTA	60.024	20	CAACACCAGGAGCTTTCCTC	59.844	20	20	839	1103	TTTCAAAACCCCCACCATTA	60.024	20	GCTAAACCAACACCAGGAGC	59.74	20	20	839	1110
comp70053_c0_seq1	1	p3	(AGG)5	15	391	405	TTTATTTCCATTCGGAAGCG	60.033	20	CCATTGCTCCTCCTTGAGAG	59.943	20	140	339	478	TGGAGTTGAGATCGATGCAG	59.942	20	CCATTGCTCCTCCTTGAGAG	59.943	20	20	314	478	CGATGCAGCCGAATTTATTT	60.061	20	CCATTGCTCCTCCTTGAGAG	59.943	20	20	326	478
comp70053_c0_seq2	1	p3	(AGG)5	15	391	405	TTTATTTCCATTCGGAAGCG	60.033	20	CCATTGCTCCTCCTTGAGAG	59.943	20	140	339	478	TGGAGTTGAGATCGATGCAG	59.942	20	CCATTGCTCCTCCTTGAGAG	59.943	20	20	314	478	CGATGCAGCCGAATTTATTT	60.061	20	CCATTGCTCCTCCTTGAGAG	59.943	20	20	326	478
comp70053_c0_seq3	1	p3	(AGG)5	15	391	405	TTTATTTCCATTCGGAAGCG	60.033	20	CCATTGCTCCTCCTTGAGAG	59.943	20	140	339	478	TGGAGTTGAGATCGATGCAG	59.942	20	CCATTGCTCCTCCTTGAGAG	59.943	20	20	314	478	CGATGCAGCCGAATTTATTT	60.061	20	CCATTGCTCCTCCTTGAGAG	59.943	20	20	326	478
comp70053_c0_seq4	1	p3	(AGG)5	15	391	405	TTTATTTCCATTCGGAAGCG	60.033	20	CCATTGCTCCTCCTTGAGAG	59.943	20	140	339	478	TGGAGTTGAGATCGATGCAG	59.942	20	CCATTGCTCCTCCTTGAGAG	59.943	20	20	314	478	CGATGCAGCCGAATTTATTT	60.061	20	CCATTGCTCCTCCTTGAGAG	59.943	20	20	326	478
comp70053_c0_seq5	1	p3	(AGG)5	15	391	405	TTTATTTCCATTCGGAAGCG	60.033	20	CCATTGCTCCTCCTTGAGAG	59.943	20	140	339	478	TGGAGTTGAGATCGATGCAG	59.942	20	CCATTGCTCCTCCTTGAGAG	59.943	20	20	314	478	CGATGCAGCCGAATTTATTT	60.061	20	CCATTGCTCCTCCTTGAGAG	59.943	20	20	326	478
comp70053_c0_seq6	1	p3	(AGG)5	15	391	405	TTTATTTCCATTCGGAAGCG	60.033	20	CCATTGCTCCTCCTTGAGAG	59.943	20	140	339	478	TGGAGTTGAGATCGATGCAG	59.942	20	CCATTGCTCCTCCTTGAGAG	59.943	20	20	314	478	CGATGCAGCCGAATTTATTT	60.061	20	CCATTGCTCCTCCTTGAGAG	59.943	20	20	326	478
comp28621_c0_seq1	1	p1	(T)11	11	187	197	TTTATTGGCATCCCATCCTT	59.23	20	GGAGAGAGAGAGGGGGAGAG	59.489	20	139	155	293	TTTATTGGCATCCCATCCTT	59.23	20	AGGAGAGAGAGAGGGGGAGA	59.489	20	20	155	294	TTTATTGGCATCCCATCCTT	59.23	20	GAGGAGAGAGAGAGGGGGAG	59.489	20	20	155	295
comp71178_c1_seq3	1	p1	(T)14	14	143	156	TTTATTGCTATCTGCTGCTGCT	59.324	22	CGGGTAACACCATCCACTTT	59.711	20	195	10	204	TTTATTGCTATCTGCTGCTGCT	59.324	22	GCCAATATGATTCCGGGTAA	59.621	20	20	10	217	TTTATTGCTATCTGCTGCTGCT	59.324	22	AAGCCAATATGATTCCGGGT	60.531	20	20	10	219
comp70067_c0_seq1	1	p1	(A)10	10	3515	3524	TTTATTACCCAGCCAGGTGC	59.96	20	CAGGCTTAAAACTCAAGGATTTACA	60.065	25	205	3397	3601	TGAGGAATCCCTGAGGACTG	60.191	20	CAGGCTTAAAACTCAAGGATTTACA	60.065	25	25	3361	3601	TTCTGGCAATTGTAATGGGG	60.692	20	CAGGCTTAAAACTCAAGGATTTACA	60.065	25	25	3328	3601
comp70067_c0_seq2	1	p1	(A)10	10	3502	3511	TTTATTACCCAGCCAGGTGC	59.96	20	CAGGCTTAAAACTCAAGGATTTACA	60.065	25	205	3384	3588	TGAGGAATCCCTGAGGACTG	60.191	20	CAGGCTTAAAACTCAAGGATTTACA	60.065	25	25	3348	3588	TTCTGGCAATTGTAATGGGG	60.692	20	CAGGCTTAAAACTCAAGGATTTACA	60.065	25	25	3315	3588
comp70067_c0_seq3	1	p1	(A)10	10	3483	3492	TTTATTACCCAGCCAGGTGC	59.96	20	CAGGCTTAAAACTCAAGGATTTACA	60.065	25	205	3365	3569	TGAGGAATCCCTGAGGACTG	60.191	20	CAGGCTTAAAACTCAAGGATTTACA	60.065	25	25	3329	3569	TTCTGGCAATTGTAATGGGG	60.692	20	CAGGCTTAAAACTCAAGGATTTACA	60.065	25	25	3296	3569
comp70067_c0_seq4	1	p1	(A)10	10	3470	3479	TTTATTACCCAGCCAGGTGC	59.96	20	CAGGCTTAAAACTCAAGGATTTACA	60.065	25	205	3352	3556	TGAGGAATCCCTGAGGACTG	60.191	20	CAGGCTTAAAACTCAAGGATTTACA	60.065	25	25	3316	3556	TTCTGGCAATTGTAATGGGG	60.692	20	CAGGCTTAAAACTCAAGGATTTACA	60.065	25	25	3283	3556
comp70067_c0_seq5	1	p1	(A)10	10	162	171	TTTATTACCCAGCCAGGTGC	59.96	20	CAGGCTTAAAACTCAAGGATTTACA	60.065	25	205	44	248	TTTATTACCCAGCCAGGTGC	59.96	20	GGCTTAAAACTCAAGGATTTACAA	58.054	24	24	44	246	TTTATTACCCAGCCAGGTGC	59.96	20	AGGCTTAAAACTCAAGGATTTACAA	58.898	25	25	44	247
comp58817_c1_seq2	1	p3	(ATC)5	15	70	84	TTTATGGTGTGAACCAATTCAA	57.927	22	GCCGACTGCTCTAATTTTGG	59.845	20	280	32	311	TGGAATTTGAGCTTAGTGGAG	57.113	21	TGTTGAAGGATTTTGCATGG	59.518	20	20	1	156	TGGAATTTGAGCTTAGTGGAGT	58.009	22	TGTTGAAGGATTTTGCATGG	59.518	20	20	1	156
comp61465_c1_seq1	1	p2	(AT)6	12	84	95	TTTATGGCCCATCCATAAGC	59.757	20	TCTTCTTCATGCCAACATCG	59.799	20	256	34	289	TTTATGGCCCATCCATAAGC	59.757	20	GACGGTAACACCTAGCAGGC	59.763	20	20	34	199	TTTATGGCCCATCCATAAGC	59.757	20	CCCTTCTTCTTCATGCCAAC	59.67	20	20	34	293
comp1392672_c0_seq1	1	c	(T)10atggcatggggatgcattttgata(T)10	44	141	184	TTTATGGCATTTTGGGATGG	60.508	20	CAGAGAATACCACTCATCAATCAA	58.264	24	126	89	214	TTTATGGCATTTTGGGATGG	60.508	20	ACAGAGAATACCACTCATCAATCAA	59.082	25	25	89	215	TTTATGGCATTTTGGGATGG	60.508	20	AACAGAGAATACCACTCATCAATCA	59.082	25	25	89	216
comp347795_c0_seq1	1	c	(T)15ccactctaatttcgactctgattgaacgatcaattttacatattagttaccgatatttgttgtaattactcggagataacttaattactgtgtac(T)10	120	416	535	TTTATGGAGGAATCCAACCG	59.756	20	GATGTACATAACGTTGATCCCA	57.364	22	277	348	624	TTTATGGAGGAATCCAACCG	59.756	20	TGTACATAACGTTGATCCCATTT	58.311	23	23	348	622	TTTATGGAGGAATCCAACCG	59.756	20	CGATGTACATAACGTTGATCCCA	61.85	23	23	348	625
comp803218_c0_seq1	1	p1	(T)12	12	318	329	TTTATCTTGTTGGCTGCTCG	59.062	20	CGATCTATTCTTATGGTTAGTTTAGCA	58.559	27	158	289	446	TGTGAGGAACGATAAGGTGAAA	59.609	22	GAAATCCAATTACCTTAAGAACACAA	58.985	26	26	213	367	GAGGAACGATAAGGTGAAAGGA	59.593	22	GAAATCCAATTACCTTAAGAACACAA	58.985	26	26	216	367
comp64685_c0_seq4	1	p2	(GA)7	14	428	441	TTTATCCAATTCCTGCACCC	59.762	20	TTGTTCTCCATAAAGCAAGCC	59.352	21	214	280	493	TTTATCCAATTCCTGCACCC	59.762	20	TGTTCTCCATAAAGCAAGCCA	60.757	21	21	280	492	TTTATCCAATTCCTGCACCC	59.762	20	AAAGCAAGCCACTTCTTTCAA	59.144	21	21	280	482
comp71864_c0_seq1	2	p3	(ACA)5	15	249	263	TTTATATGCTGCACGCAACC	59.731	20	TGGTTTCAAAAACAAAACCAAA	59.398	22	150	147	296	CCATCCACAGAAGAAAACACAA	60.008	22	CACACACGTCACCTCATTCA	59.097	20	20	165	444	TCCACAGAAGAAAACACAAGGA	59.751	22	CACACACGTCACCTCATTCA	59.097	20	20	168	444
comp71864_c0_seq2	2	p3	(ACA)5	15	249	263	TTTATATGCTGCACGCAACC	59.731	20	TGGTTTCAAAAACAAAACCAAA	59.398	22	150	147	296	CCATCCACAGAAGAAAACACAA	60.008	22	CACACACGTCACCTCATTCA	59.097	20	20	165	444	TCCACAGAAGAAAACACAAGGA	59.751	22	CACACACGTCACCTCATTCA	59.097	20	20	168	444
comp71864_c0_seq3	2	p3	(ACA)5	15	249	263	TTTATATGCTGCACGCAACC	59.731	20	TGGTTTCAAAAACAAAACCAAA	59.398	22	150	147	296	CCATCCACAGAAGAAAACACAA	60.008	22	CACACACGTCACCTCATTCA	59.097	20	20	165	444	TCCACAGAAGAAAACACAAGGA	59.751	22	CACACACGTCACCTCATTCA	59.097	20	20	168	444
comp71864_c0_seq7	2	p3	(ACA)5	15	249	263	TTTATATGCTGCACGCAACC	59.731	20	TGGTTTCAAAAACAAAACCAAA	59.398	22	150	147	296	TCCACAGAAGAAAACACAAGGA	59.751	22	GGGCATAGCCTTCATCTCAT	59.108	20	20	168	447	TTTATATGCTGCACGCAACC	59.731	20	TGGTTTCAAAAACAAAACCAA	58.085	21	21	147	296
comp71864_c0_seq8	2	p3	(ACA)5	15	249	263	TTTATATGCTGCACGCAACC	59.731	20	TGGTTTCAAAAACAAAACCAAA	59.398	22	150	147	296	TCCACAGAAGAAAACACAAGGA	59.751	22	GGGCATAGCCTTCATCTCAT	59.108	20	20	168	447	TTTATATGCTGCACGCAACC	59.731	20	TGGTTTCAAAAACAAAACCAA	58.085	21	21	147	296
comp71864_c0_seq9	2	p3	(ACA)5	15	249	263	TTTATATGCTGCACGCAACC	59.731	20	TGGTTTCAAAAACAAAACCAAA	59.398	22	150	147	296	TCCACAGAAGAAAACACAAGGA	59.751	22	GGGCATAGCCTTCATCTCAT	59.108	20	20	168	447	TTTATATGCTGCACGCAACC	59.731	20	TGGTTTCAAAAACAAAACCAA	58.085	21	21	147	296
comp71864_c0_seq12	2	p3	(ACA)5	15	249	263	TTTATATGCTGCACGCAACC	59.731	20	TGGTTTCAAAAACAAAACCAAA	59.398	22	150	147	296	CCATCCACAGAAGAAAACACAA	60.008	22	CACACACGTCACCTCATTCA	59.097	20	20	165	444	TCCACAGAAGAAAACACAAGGA	59.751	22	CACACACGTCACCTCATTCA	59.097	20	20	168	444
comp71864_c0_seq13	2	p3	(ACA)5	15	249	263	TTTATATGCTGCACGCAACC	59.731	20	TGGTTTCAAAAACAAAACCAAA	59.398	22	150	147	296	CCATCCACAGAAGAAAACACAA	60.008	22	CACACACGTCACCTCATTCA	59.097	20	20	165	444	TCCACAGAAGAAAACACAAGGA	59.751	22	CACACACGTCACCTCATTCA	59.097	20	20	168	444
comp71864_c0_seq14	2	p3	(ACA)5	15	249	263	TTTATATGCTGCACGCAACC	59.731	20	TGGTTTCAAAAACAAAACCAAA	59.398	22	150	147	296	CCATCCACAGAAGAAAACACAA	60.008	22	CACACACGTCACCTCATTCA	59.097	20	20	165	444	TCCACAGAAGAAAACACAAGGA	59.751	22	CACACACGTCACCTCATTCA	59.097	20	20	168	444
comp71864_c0_seq18	2	p3	(ACA)5	15	249	263	TTTATATGCTGCACGCAACC	59.731	20	TGGTTTCAAAAACAAAACCAAA	59.398	22	150	147	296	TCCACAGAAGAAAACACAAGGA	59.751	22	GGGCATAGCCTTCATCTCAT	59.108	20	20	168	447	TTTATATGCTGCACGCAACC	59.731	20	TGGTTTCAAAAACAAAACCAA	58.085	21	21	147	296
comp71864_c0_seq19	2	p3	(ACA)5	15	249	263	TTTATATGCTGCACGCAACC	59.731	20	TGGTTTCAAAAACAAAACCAAA	59.398	22	150	147	296	TCCACAGAAGAAAACACAAGGA	59.751	22	GGGCATAGCCTTCATCTCAT	59.108	20	20	168	447	TTTATATGCTGCACGCAACC	59.731	20	TGGTTTCAAAAACAAAACCAA	58.085	21	21	147	296
comp71864_c0_seq20	2	p3	(ACA)5	15	249	263	TTTATATGCTGCACGCAACC	59.731	20	TGGTTTCAAAAACAAAACCAAA	59.398	22	150	147	296	TCCACAGAAGAAAACACAAGGA	59.751	22	GGGCATAGCCTTCATCTCAT	59.108	20	20	168	447	TTTATATGCTGCACGCAACC	59.731	20	TGGTTTCAAAAACAAAACCAA	58.085	21	21	147	296
comp71864_c0_seq23	2	p3	(ACA)5	15	249	263	TTTATATGCTGCACGCAACC	59.731	20	TGGTTTCAAAAACAAAACCAAA	59.398	22	150	147	296	CCATCCACAGAAGAAAACACAA	60.008	22	CACACACGTCACCTCATTCA	59.097	20	20	165	444	TCCACAGAAGAAAACACAAGGA	59.751	22	CACACACGTCACCTCATTCA	59.097	20	20	168	444
comp71864_c0_seq25	2	p3	(ACA)5	15	249	263	TTTATATGCTGCACGCAACC	59.731	20	TGGTTTCAAAAACAAAACCAAA	59.398	22	150	147	296	TCCACAGAAGAAAACACAAGGA	59.751	22	GGGCATAGCCTTCATCTCAT	59.108	20	20	168	447	TTTATATGCTGCACGCAACC	59.731	20	TGGTTTCAAAAACAAAACCAA	58.085	21	21	147	296
comp60004_c0_seq3	1	p1	(T)10	10	95	104	TTTATATCACCGAGCGAGGG	60.053	20	TGACAGGTAAAAGGCCAAGG	60.103	20	279	50	328	TTTATATCACCGAGCGAGGG	60.053	20	ACAGGTAAAAGGCCAAGGCT	60.13	20	20	50	326	TTTATATCACCGAGCGAGGG	60.053	20	TTGTGGAAGGAAACCAAACC	59.807	20	20	50	183
comp1857256_c0_seq1	1	p1	(T)10	10	75	84	TTTATAGTGTTCCTTCAATACCGTG	58.627	25	CGTGTAATGAAGTTGGGGGT	59.711	20	167	47	213	TTTATAGTGTTCCTTCAATACCGTG	58.627	25	ACGTGTAATGAAGTTGGGGG	59.711	20	20	47	214	CTTTATAGTGTTCCTTCAATACCGTG	59.454	26	CGTGTAATGAAGTTGGGGGT	59.711	20	20	46	213
comp7163_c0_seq1	1	p1	(A)10	10	29	38	TTTATAGCCCAGTACCCCCA	59.292	20	TTGGTTGAGAGATGCAGTCG	59.984	20	166	6	171	TTTATAGCCCAGTACCCCCA	59.292	20	AAACGTCGATAGGATGGTCG	59.955	20	20	6	221	TTTATAGCCCAGTACCCCCA	59.292	20	AGAGATGCAGTCGGAGGAAA	59.95	20	20	6	164
comp68607_c0_seq1	1	p1	(A)11	11	2572	2582	TTTAGTTTCCCCGTCAATGC	59.938	20	TTTTTCAATTTGCGGTGATT	58.135	20	164	2460	2623	CACCGGGTCTTGTGCTAGTT	60.171	20	TTTTTCAATTTGCGGTGATT	58.135	20	20	2494	2623	CCCGTCAATGCGGATAATAC	60.175	20	TTTTTCAATTTGCGGTGATT	58.135	20	20	2469	2623
comp1028003_c0_seq1	1	p1	(T)12	12	210	221	TTTAGGGTGAGCGATTTTGC	60.209	20	AAAGTCCCCAAAGCCTTTTC	59.571	20	221	63	283	TTTAGGGTGAGCGATTTTGC	60.209	20	CTCAAAAGTCCCCAAAGCCT	60.601	20	20	63	287	TGGGGAATGGTTAACCTGAA	60.162	20	CCTTTTCCAATTGCAACCAA	60.836	20	20	0	270
comp55566_c0_seq1	1	p3	(CTT)5	15	488	502	TTTAGGATGCACTGCTGGTG	59.864	20	CAGCATCTGCTGAAAATCCA	59.948	20	212	365	576	TTTAGGATGCACTGCTGGTG	59.864	20	AATCCAATTCCAGGACCACA	60.173	20	20	365	562	TTTAGGATGCACTGCTGGTG	59.864	20	AATTCCAGGACCACACCAAA	60.21	20	20	365	557
comp71483_c0_seq7	1	p1	(T)12	12	638	649	TTTAGGATCCATGAGACCGC	60.036	20	TGGTTGGACGAGACTCACAA	60.285	20	270	509	778	TTTAGGATCCATGAGACCGC	60.036	20	TTGGTTGGACGAGACTCACA	60.285	20	20	509	779	TTTAGGATCCATGAGACCGC	60.036	20	TGTTGGTTGGACGAGACTCA	60.285	20	20	509	781
comp71483_c0_seq9	1	p1	(T)12	12	529	540	TTTAGGATCCATGAGACCGC	60.036	20	TGGTTGGACGAGACTCACAA	60.285	20	270	400	669	TTTAGGATCCATGAGACCGC	60.036	20	TTGGTTGGACGAGACTCACA	60.285	20	20	400	670	TTTAGGATCCATGAGACCGC	60.036	20	TGTTGGTTGGACGAGACTCA	60.285	20	20	400	672
comp71483_c0_seq10	1	p1	(T)12	12	638	649	TTTAGGATCCATGAGACCGC	60.036	20	GTGGTGAATGGAGGCACTTT	59.973	20	201	509	709	CCATCCAATCAGCCAAGAAT	59.894	20	GTGGTGAATGGAGGCACTTT	59.973	20	20	430	709	AGAAAGAGCAGCGAGCAGAG	60.179	20	GTGGTGAATGGAGGCACTTT	59.973	20	20	545	709
comp71483_c0_seq12	1	p1	(T)12	12	529	540	TTTAGGATCCATGAGACCGC	60.036	20	GTGGTGAATGGAGGCACTTT	59.973	20	201	400	600	CCATCCAATCAGCCAAGAAT	59.894	20	GTGGTGAATGGAGGCACTTT	59.973	20	20	321	600	AGAAAGAGCAGCGAGCAGAG	60.179	20	GTGGTGAATGGAGGCACTTT	59.973	20	20	436	600
comp1272086_c0_seq1	1	p1	(A)10	10	73	82	TTTAGCTGGTTCTTGGTAACATT	57.131	23	GTATTGAGTTGGCAACCACG	59.05	20	151	31	181	TGGTAACATTAATCATAACTGATGGG	60.24	26	GTATTGAGTTGGCAACCACG	59.05	20	20	44	181	ATTTAGCTGGTTCTTGGTAACATT	57.497	24	GTATTGAGTTGGCAACCACG	59.05	20	20	30	181
comp40386_c0_seq1	2	p1	(T)11	11	172	182	TTTAGCTCATGGTAAGGTTTTGAA	59.25	24	TCACAAAAACTAAAATAACCCACA	57.757	24	100	112	211	TTTAGCTCATGGTAAGGTTTTGAA	59.25	24	CTCACAAAAACTAAAATAACCCACA	58.647	25	25	112	212	TTAGCTCATGGTAAGGTTTTGAA	58.02	23	CTCACAAAAACTAAAATAACCCACA	58.647	25	25	113	212
comp34119_c0_seq1	1	p1	(A)13	13	282	294	TTTAGCCAAAGAGGCCAATG	60.202	20	CGAAAGCAAGCGGAATTAGA	60.468	20	187	172	358	GCCAAAGAGGCCAATGTAGA	60.214	20	CGAAAGCAAGCGGAATTAGA	60.468	20	20	176	358	TTTAGCCAAAGAGGCCAATG	60.202	20	ACGAAAGCAAGCGGAATTAG	59.496	20	20	172	359
comp34119_c0_seq2	1	p1	(A)13	13	280	292	TTTAGCCAAAGAGGCCAATG	60.202	20	CGAAAGCAAGCGGAATTAGA	60.468	20	187	170	356	GCCAAAGAGGCCAATGTAGA	60.214	20	CGAAAGCAAGCGGAATTAGA	60.468	20	20	174	356	TTTAGCCAAAGAGGCCAATG	60.202	20	ACGAAAGCAAGCGGAATTAG	59.496	20	20	170	357
comp59309_c0_seq1	1	p2	(AC)8	16	318	333	TTTAGATGATCCCACCTGGC	59.894	20	CAGCCGAACATTAGAAAAACAA	59.294	22	279	169	447	TTTAGATGATCCCACCTGGC	59.894	20	CAGCCGAACATTAGAAAAACA	57.968	21	21	169	447	TTTAGATGATCCCACCTGGC	59.894	20	ACAGCCGAACATTAGAAAAACAA	60.05	23	23	169	448
comp65349_c0_seq3	1	p3	(AGA)5	15	1551	1565	TTTAGAGGCCCCAAGTTCCT	60.068	20	ATTCAAACACCACCACCCAT	59.95	20	278	1345	1622	GCTCGATTGACCAACTCACA	59.837	20	ATTCAAACACCACCACCCAT	59.95	20	20	1418	1622	GTTTCAAGGGCTCGATTGAC	59.676	20	ATTCAAACACCACCACCCAT	59.95	20	20	1409	1622
comp65349_c0_seq4	1	p3	(AGA)5	15	796	810	TTTAGAGGCCCCAAGTTCCT	60.068	20	ATTCAAACACCACCACCCAT	59.95	20	278	590	867	GCTCGATTGACCAACTCACA	59.837	20	ATTCAAACACCACCACCCAT	59.95	20	20	663	867	GTTTCAAGGGCTCGATTGAC	59.676	20	ATTCAAACACCACCACCCAT	59.95	20	20	654	867
comp62038_c0_seq1	1	p1	(T)11	11	61	71	TTTAGAATATCCAAGTTTGTGCAAT	58.289	25	TACAAGGATGGTGCCACTGA	60.112	20	278	5	282	TTAGAATATCCAAGTTTGTGCAAT	57.046	24	TACAAGGATGGTGCCACTGA	60.112	20	20	6	282	TTTAGAATATCCAAGTTTGTGCAAT	58.289	25	ACAAGGATGGTGCCACTGAT	60.395	20	20	5	281
comp677517_c0_seq1	1	p3	(CGG)5	15	306	320	TTTACGGTGAAAGACGGAGG	60.103	20	GTCGTTCGCCTCGACCAC	62.908	18	189	163	351	AGGCTGTTTTGATGTCGTCC	60.119	20	GTCGTTCGCCTCGACCAC	62.908	18	18	204	351	TGGAAAAGCTGAAGGAAACG	60.357	20	GTCGTTCGCCTCGACCAC	62.908	18	18	138	351
comp674119_c0_seq1	1	p1	(T)10	10	37	46	TTTACCCAACTTGTTCCGTTT	58.526	21	AACCAGAGAACTAGAGGCAGTGA	59.578	23	223	13	235	AAAGTTTACCCAACTTGTTCCG	59.45	22	AACCAGAGAACTAGAGGCAGTGA	59.578	23	23	9	235	GTTTACCCAACTTGTTCCGTTT	59.326	22	AACCAGAGAACTAGAGGCAGTGA	59.578	23	23	12	235
comp1072926_c0_seq1	1	p1	(A)10	10	56	65	TTTACAACTACAACTGGATGAATAAAA	57.583	27	GCCTTTCACCCTTTCCTTTC	60.053	20	158	4	161	TTTTACAACTACAACTGGATGAATAAA	57.583	27	GCCTTTCACCCTTTCCTTTC	60.053	20	20	3	161	TTTTTACAACTACAACTGGATGAATAA	57.583	27	GCCTTTCACCCTTTCCTTTC	60.053	20	20	2	161
comp59375_c0_seq1	1	p3	(TCT)5	15	2378	2392	TTTAAGGGGATCACTGCGAA	60.576	20	CATGGCGAATTGGATCTCTT	60.036	20	253	2318	2570	TTTTAAGGGGATCACTGCGA	60.576	20	CATGGCGAATTGGATCTCTT	60.036	20	20	2317	2570	TTGAGTCCAATCACCGTCTG	59.676	20	TGCTCCTCCCAAATCAGGTA	60.594	20	20	2249	2438
comp52392_c0_seq4	1	p2	(AC)6	12	254	265	TTTAACAGGGTTGCTCCTGG	60.103	20	GTGGGTGTGTTGGTGTGTGT	60.232	20	145	144	288	TTTAACAGGGTTGCTCCTGG	60.103	20	GTGTGGGTGTGTTGGTGTGT	60.232	20	20	144	290	GCTCCTGGAAAATGCAAAAG	59.823	20	GTGGGTGTGTTGGTGTGTGT	60.232	20	20	156	288
comp70588_c0_seq1	1	p1	(T)11	11	2005	2015	TTTAACACCAAATCCCGTCC	59.662	20	GGAGGGAGGATATCCCAAAT	59.06	20	230	1884	2113	ACGTGATAGAATCCGGAGCA	60.624	20	GGAGGGAGGATATCCCAAAT	59.06	20	20	1953	2113	CGTGATAGAATCCGGAGCAG	60.755	20	GGAGGGAGGATATCCCAAAT	59.06	20	20	1954	2113
comp70588_c0_seq2	1	p1	(T)11	11	1952	1962	TTTAACACCAAATCCCGTCC	59.662	20	GGAGGGAGGATATCCCAAAT	59.06	20	230	1831	2060	ACGTGATAGAATCCGGAGCA	60.624	20	GGAGGGAGGATATCCCAAAT	59.06	20	20	1900	2060	CGTGATAGAATCCGGAGCAG	60.755	20	GGAGGGAGGATATCCCAAAT	59.06	20	20	1901	2060
comp70588_c0_seq3	1	p1	(T)11	11	1574	1584	TTTAACACCAAATCCCGTCC	59.662	20	GGAGGGAGGATATCCCAAAT	59.06	20	230	1453	1682	ACGTGATAGAATCCGGAGCA	60.624	20	GGAGGGAGGATATCCCAAAT	59.06	20	20	1522	1682	CGTGATAGAATCCGGAGCAG	60.755	20	GGAGGGAGGATATCCCAAAT	59.06	20	20	1523	1682
comp70588_c0_seq4	1	p1	(T)11	11	1574	1584	TTTAACACCAAATCCCGTCC	59.662	20	GGAGGGAGGATATCCCAAAT	59.06	20	230	1453	1682	ACGTGATAGAATCCGGAGCA	60.624	20	GGAGGGAGGATATCCCAAAT	59.06	20	20	1522	1682	CGTGATAGAATCCGGAGCAG	60.755	20	GGAGGGAGGATATCCCAAAT	59.06	20	20	1523	1682
comp70588_c0_seq5	1	p1	(T)11	11	1521	1531	TTTAACACCAAATCCCGTCC	59.662	20	GGAGGGAGGATATCCCAAAT	59.06	20	230	1400	1629	ACGTGATAGAATCCGGAGCA	60.624	20	GGAGGGAGGATATCCCAAAT	59.06	20	20	1469	1629	CGTGATAGAATCCGGAGCAG	60.755	20	GGAGGGAGGATATCCCAAAT	59.06	20	20	1470	1629
comp70588_c0_seq6	1	p1	(T)11	11	1521	1531	TTTAACACCAAATCCCGTCC	59.662	20	GGAGGGAGGATATCCCAAAT	59.06	20	230	1400	1629	ACGTGATAGAATCCGGAGCA	60.624	20	GGAGGGAGGATATCCCAAAT	59.06	20	20	1469	1629	CGTGATAGAATCCGGAGCAG	60.755	20	GGAGGGAGGATATCCCAAAT	59.06	20	20	1470	1629
comp70588_c0_seq7	2	p1	(T)11	11	1269	1279	TTTAACACCAAATCCCGTCC	59.662	20	GGAGGGAGGATATCCCAAAT	59.06	20	230	1148	1377	ACGTGATAGAATCCGGAGCA	60.624	20	GGAGGGAGGATATCCCAAAT	59.06	20	20	1217	1377	CGTGATAGAATCCGGAGCAG	60.755	20	GGAGGGAGGATATCCCAAAT	59.06	20	20	1218	1377
comp70588_c0_seq8	1	p1	(T)11	11	1065	1075	TTTAACACCAAATCCCGTCC	59.662	20	GGAGGGAGGATATCCCAAAT	59.06	20	230	944	1173	ACGTGATAGAATCCGGAGCA	60.624	20	GGAGGGAGGATATCCCAAAT	59.06	20	20	1013	1173	CGTGATAGAATCCGGAGCAG	60.755	20	GGAGGGAGGATATCCCAAAT	59.06	20	20	1014	1173
comp59039_c0_seq3	1	p1	(T)14	14	86	99	TTTAAATTGGGCTCCCGTAA	59.429	20	TCAGGTGAGTACTCCAACTCAAT	57.858	23	161	11	171	TGATCGGTCTTTGTCCAGAA	59.215	20	TCAGGTGAGTACTCCAACTCAAT	57.858	23	23	58	171	TTGATCGGTCTTTGTCCAGA	59.215	20	TCAGGTGAGTACTCCAACTCAAT	57.858	23	23	57	171
comp56349_c0_seq1	2	p1	(A)10	10	327	336	TTTAAATGGTGGGGGTGCTA	60.181	20	GCACCTGTTGTGCAGCTTAC	59.52	20	104	269	372	TAAATGGTGGGGGTGCTATC	59.645	20	GCACCTGTTGTGCAGCTTAC	59.52	20	20	271	372	ATTTAAATGGTGGGGGTGCT	60.431	20	GCACCTGTTGTGCAGCTTAC	59.52	20	20	268	372
comp765580_c0_seq1	1	p1	(T)12	12	151	162	TTTAAAGTCTGCCACCACCC	59.971	20	GGGTTTTTCTAACCTGTGCAA	59.121	21	280	108	387	GTCTGCCACCACCCATAACT	59.851	20	GGGTTTTTCTAACCTGTGCAA	59.121	21	21	114	387	AGTCTGCCACCACCCATAAC	59.851	20	GGGTTTTTCTAACCTGTGCAA	59.121	21	21	113	387
comp68335_c0_seq61	1	p1	(T)12	12	145	156	TTTAAAGGCCTAAACAGCGG	59.381	20	GGTATAATCCGTTCTTGTTGAATC	58.049	24	173	86	258	ATTTAAAGGCCTAAACAGCGG	59.652	21	GGTATAATCCGTTCTTGTTGAATC	58.049	24	24	85	258	TAAAGGCCTAAACAGCGGC	60.35	19	GGTATAATCCGTTCTTGTTGAATC	58.049	24	24	88	258
comp54717_c0_seq1	1	p1	(T)14	14	393	406	TTTAAACCGATTTTGACGCC	59.943	20	CGAACAACAAGGAGGAAGGA	60.224	20	106	337	442	ACCGATTTTGACGCCAATTA	60.323	20	CTGGCCATCCATGTACTGTG	59.984	20	20	342	621	TTTAAACCGATTTTGACGCC	59.943	20	TGAAGTTGAAGTTGCGGTGA	60.427	20	20	337	519
comp1400191_c0_seq1	1	p2	(AT)8	16	64	79	TTGTTTTTAATAATGGATTGTTGTTG	58.467	26	ATACTCCAGCAATCATGGGG	59.773	20	151	34	184	TTGTTTTTAATAATGGATTGTTGTTG	58.467	26	ATCATGGGGCAATTTGAGTC	59.756	20	20	34	173	TTGTTTTTAATAATGGATTGTTGTTG	58.467	26	CGAAAGGCATGGCTGTAGTT	60.27	20	20	34	263
comp69048_c0_seq1	1	p2	(CT)7	14	2047	2060	TTGTTTTGTGTTTCTGGGCA	60.127	20	TCTTTTCTCTCTCTCAACTTTCCC	59.546	24	212	1886	2097	TGTTTTGTGTTTCTGGGCAA	60.127	20	TGTTGCTGTTTCTTCTTTATTGG	58.491	23	23	1887	2121	TTGTTTTGTGTTTCTGGGCA	60.127	20	TGTTGCTGTTTCTTCTTTATTGG	58.491	23	23	1886	2121
comp69048_c0_seq2	1	p2	(CT)7	14	1186	1199	TTGTTTTGTGTTTCTGGGCA	60.127	20	TCTTTTCTCTCTCTCAACTTTCCC	59.546	24	212	1025	1236	TGTTTTGTGTTTCTGGGCAA	60.127	20	TGTTGCTGTTTCTTCTTTATTGG	58.491	23	23	1026	1260	TTGTTTTGTGTTTCTGGGCA	60.127	20	TGTTGCTGTTTCTTCTTTATTGG	58.491	23	23	1025	1260
comp69048_c0_seq3	1	p2	(CT)7	14	327	340	TTGTTTTGTGTTTCTGGGCA	60.127	20	TCTTTTCTCTCTCTCAACTTTCCC	59.546	24	212	166	377	TGTTTTGTGTTTCTGGGCAA	60.127	20	TGTTGCTGTTTCTTCTTTATTGG	58.491	23	23	167	401	TTGTTTTGTGTTTCTGGGCA	60.127	20	TGTTGCTGTTTCTTCTTTATTGG	58.491	23	23	166	401
comp63489_c0_seq2	1	p1	(T)10	10	410	419	TTGTTTTGGGATGCAAATGA	59.907	20	GGTGCAGTGACAGAACCAAA	59.726	20	237	387	623	CCTTGTTTTGGGATGCAAAT	59.801	20	GGTGCAGTGACAGAACCAAA	59.726	20	20	385	623	CAGACCTTGTTTTGGGATGC	60.495	20	GGTGCAGTGACAGAACCAAA	59.726	20	20	381	623
comp63489_c0_seq3	1	p1	(T)10	10	366	375	TTGTTTTGGGATGCAAATGA	59.907	20	GGTGCAGTGACAGAACCAAA	59.726	20	237	343	579	CCTTGTTTTGGGATGCAAAT	59.801	20	GGTGCAGTGACAGAACCAAA	59.726	20	20	341	579	CAGACCTTGTTTTGGGATGC	60.495	20	GGTGCAGTGACAGAACCAAA	59.726	20	20	337	579
comp70667_c0_seq1	1	p1	(T)12	12	1357	1368	TTGTTTTGGATCGGGAGAAG	60.044	20	GATTTCAACCGGTTCCACC	60.165	19	166	1297	1462	TGCTGTGTGGTGGTTTGTTT	60.049	20	GATTTCAACCGGTTCCACC	60.165	19	19	1283	1462	TTTGTGCTGTGTGGTGGTTT	60.049	20	GATTTCAACCGGTTCCACC	60.165	19	19	1279	1462
comp70667_c0_seq3	1	p1	(T)12	12	1091	1102	TTGTTTTGGATCGGGAGAAG	60.044	20	GATTTCAACCGGTTCCACC	60.165	19	166	1031	1196	TGCTGTGTGGTGGTTTGTTT	60.049	20	GATTTCAACCGGTTCCACC	60.165	19	19	1017	1196	TTTGTGCTGTGTGGTGGTTT	60.049	20	GATTTCAACCGGTTCCACC	60.165	19	19	1013	1196
comp70667_c0_seq5	1	p1	(T)12	12	689	700	TTGTTTTGGATCGGGAGAAG	60.044	20	GATTTCAACCGGTTCCACC	60.165	19	166	629	794	TGCTGTGTGGTGGTTTGTTT	60.049	20	GATTTCAACCGGTTCCACC	60.165	19	19	615	794	TTTGTGCTGTGTGGTGGTTT	60.049	20	GATTTCAACCGGTTCCACC	60.165	19	19	611	794
comp70667_c0_seq6	1	p1	(T)12	12	546	557	TTGTTTTGGATCGGGAGAAG	60.044	20	GATTTCAACCGGTTCCACC	60.165	19	166	486	651	TGCTGTGTGGTGGTTTGTTT	60.049	20	GATTTCAACCGGTTCCACC	60.165	19	19	472	651	TTTGTGCTGTGTGGTGGTTT	60.049	20	GATTTCAACCGGTTCCACC	60.165	19	19	468	651
comp64061_c0_seq1	2	p1	(A)10	10	304	313	TTGTTTTGCAGAAACCGATG	59.706	20	CCCTTTTGCTGCTTCAACTT	59.494	20	275	142	416	ACCGATGTTTTTGTGCGTTT	60.407	20	CCCTTTTGCTGCTTCAACTT	59.494	20	20	155	416	AACCGATGTTTTTGTGCGTT	60.407	20	CCCTTTTGCTGCTTCAACTT	59.494	20	20	154	416
comp64061_c0_seq2	2	p1	(A)10	10	289	298	TTGTTTTGCAGAAACCGATG	59.706	20	CCCTTTTGCTGCTTCAACTT	59.494	20	275	127	401	ACCGATGTTTTTGTGCGTTT	60.407	20	CCCTTTTGCTGCTTCAACTT	59.494	20	20	140	401	AACCGATGTTTTTGTGCGTT	60.407	20	CCCTTTTGCTGCTTCAACTT	59.494	20	20	139	401
comp70497_c0_seq1	1	p1	(A)12	12	104	115	TTGTTTTCTCACAAACCATTCC	58.973	22	TCCCACCCATCTTGAGCTAC	60.073	20	254	79	332	CTTGTTTTCTCACAAACCATTCC	59.9	23	TCCCACCCATCTTGAGCTAC	60.073	20	20	78	332	TTGTTTTCTCACAAACCATTCC	58.973	22	CTCCCACCCATCTTGAGCTA	60.21	20	20	79	333
comp70497_c0_seq2	1	p1	(A)12	12	104	115	TTGTTTTCTCACAAACCATTCC	58.973	22	TCCCACCCATCTTGAGCTAC	60.073	20	254	79	332	CTTGTTTTCTCACAAACCATTCC	59.9	23	TCCCACCCATCTTGAGCTAC	60.073	20	20	78	332	TTGTTTTCTCACAAACCATTCC	58.973	22	CTCCCACCCATCTTGAGCTA	60.21	20	20	79	333
comp53687_c0_seq1	1	p2	(TG)6	12	532	543	TTGTTTTCCTTTGGCTCGTT	59.724	20	TTTCACATGAGCAAGGCTTTT	59.875	21	231	501	731	TTTGTTTTCCTTTGGCTCGT	59.724	20	TTTCACATGAGCAAGGCTTTT	59.875	21	21	500	731	GTTTGTTTTCCTTTGGCTCG	59.724	20	TTTCACATGAGCAAGGCTTTT	59.875	21	21	499	731
comp53687_c0_seq2	1	p2	(TG)6	12	331	342	TTGTTTTCCTTTGGCTCGTT	59.724	20	TTTCACATGAGCAAGGCTTTT	59.875	21	231	300	530	TTTGTTTTCCTTTGGCTCGT	59.724	20	TTTCACATGAGCAAGGCTTTT	59.875	21	21	299	530	GTTTGTTTTCCTTTGGCTCG	59.724	20	TTTCACATGAGCAAGGCTTTT	59.875	21	21	298	530
comp1166821_c0_seq1	1	p2	(GA)6	12	71	82	TTGTTTTCAAAGTCCAATACAACA	58.634	24	AAGATGTGCTCCATCCGTTC	60.081	20	199	22	220	TGTTTTCAAAGTCCAATACAACA	57.3	23	AAGATGTGCTCCATCCGTTC	60.081	20	20	23	220	TTGTTTTCAAAGTCCAATACAACA	58.634	24	AAAGATGTGCTCCATCCGTT	59.556	20	20	22	221
comp63360_c0_seq16	1	p1	(T)10	10	256	265	TTGTTTGTGATGGGTTTGGA	59.792	20	TCAAGATTTAGATGGATCACTTGC	59.635	24	221	78	298	TGTTTGTGATGGGTTTGGAG	59.389	20	TCAAGATTTAGATGGATCACTTGC	59.635	24	24	79	298	TTTGTTTGTGATGGGTTTGG	59.268	20	TCAAGATTTAGATGGATCACTTGC	59.635	24	24	77	298
comp71564_c3_seq1	1	p1	(T)12	12	802	813	TTGTTTGTCTGCCTTGCATC	59.847	20	CTAAATCGCGGTTTTGGTTC	59.586	20	209	629	837	TTGTTTGTCTGCCTTGCATC	59.847	20	TCTAAATCGCGGTTTTGGTT	59.586	20	20	629	838	TCATGGATTGAAGCTCCTCC	60.158	20	CTAAATCGCGGTTTTGGTTC	59.586	20	20	712	837
comp71564_c3_seq2	1	p1	(T)12	12	755	766	TTGTTTGTCTGCCTTGCATC	59.847	20	CTAAATCGCGGTTTTGGTTC	59.586	20	209	582	790	TTGTTTGTCTGCCTTGCATC	59.847	20	TCTAAATCGCGGTTTTGGTT	59.586	20	20	582	791	TCATGGATTGAAGCTCCTCC	60.158	20	CTAAATCGCGGTTTTGGTTC	59.586	20	20	665	790
comp1842623_c0_seq1	1	p1	(T)10	10	252	261	TTGTTTGGGGGAGTTTCAAG	59.942	20	CCAATTAGTGGGTGGTTTTGA	59.71	21	128	189	316	TTGTTTGGGGGAGTTTCAAG	59.942	20	TCCAATTAGTGGGTGGTTTTG	59.71	21	21	189	317	CACAGTTGTTTGGGGGAGTT	59.861	20	CCAATTAGTGGGTGGTTTTGA	59.71	21	21	184	316
comp66629_c1_seq1	1	p1	(A)10	10	117	126	TTGTTTGCACCATTCCAAAA	59.946	20	GCATGCCATGAGAGATGCTA	59.939	20	272	78	349	TTGTTTGCACCATTCCAAAA	59.946	20	ATTTCGGGTTCGGAAGAGAT	59.903	20	20	78	207	TTGTTTGCACCATTCCAAAA	59.946	20	CTTTGGGGTTTTGCTACTGC	59.747	20	20	78	261
comp68008_c0_seq1	2	p1	(A)10	10	122	131	TTGTTTCAGGGTGTGATGGA	59.935	20	AAACTTTGAATCCCATCCCC	59.996	20	214	16	229	TGCGATTACACTCCAACAGC	59.871	20	AAACTTTGAATCCCATCCCC	59.996	20	20	80	229	GGGTGTGATGGAGCAATTTT	59.797	20	AAACTTTGAATCCCATCCCC	59.996	20	20	24	229
comp68008_c0_seq2	2	p1	(A)10	10	122	131	TTGTTTCAGGGTGTGATGGA	59.935	20	AAACTTTGAATCCCATCCCC	59.996	20	214	16	229	TGCGATTACACTCCAACAGC	59.871	20	AAACTTTGAATCCCATCCCC	59.996	20	20	80	229	GGGTGTGATGGAGCAATTTT	59.797	20	AAACTTTGAATCCCATCCCC	59.996	20	20	24	229
comp68008_c0_seq3	2	p1	(A)10	10	122	131	TTGTTTCAGGGTGTGATGGA	59.935	20	AAACTTTGAATCCCATCCCC	59.996	20	214	16	229	TGCGATTACACTCCAACAGC	59.871	20	AAACTTTGAATCCCATCCCC	59.996	20	20	80	229	GGGTGTGATGGAGCAATTTT	59.797	20	AAACTTTGAATCCCATCCCC	59.996	20	20	24	229
comp68008_c0_seq4	2	p1	(A)10	10	122	131	TTGTTTCAGGGTGTGATGGA	59.935	20	AAACTTTGAATCCCATCCCC	59.996	20	214	16	229	TGCGATTACACTCCAACAGC	59.871	20	AAACTTTGAATCCCATCCCC	59.996	20	20	80	229	GGGTGTGATGGAGCAATTTT	59.797	20	AAACTTTGAATCCCATCCCC	59.996	20	20	24	229
comp60484_c0_seq10	1	p1	(T)15	15	77	91	TTGTTTAGTGTGAATATATGGTGGG	59.14	25	TTCATTTTCCTCATCTCCCC	58.909	20	135	9	143	TTGTTTAGTGTGAATATATGGTGGG	59.14	25	TTCATTTTCCTCATCTCCCCT	59.889	21	21	9	143	TGTTTAGTGTGAATATATGGTGGG	57.899	24	TTCATTTTCCTCATCTCCCC	58.909	20	20	10	143
comp2608_c0_seq1	1	c	(T)11gttacattccctttactattttgtgtaagaaaaaaaatctctttac(T)11	68	254	321	TTGTTTAGCTGCTTACGTTTCC	58.636	22	TTTACCCCCTGCACCAACTA	60.357	20	167	224	390	TGTTTAGCTGCTTACGTTTCCTT	59.523	23	TTTACCCCCTGCACCAACTA	60.357	20	20	225	390	TTGTTTAGCTGCTTACGTTTCCT	59.523	23	TTTACCCCCTGCACCAACTA	60.357	20	20	224	390
comp68335_c0_seq1	2	p1	(A)10	10	4253	4262	TTGTTTAAATCAAATATCACAACAACA	58.905	27	GCAACACTCACAAACCGCTA	59.911	20	227	4223	4449	TGTTTAAATCAAATATCACAACAACA	57.723	26	GCAACACTCACAAACCGCTA	59.911	20	20	4224	4449	ATTGGAGAGGAACTGCTTGC	59.434	20	GGAAAAACAAATTAGGTTAAAACAA	57.134	25	25	4111	4325
comp68335_c0_seq2	2	p1	(A)10	10	3895	3904	TTGTTTAAATCAAATATCACAACAACA	58.905	27	GCAACACTCACAAACCGCTA	59.911	20	227	3865	4091	TGTTTAAATCAAATATCACAACAACA	57.723	26	GCAACACTCACAAACCGCTA	59.911	20	20	3866	4091	ATTGGAGAGGAACTGCTTGC	59.434	20	GGAAAAACAAATTAGGTTAAAACAA	57.134	25	25	3753	3967
comp68335_c0_seq3	3	p1	(A)10	10	3878	3887	TTGTTTAAATCAAATATCACAACAACA	58.905	27	GCAACACTCACAAACCGCTA	59.911	20	227	3848	4074	TGTTTAAATCAAATATCACAACAACA	57.723	26	GCAACACTCACAAACCGCTA	59.911	20	20	3849	4074	ATTGGAGAGGAACTGCTTGC	59.434	20	GGAAAAACAAATTAGGTTAAAACAA	57.134	25	25	3736	3950
comp68335_c0_seq4	3	p1	(A)10	10	3520	3529	TTGTTTAAATCAAATATCACAACAACA	58.905	27	GCAACACTCACAAACCGCTA	59.911	20	227	3490	3716	TGTTTAAATCAAATATCACAACAACA	57.723	26	GCAACACTCACAAACCGCTA	59.911	20	20	3491	3716	ATTGGAGAGGAACTGCTTGC	59.434	20	GGAAAAACAAATTAGGTTAAAACAA	57.134	25	25	3378	3592
comp68335_c0_seq5	2	p1	(A)10	10	2905	2914	TTGTTTAAATCAAATATCACAACAACA	58.905	27	GCAACACTCACAAACCGCTA	59.911	20	227	2875	3101	TGTTTAAATCAAATATCACAACAACA	57.723	26	GCAACACTCACAAACCGCTA	59.911	20	20	2876	3101	ATTGGAGAGGAACTGCTTGC	59.434	20	GGAAAAACAAATTAGGTTAAAACAA	57.134	25	25	2763	2977
comp68335_c0_seq6	1	p1	(A)10	10	2683	2692	TTGTTTAAATCAAATATCACAACAACA	58.905	27	GCAACACTCACAAACCGCTA	59.911	20	227	2653	2879	TGTTTAAATCAAATATCACAACAACA	57.723	26	GCAACACTCACAAACCGCTA	59.911	20	20	2654	2879	ATTGGAGAGGAACTGCTTGC	59.434	20	GGAAAAACAAATTAGGTTAAAACAA	57.134	25	25	2541	2755
comp68335_c0_seq7	1	p1	(A)10	10	2610	2619	TTGTTTAAATCAAATATCACAACAACA	58.905	27	GCAACACTCACAAACCGCTA	59.911	20	227	2580	2806	TGTTTAAATCAAATATCACAACAACA	57.723	26	GCAACACTCACAAACCGCTA	59.911	20	20	2581	2806	ATTGGAGAGGAACTGCTTGC	59.434	20	GGAAAAACAAATTAGGTTAAAACAA	57.134	25	25	2468	2682
comp68335_c0_seq8	1	p1	(A)10	10	2325	2334	TTGTTTAAATCAAATATCACAACAACA	58.905	27	GCAACACTCACAAACCGCTA	59.911	20	227	2295	2521	TGTTTAAATCAAATATCACAACAACA	57.723	26	GCAACACTCACAAACCGCTA	59.911	20	20	2296	2521	ATTGGAGAGGAACTGCTTGC	59.434	20	GGAAAAACAAATTAGGTTAAAACAA	57.134	25	25	2183	2397
comp68335_c0_seq9	1	p1	(A)10	10	2252	2261	TTGTTTAAATCAAATATCACAACAACA	58.905	27	GCAACACTCACAAACCGCTA	59.911	20	227	2222	2448	TGTTTAAATCAAATATCACAACAACA	57.723	26	GCAACACTCACAAACCGCTA	59.911	20	20	2223	2448	ATTGGAGAGGAACTGCTTGC	59.434	20	GGAAAAACAAATTAGGTTAAAACAA	57.134	25	25	2110	2324
comp68335_c0_seq10	2	p1	(A)10	10	1838	1847	TTGTTTAAATCAAATATCACAACAACA	58.905	27	GCAACACTCACAAACCGCTA	59.911	20	227	1808	2034	TGTTTAAATCAAATATCACAACAACA	57.723	26	GCAACACTCACAAACCGCTA	59.911	20	20	1809	2034	TTGTTTAAATCAAATATCACAACAACA	58.905	27	ATTGCAACACTCACAAACCG	59.615	20	20	1808	2037
comp68335_c0_seq14	3	p1	(A)10	10	1463	1472	TTGTTTAAATCAAATATCACAACAACA	58.905	27	GCAACACTCACAAACCGCTA	59.911	20	227	1433	1659	TGTTTAAATCAAATATCACAACAACA	57.723	26	GCAACACTCACAAACCGCTA	59.911	20	20	1434	1659	TTGTTTAAATCAAATATCACAACAACA	58.905	27	ATTGCAACACTCACAAACCG	59.615	20	20	1433	1662
comp5655_c0_seq1	1	p1	(A)13	13	48	60	TTGTTGTTTTGGAAGTATTAATTGAG	57.94	26	ACAGCACAAGGCACACAGAC	59.948	20	117	19	135	TTGTTGTTTTGGAAGTATTAATTGAG	57.94	26	AAGGCACACAGACCATCACA	60.162	20	20	19	128	TTGTTGTTTTGGAAGTATTAATTGAG	57.94	26	CAAGGCACACAGACCATCAC	60.162	20	20	19	129
comp49533_c1_seq1	1	p1	(T)13	13	223	235	TTGTTGTTTACGCTGTTCGG	59.769	20	TGGGTGCTTTTTCATTAGCC	60.074	20	135	197	331	TTGTTGTTTACGCTGTTCGG	59.769	20	GATTGGTGTTTGGGTGCTTT	59.836	20	20	197	341	CATTGGGTCACGTGTGTGTT	60.333	20	TGGGTGCTTTTTCATTAGCC	60.074	20	20	80	331
comp60264_c0_seq1	3	p1	(A)15	15	1144	1158	TTGTTGTTGTTGTTTTGGTTGA	59.011	22	CTTTGCATAAAGTTGCCCCT	59.225	20	269	975	1243	TTGTTGTTGTTGTTTTGGTTGAC	59.836	23	CTTTGCATAAAGTTGCCCCT	59.225	20	20	975	1243	GTTGTTGTTGTTGTTTTGGTTGA	59.836	23	CTTTGCATAAAGTTGCCCCT	59.225	20	20	974	1243
comp60264_c0_seq2	3	p1	(A)15	15	1023	1037	TTGTTGTTGTTGTTTTGGTTGA	59.011	22	CTTTGCATAAAGTTGCCCCT	59.225	20	269	854	1122	TTGTTGTTGTTGTTTTGGTTGAC	59.836	23	CTTTGCATAAAGTTGCCCCT	59.225	20	20	854	1122	GTTGTTGTTGTTGTTTTGGTTGA	59.836	23	CTTTGCATAAAGTTGCCCCT	59.225	20	20	853	1122
comp61444_c0_seq4	2	p2	(GT)8	16	142	157	TTGTTGTTGTTGTTGTGGCA	59.609	20	ACTTCGATTCCAAGCAACCT	58.792	20	257	18	274	TGACGACGTTGTTGTTGTTG	59.187	20	ACTTCGATTCCAAGCAACCT	58.792	20	20	7	274	TGTGGCATTTTGTTAGGGAA	59.013	20	ACTTCGATTCCAAGCAACCT	58.792	20	20	31	274
comp65887_c2_seq1	1	c	(T)10gtgttattatacctgttatgaaaaaaataaatgaatatataagaaaagagtttagttgtgatgacgaaaccccc(T)10	94	605	698	TTGTTGTTGTCCATCCAGGT	58.827	20	TCTCCTGCAACATTAAGTGGA	58.365	21	278	570	847	GTTGTTGTTGTCCATCCAGG	58.827	20	TCTCCTGCAACATTAAGTGGA	58.365	21	21	569	847	GTTGTTGTTGTCCATCCAGGT	59.736	21	TCTCCTGCAACATTAAGTGGA	58.365	21	21	569	847
comp65887_c2_seq2	1	c	(T)10gtgttattatacctgttatgaaaaaaataaatgaatatataagaaaagagtttagttgtgatgacgaaaccccc(T)10	94	588	681	TTGTTGTTGTCCATCCAGGT	58.827	20	TCTCCTGCAACATTAAGTGGA	58.365	21	278	553	830	GTTGTTGTTGTCCATCCAGG	58.827	20	TCTCCTGCAACATTAAGTGGA	58.365	21	21	552	830	GTTGTTGTTGTCCATCCAGGT	59.736	21	TCTCCTGCAACATTAAGTGGA	58.365	21	21	552	830
comp65887_c2_seq3	1	c	(T)10gtgttattatacctgttatgaaaaaaataaatgaatatataagaaaagagtttagttgtgatgacgaaaccccc(T)10	94	605	698	TTGTTGTTGTCCATCCAGGT	58.827	20	TCTCCTGCAACATTAAGTGGA	58.365	21	278	570	847	GTTGTTGTTGTCCATCCAGG	58.827	20	TCTCCTGCAACATTAAGTGGA	58.365	21	21	569	847	GTTGTTGTTGTCCATCCAGGT	59.736	21	TCTCCTGCAACATTAAGTGGA	58.365	21	21	569	847
comp65887_c2_seq4	1	c	(T)10gtgttattatacctgttatgaaaaaaataaatgaatatataagaaaagagtttagttgtgatgacgaaaccccc(T)10	94	588	681	TTGTTGTTGTCCATCCAGGT	58.827	20	TCTCCTGCAACATTAAGTGGA	58.365	21	278	553	830	GTTGTTGTTGTCCATCCAGG	58.827	20	TCTCCTGCAACATTAAGTGGA	58.365	21	21	552	830	GTTGTTGTTGTCCATCCAGGT	59.736	21	TCTCCTGCAACATTAAGTGGA	58.365	21	21	552	830
comp65887_c2_seq8	1	p1	(T)10	10	605	614	TTGTTGTTGTCCATCCAGGT	58.827	20	CAACCACCGTACCAGAAACC	60.269	20	248	570	817	GTTGTTGTTGTCCATCCAGG	58.827	20	CAACCACCGTACCAGAAACC	60.269	20	20	569	817	GTTGTTGTTGTCCATCCAGGT	59.736	21	CAACCACCGTACCAGAAACC	60.269	20	20	569	817
comp65887_c2_seq10	1	p1	(T)10	10	605	614	TTGTTGTTGTCCATCCAGGT	58.827	20	CAACCACCGTACCAGAAACC	60.269	20	219	570	788	GTTGTTGTTGTCCATCCAGG	58.827	20	CAACCACCGTACCAGAAACC	60.269	20	20	569	788	GTTGTTGTTGTCCATCCAGGT	59.736	21	CAACCACCGTACCAGAAACC	60.269	20	20	569	788
comp65887_c2_seq11	1	p1	(T)10	10	588	597	TTGTTGTTGTCCATCCAGGT	58.827	20	CAACCACCGTACCAGAAACC	60.269	20	219	553	771	GTTGTTGTTGTCCATCCAGG	58.827	20	CAACCACCGTACCAGAAACC	60.269	20	20	552	771	GTTGTTGTTGTCCATCCAGGT	59.736	21	CAACCACCGTACCAGAAACC	60.269	20	20	552	771
comp65887_c2_seq12	1	p1	(T)10	10	588	597	TTGTTGTTGTCCATCCAGGT	58.827	20	CAACCACCGTACCAGAAACC	60.269	20	248	553	800	GTTGTTGTTGTCCATCCAGG	58.827	20	CAACCACCGTACCAGAAACC	60.269	20	20	552	800	GTTGTTGTTGTCCATCCAGGT	59.736	21	CAACCACCGTACCAGAAACC	60.269	20	20	552	800
comp65887_c2_seq17	1	c	(T)10gtgttattatacctgttatgaaaaaaataaatgaatatataagaaaagagtttagttgtgatgacgaaaccccc(T)10	94	289	382	TTGTTGTTGTCCATCCAGGT	58.827	20	TCTCCTGCAACATTAAGTGGA	58.365	21	278	254	531	GTTGTTGTTGTCCATCCAGG	58.827	20	TCTCCTGCAACATTAAGTGGA	58.365	21	21	253	531	GTTGTTGTTGTCCATCCAGGT	59.736	21	TCTCCTGCAACATTAAGTGGA	58.365	21	21	253	531
comp65887_c2_seq19	1	c	(T)10gtgttattatacctgttatgaaaaaaataaatgaatatataagaaaagagtttagttgtgatgacgaaaccccc(T)10	94	289	382	TTGTTGTTGTCCATCCAGGT	58.827	20	TCTCCTGCAACATTAAGTGGA	58.365	21	278	254	531	GTTGTTGTTGTCCATCCAGG	58.827	20	TCTCCTGCAACATTAAGTGGA	58.365	21	21	253	531	GTTGTTGTTGTCCATCCAGGT	59.736	21	TCTCCTGCAACATTAAGTGGA	58.365	21	21	253	531
comp65887_c2_seq24	1	p1	(T)10	10	289	298	TTGTTGTTGTCCATCCAGGT	58.827	20	CAACCACCGTACCAGAAACC	60.269	20	248	254	501	GTTGTTGTTGTCCATCCAGG	58.827	20	CAACCACCGTACCAGAAACC	60.269	20	20	253	501	GTTGTTGTTGTCCATCCAGGT	59.736	21	CAACCACCGTACCAGAAACC	60.269	20	20	253	501
comp65887_c2_seq25	1	p1	(T)10	10	289	298	TTGTTGTTGTCCATCCAGGT	58.827	20	CAACCACCGTACCAGAAACC	60.269	20	219	254	472	GTTGTTGTTGTCCATCCAGG	58.827	20	CAACCACCGTACCAGAAACC	60.269	20	20	253	472	GTTGTTGTTGTCCATCCAGGT	59.736	21	CAACCACCGTACCAGAAACC	60.269	20	20	253	472
comp62520_c0_seq1	2	c	(TTG)5gtggtgttggtgtggttggaagcttacaagtctaaacaatgtatccatttaagttgtatgagacccacatcaataatctaatttgattcacac(TTG)6	126	1501	1626	TTGTTGTTCTGCTGGTGGTG	60.757	20	TTCCTACTTCACCCCTCCAA	59.521	20	265	1460	1724	TGTTGTTGTTCTGCTGGTGG	60.757	20	TCCTACTTCACCCCTCCAAA	59.521	20	20	1458	1723	TGTTGTTGTTCTGCTGGTGG	60.757	20	TTCCTACTTCACCCCTCCAA	59.521	20	20	1458	1724
comp66277_c0_seq9	1	p2	(CA)6	12	154	165	TTGTTGTTCGTCTAATGCGG	59.729	20	TTGCTAGCATGAAGTGCACAG	60.21	21	194	50	243	GTTGTTCGTCTAATGCGGCT	60.278	20	TTGCTAGCATGAAGTGCACAG	60.21	21	21	52	243	TTGTTGTTCGTCTAATGCGG	59.729	20	TGCTAGCATGAAGTGCACAG	58.759	20	20	50	242
comp60213_c0_seq1	1	p3	(ATT)5	15	597	611	TTGTTGTGGCTATGGTGGTG	60.427	20	ATTCAAAGGTGCTGTCCCTG	60.111	20	210	522	731	TGTTGTTGTGGCTATGGTGG	60.427	20	ATTCAAAGGTGCTGTCCCTG	60.111	20	20	520	731	TTGTTGTGGCTATGGTGGTG	60.427	20	AAGGTGCTGTCCCTGGATTA	59.55	20	20	522	726
comp60213_c0_seq2	2	p3	(ATT)5	15	479	493	TTGTTGTGGCTATGGTGGTG	60.427	20	ATTCAAAGGTGCTGTCCCTG	60.111	20	210	404	613	TGTTGTTGTGGCTATGGTGG	60.427	20	ATTCAAAGGTGCTGTCCCTG	60.111	20	20	402	613	TTGTTGTGGCTATGGTGGTG	60.427	20	AAGGTGCTGTCCCTGGATTA	59.55	20	20	404	608
comp500481_c0_seq1	1	p1	(A)15	15	139	153	TTGTTGTGAAAGATTTTCATCTTGA	60.03	25	AACTCATTCATCAGAAACATTTGG	59.415	24	113	93	205	TGTTGTGAAAGATTTTCATCTTGA	58.787	24	AACTCATTCATCAGAAACATTTGG	59.415	24	24	94	205	TTGTTGTGAAAGATTTTCATCTTGA	60.03	25	CTCATTCATCAGAAACATTTGG	57.217	22	22	93	203
comp59104_c0_seq2	2	p2	(GA)8	16	219	234	TTGTTGTCATGAATGGACCG	60.367	20	TCTACCCCACCCAATCAAAA	60.162	20	167	111	277	TTGTTGTCATGAATGGACCG	60.367	20	TTCTACCCCACCCAATCAAA	60.162	20	20	111	278	TTGTTGTCATGAATGGACCG	60.367	20	CTTCTACCCCACCCAATCAA	59.784	20	20	111	279
comp63395_c0_seq3	1	p3	(GTT)5	15	342	356	TTGTTGGTTTTGCTGCATGT	60.157	20	TTTTTCATCCCACCAAATCG	60.671	20	107	289	395	TGTTGTTGGTTTTGCTGCAT	60.157	20	TTTTTCATCCCACCAAATCG	60.671	20	20	287	395	TTGTTGGTTTTGCTGCATGT	60.157	20	TGATCTTTTTCATCCCACCA	58.897	20	20	289	400
comp63395_c0_seq4	1	p3	(GTT)5	15	342	356	TTGTTGGTTTTGCTGCATGT	60.157	20	TCCTCATGGTTGACACCGTA	59.96	20	203	289	491	TGTTGTTGGTTTTGCTGCAT	60.157	20	TCCTCATGGTTGACACCGTA	59.96	20	20	287	491	TTGTTGGTTTTGCTGCATGT	60.157	20	ATCCTCATGGTTGACACCGT	60.246	20	20	289	492
comp56960_c0_seq3	1	p3	(CAA)5	15	162	176	TTGTTGGAGGAAAATGGGAG	59.903	20	CGTTGCTGCAATTTCAAGAG	59.609	20	255	46	300	AGGAAAATGGGAGAAAGGGA	59.875	20	CGTTGCTGCAATTTCAAGAG	59.609	20	20	53	300	GAGGAAAATGGGAGAAAGGG	59.875	20	CGTTGCTGCAATTTCAAGAG	59.609	20	20	52	300
comp56960_c0_seq4	1	p3	(CAA)5	15	162	176	TTGTTGGAGGAAAATGGGAG	59.903	20	CGTTGCTGCAATTTCAAGAG	59.609	20	255	46	300	AGGAAAATGGGAGAAAGGGA	59.875	20	CGTTGCTGCAATTTCAAGAG	59.609	20	20	53	300	GAGGAAAATGGGAGAAAGGG	59.875	20	CGTTGCTGCAATTTCAAGAG	59.609	20	20	52	300
comp68207_c0_seq6	1	p3	(CAA)5	15	59	73	TTGTTGGAATCTTTGCCTCA	59.247	20	TTTGATCCATGTAGCCGACC	60.864	20	112	4	115	TTGCCTCATCTTCCTTTTCC	59.244	20	TTTGATCCATGTAGCCGACC	60.864	20	20	16	115	GGAATCTTTGCCTCATCTTCC	60.032	21	TTTGATCCATGTAGCCGACC	60.864	20	20	9	115
comp68207_c0_seq8	1	p3	(CAA)5	15	59	73	TTGTTGGAATCTTTGCCTCA	59.247	20	TTTGATCCATGTAGCCGACC	60.864	20	112	4	115	TTGCCTCATCTTCCTTTTCC	59.244	20	TTTGATCCATGTAGCCGACC	60.864	20	20	16	115	GGAATCTTTGCCTCATCTTCC	60.032	21	TTTGATCCATGTAGCCGACC	60.864	20	20	9	115
comp68207_c0_seq12	1	p3	(CAA)5	15	59	73	TTGTTGGAATCTTTGCCTCA	59.247	20	CATTAAGCCGACCCCACTTA	59.953	20	105	4	108	TTGTTGGAATCTTTGCCTCA	59.247	20	CTGTTTGGATTGGATTGCCT	59.933	20	20	4	193	TTGCCTCATCTTCCTTTTCC	59.244	20	CTGTTTGGATTGGATTGCCT	59.933	20	20	16	193
comp64331_c0_seq1	1	p3	(GAA)5	15	494	508	TTGTTGCGAAGGTTTCTTCC	60.227	20	TCAATTGATGCCATTTTCCA	59.867	20	196	379	574	TGCGAAGGTTTCTTCCATTT	59.685	20	TCAATTGATGCCATTTTCCA	59.867	20	20	383	574	TTGTTGCGAAGGTTTCTTCC	60.227	20	TGCCATTTTCCAAACCCTAA	60.294	20	20	379	566
comp626231_c0_seq1	1	p3	(ATG)5	15	135	149	TTGTTGCCCTGGAATAAAGC	60.074	20	TCTCGTGTCAAATCTCAACCC	60.104	21	107	69	175	TTGTTGCCCTGGAATAAAGC	60.074	20	TCTCTCGTCCAAATCTTGCAT	59.828	21	21	69	229	TTGTTGCCCTGGAATAAAGC	60.074	20	TCTCGTCCAAATCTTGCATTC	60.207	21	21	69	227
comp54438_c0_seq1	1	p1	(T)10	10	354	363	TTGTTGCAATTTTGATCCCA	59.907	20	TTGGTTTGATTACGGTTTTGG	59.723	21	212	283	494	GATCCCAGCCTTGACTTTTG	59.67	20	TTGGTTTGATTACGGTTTTGG	59.723	21	21	296	494	TGATCCCAGCCTTGACTTTT	59.67	20	TTGGTTTGATTACGGTTTTGG	59.723	21	21	295	494
comp5058_c0_seq1	1	p3	(CTG)5	15	58	72	TTGTTGATTCAATTACAAACTCGT	57.815	24	GGCATTTGCTCTGCAAAAAT	60.217	20	176	29	204	GTTGTTGATTCAATTACAAACTCG	57.815	24	GGCATTTGCTCTGCAAAAAT	60.217	20	20	28	204	GTTGTTGATTCAATTACAAACTCGT	58.606	25	GGCATTTGCTCTGCAAAAAT	60.217	20	20	28	204
comp41151_c0_seq1	2	p1	(T)10	10	319	328	TTGTTGAGGTGGGAGTGTCA	60.129	20	TGTGGAAAACAAAGAAAGATCC	58.213	22	175	216	390	GCTTGTTGAGGTGGGAGTGT	60.159	20	TGTGGAAAACAAAGAAAGATCC	58.213	22	22	214	390	TTTGCTTAGCTTGGCTGGTT	60.018	20	GGAAAACAAAGAAAGATCCTTGAA	59.988	24	24	110	387
comp67574_c0_seq3	1	c	(GAA)5agtgtcatgttttttgtttgtgccgtcagaggtaagaacagtgtttgtttgtttgtttccgtgagagaatgaaac(AGA)5	105	326	430	TTGTTGAGGGTGATGGAACA	59.935	20	TGGGTATTCACAAAAATCACCTT	59.638	23	220	241	460	TGTTGTTGAGGGTGATGGAA	59.935	20	TGGGTATTCACAAAAATCACCTT	59.638	23	23	239	460	TTGTTGTTGAGGGTGATGGA	59.935	20	TGGGTATTCACAAAAATCACCTT	59.638	23	23	238	460
comp71448_c0_seq1	2	p1	(A)12	12	987	998	TTGTTGAGCATGAGGGAGTG	59.831	20	TCCCACATAGATTGCAGCAC	59.679	20	232	849	1080	TGTTGTTGAGCATGAGGGAG	59.831	20	TCCCACATAGATTGCAGCAC	59.679	20	20	847	1080	CCTTCCACCAAATCATCCAC	60.173	20	TCCCACATAGATTGCAGCAC	59.679	20	20	811	1080
comp71448_c0_seq2	2	p1	(A)12	12	987	998	TTGTTGAGCATGAGGGAGTG	59.831	20	TCCCACATAGATTGCAGCAC	59.679	20	232	849	1080	TGTTGTTGAGCATGAGGGAG	59.831	20	TCCCACATAGATTGCAGCAC	59.679	20	20	847	1080	CCTTCCACCAAATCATCCAC	60.173	20	TCCCACATAGATTGCAGCAC	59.679	20	20	811	1080
comp71448_c0_seq3	2	p1	(A)12	12	939	950	TTGTTGAGCATGAGGGAGTG	59.831	20	TCCCACATAGATTGCAGCAC	59.679	20	232	801	1032	TGTTGTTGAGCATGAGGGAG	59.831	20	TCCCACATAGATTGCAGCAC	59.679	20	20	799	1032	CCTTCCACCAAATCATCCAC	60.173	20	TCCCACATAGATTGCAGCAC	59.679	20	20	763	1032
comp71448_c0_seq4	2	p1	(A)12	12	939	950	TTGTTGAGCATGAGGGAGTG	59.831	20	TCCCACATAGATTGCAGCAC	59.679	20	232	801	1032	TGTTGTTGAGCATGAGGGAG	59.831	20	TCCCACATAGATTGCAGCAC	59.679	20	20	799	1032	CCTTCCACCAAATCATCCAC	60.173	20	TCCCACATAGATTGCAGCAC	59.679	20	20	763	1032
comp71448_c0_seq5	2	p1	(A)12	12	786	797	TTGTTGAGCATGAGGGAGTG	59.831	20	TCCCACATAGATTGCAGCAC	59.679	20	232	648	879	TGTTGTTGAGCATGAGGGAG	59.831	20	TCCCACATAGATTGCAGCAC	59.679	20	20	646	879	CCTTCCACCAAATCATCCAC	60.173	20	TCCCACATAGATTGCAGCAC	59.679	20	20	610	879
comp71448_c0_seq6	2	p1	(A)12	12	939	950	TTGTTGAGCATGAGGGAGTG	59.831	20	TCCCACATAGATTGCAGCAC	59.679	20	232	801	1032	TGTTGTTGAGCATGAGGGAG	59.831	20	TCCCACATAGATTGCAGCAC	59.679	20	20	799	1032	CCTTCCACCAAATCATCCAC	60.173	20	TCCCACATAGATTGCAGCAC	59.679	20	20	763	1032
comp71448_c0_seq9	2	p1	(A)12	12	786	797	TTGTTGAGCATGAGGGAGTG	59.831	20	TCCCACATAGATTGCAGCAC	59.679	20	232	648	879	TGTTGTTGAGCATGAGGGAG	59.831	20	TCCCACATAGATTGCAGCAC	59.679	20	20	646	879	CCTTCCACCAAATCATCCAC	60.173	20	TCCCACATAGATTGCAGCAC	59.679	20	20	610	879
comp71448_c0_seq18	2	p1	(A)12	12	786	797	TTGTTGAGCATGAGGGAGTG	59.831	20	TCCCACATAGATTGCAGCAC	59.679	20	232	648	879	TGTTGTTGAGCATGAGGGAG	59.831	20	TCCCACATAGATTGCAGCAC	59.679	20	20	646	879	CCTTCCACCAAATCATCCAC	60.173	20	TCCCACATAGATTGCAGCAC	59.679	20	20	610	879
comp71448_c0_seq24	2	p1	(A)12	12	738	749	TTGTTGAGCATGAGGGAGTG	59.831	20	TCCCACATAGATTGCAGCAC	59.679	20	232	600	831	TGTTGTTGAGCATGAGGGAG	59.831	20	TCCCACATAGATTGCAGCAC	59.679	20	20	598	831	CCTTCCACCAAATCATCCAC	60.173	20	TCCCACATAGATTGCAGCAC	59.679	20	20	562	831
comp66285_c1_seq8	1	c	(AGA)6aagggttgatgt(TGA)5	45	27	71	TTGTTGACGCTGAAGAACAA	58.028	20	TGAATACGGCGATGGGTTAT	60.175	20	139	4	142	TTGTTGACGCTGAAGAACAA	58.028	20	ATGAATACGGCGATGGGTTA	60.175	20	20	4	143	TTGTTGACGCTGAAGAACAA	58.028	20	ATCGAGATGAATACGGCGAT	59.515	20	20	4	149
comp66285_c1_seq9	1	c	(AGA)6aagggttgatgt(TGA)5	45	27	71	TTGTTGACGCTGAAGAACAA	58.028	20	TGAATACGGCGATGGGTTAT	60.175	20	139	4	142	TTGTTGACGCTGAAGAACAA	58.028	20	ATGAATACGGCGATGGGTTA	60.175	20	20	4	143	TTGTTGACGCTGAAGAACAA	58.028	20	ATCGAGATGAATACGGCGAT	59.515	20	20	4	149
comp50292_c0_seq1	1	c	(ATT)6ttcaaaactagttgttgatgaagatgccataagaaagagaagagaaaagggtggtgaag(T)11	88	28	115	TTGTTGAATGAGTTCAAAGAGTTG	58.475	24	CCCTTCCATTTCTCAACATCA	59.918	21	156	1	156	TTGTTGAATGAGTTCAAAGAGTTG	58.475	24	GCCACCCAATAGAAACACAAA	59.853	21	21	1	241	TTGTTGAATGAGTTCAAAGAGTTG	58.475	24	CCCCTTCCATTTCTCAACAT	58.836	20	20	1	157
comp1193025_c0_seq1	1	p2	(TG)7	14	160	173	TTGTTGAAGGCTTGAAGCTG	59.195	20	AGTCGGTCCTTAGGGTGGAT	59.817	20	109	118	226	TTGTTGAAGGCTTGAAGCTG	59.195	20	ACCCTTCGGATTAGTCGGTC	60.328	20	20	118	238	TTGTTGAAGGCTTGAAGCTG	59.195	20	GACCCTTCGGATTAGTCGGT	60.328	20	20	118	239
comp71060_c0_seq1	1	p1	(A)10	10	1821	1830	TTGTTGAAGCACTTGCCTTG	60.027	20	TGGAGTCCCTCAACTTATATTTCTTT	59.825	26	255	1657	1911	TTGTTGAAGCACTTGCCTTG	60.027	20	TTGGAGTCCCTCAACTTATATTTCTT	59.825	26	26	1657	1912	TTGTTGAAGCACTTGCCTTG	60.027	20	TTGGAGTCCCTCAACTTATATTTC	57.816	24	24	1657	1912
comp71060_c0_seq2	1	p1	(A)10	10	1472	1481	TTGTTGAAGCACTTGCCTTG	60.027	20	TGGAGTCCCTCAACTTATATTTCTTT	59.825	26	255	1308	1562	TTGTTGAAGCACTTGCCTTG	60.027	20	TTGGAGTCCCTCAACTTATATTTCTT	59.825	26	26	1308	1563	TTGTTGAAGCACTTGCCTTG	60.027	20	TTGGAGTCCCTCAACTTATATTTC	57.816	24	24	1308	1563
comp71060_c0_seq4	1	p1	(A)10	10	1092	1101	TTGTTGAAGCACTTGCCTTG	60.027	20	TGGAGTCCCTCAACTTATATTTCTTT	59.825	26	255	928	1182	TTGTTGAAGCACTTGCCTTG	60.027	20	TTGGAGTCCCTCAACTTATATTTCTT	59.825	26	26	928	1183	TTGTTGAAGCACTTGCCTTG	60.027	20	TTGGAGTCCCTCAACTTATATTTC	57.816	24	24	928	1183
comp1485836_c0_seq1	1	p1	(C)11	11	31	41	TTGTTGAACCCCCTCTTTTG	59.942	20	TCAGCACCATAATTGTTCATCA	59.041	22	152	2	153	GGTTGTTGAACCCCCTCTTT	60.204	20	TCAGCACCATAATTGTTCATCA	59.041	22	22	0	153	TTGTTGAACCCCCTCTTTTG	59.942	20	AAATTAAGTTCTCATCACCGCA	58.766	22	22	2	117
comp62156_c0_seq1	1	p1	(A)10	10	427	436	TTGTTCTTCCAGCAATCGTG	59.84	20	TTGGATCTTTGATCCGCTCT	59.773	20	221	295	515	CAGTGGCGCATCTTGTTATG	60.28	20	TTGGATCTTTGATCCGCTCT	59.773	20	20	349	515	TTGTTCTTCCAGCAATCGTG	59.84	20	TCCGCTCTGGTATGGTTTTT	59.569	20	20	295	503
comp63873_c2_seq3	1	p2	(TG)8	16	35	50	TTGTTCTTAGGATGTTGGATATTGA	58.976	25	TACTTGGGATTAGGAGGGGC	60.278	20	102	4	105	TTTGTTCTTAGGATGTTGGATATTGA	60.125	26	TACTTGGGATTAGGAGGGGC	60.278	20	20	3	105	TTGTTCTTAGGATGTTGGATATTGAG	59.814	26	TACTTGGGATTAGGAGGGGC	60.278	20	20	4	105
comp63873_c2_seq9	1	p2	(TG)8	16	35	50	TTGTTCTTAGGATGTTGGATATTGA	58.976	25	TACTTGGGATTAGGAGGGGC	60.278	20	102	4	105	TTTGTTCTTAGGATGTTGGATATTGA	60.125	26	TACTTGGGATTAGGAGGGGC	60.278	20	20	3	105	TTGTTCTTAGGATGTTGGATATTGAG	59.814	26	TACTTGGGATTAGGAGGGGC	60.278	20	20	4	105
comp59888_c0_seq1	1	p3	(TTC)5	15	727	741	TTGTTCTGCTTCCTTGGCTT	59.993	20	CCTAGTTTGTGCGTTGCAGA	60.05	20	279	486	764	TAGCCAACAACACCGACTGA	60.301	20	CCTAGTTTGTGCGTTGCAGA	60.05	20	20	511	764	CTTGTTCTGCTTCCTTGGCT	59.615	20	CCTAGTTTGTGCGTTGCAGA	60.05	20	20	485	764
comp53913_c0_seq1	1	p1	(T)10	10	889	898	TTGTTCTGCTGGCATCTTTG	59.988	20	ATTGACGCACTTAAAACCGC	60.138	20	222	776	997	CCCCTTGTATCTGTCTGGGA	59.92	20	ATTGACGCACTTAAAACCGC	60.138	20	20	807	997	TTGTTCTGCTGGCATCTTTG	59.988	20	GCACTTAAAACCGCACACAA	59.776	20	20	776	991
comp53913_c0_seq2	1	p1	(T)10	10	889	898	TTGTTCTGCTGGCATCTTTG	59.988	20	ATTGACGCACTTAAAACCGC	60.138	20	222	776	997	CCCCTTGTATCTGTCTGGGA	59.92	20	ATTGACGCACTTAAAACCGC	60.138	20	20	807	997	TTGTTCTGCTGGCATCTTTG	59.988	20	GCACTTAAAACCGCACACAA	59.776	20	20	776	991
comp53913_c0_seq3	1	p1	(T)10	10	889	898	TTGTTCTGCTGGCATCTTTG	59.988	20	ATTGACGCACTTAAAACCGC	60.138	20	222	776	997	CCCCTTGTATCTGTCTGGGA	59.92	20	ATTGACGCACTTAAAACCGC	60.138	20	20	807	997	TTGTTCTGCTGGCATCTTTG	59.988	20	GCACTTAAAACCGCACACAA	59.776	20	20	776	991
comp53913_c0_seq4	1	p1	(T)10	10	889	898	TTGTTCTGCTGGCATCTTTG	59.988	20	ATTGACGCACTTAAAACCGC	60.138	20	222	776	997	CCCCTTGTATCTGTCTGGGA	59.92	20	ATTGACGCACTTAAAACCGC	60.138	20	20	807	997	TTGTTCTGCTGGCATCTTTG	59.988	20	GCACTTAAAACCGCACACAA	59.776	20	20	776	991
comp67254_c0_seq5	2	p1	(T)10	10	2573	2582	TTGTTCTGCCTCTGATTTTCAA	59.861	22	AACAAGGAGTGTTTGTTTGTTCC	59.464	23	263	2347	2609	TTGTTCTGCCTCTGATTTTCAA	59.861	22	CAAGGAGTGTTTGTTTGTTCCT	58.278	22	22	2347	2607	TTGTTCTGCCTCTGATTTTCAA	59.861	22	CAAGGAGTGTTTGTTTGTTCC	57.224	21	21	2347	2607
comp523708_c0_seq1	1	p3	(GGT)5	15	150	164	TTGTTCGTGCCATTTAGCTG	59.872	20	CTGACCACCCATCCAAAACT	59.82	20	199	17	215	TTGTTCGTGCCATTTAGCTG	59.872	20	TGACCACCCATCCAAAACTT	60.21	20	20	17	214	TTGTTCGTGCCATTTAGCTG	59.872	20	ATCCAAAACAACCCTGACCA	60.21	20	20	17	228
comp1748111_c0_seq1	1	p2	(TG)6	12	235	246	TTGTTCGGCACACCAAAATA	59.969	20	TCCCTACAATCCATTGTGTGTT	59.218	22	104	172	275	TAGTCGTAGGCCTTGTTCGG	60.262	20	TCCCTACAATCCATTGTGTGTT	59.218	22	22	160	275	TTGTTCGGCACACCAAAATA	59.969	20	CCTACAATCCATTGTGTGTTTCA	59.777	23	23	172	273
comp66355_c0_seq8	1	p1	(T)10	10	40	49	TTGTTCCTGTTTCTTACAGAAGG	57.619	23	TTTGGCCACCAATCGTATTT	60.188	20	262	1	262	TTGTTCCTGTTTCTTACAGAAGG	57.619	23	AAATTTGGCCACCAATCGTA	60.188	20	20	1	265	TTGTTCCTGTTTCTTACAGAAGG	57.619	23	TAAATTTGGCCACCAATCGT	60.188	20	20	1	266
comp66355_c0_seq10	1	p1	(T)10	10	40	49	TTGTTCCTGTTTCTTACAGAAGG	57.619	23	TTTGGCCACCAATCGTATTT	60.188	20	262	1	262	TTGTTCCTGTTTCTTACAGAAGG	57.619	23	AAATTTGGCCACCAATCGTA	60.188	20	20	1	265	TTGTTCCTGTTTCTTACAGAAGG	57.619	23	TAAATTTGGCCACCAATCGT	60.188	20	20	1	266
comp66355_c0_seq26	1	p1	(T)10	10	40	49	TTGTTCCTGTTTCTTACAGAAGG	57.619	23	TTTGGCCACCAATCGTATTT	60.188	20	262	1	262	TTGTTCCTGTTTCTTACAGAAGG	57.619	23	AAATTTGGCCACCAATCGTA	60.188	20	20	1	265	TTGTTCCTGTTTCTTACAGAAGG	57.619	23	TAAATTTGGCCACCAATCGT	60.188	20	20	1	266
comp66355_c0_seq27	1	p1	(T)10	10	40	49	TTGTTCCTGTTTCTTACAGAAGG	57.619	23	TTTGGCCACCAATCGTATTT	60.188	20	262	1	262	TTGTTCCTGTTTCTTACAGAAGG	57.619	23	AAATTTGGCCACCAATCGTA	60.188	20	20	1	265	TTGTTCCTGTTTCTTACAGAAGG	57.619	23	TAAATTTGGCCACCAATCGT	60.188	20	20	1	266
comp66355_c0_seq42	1	p1	(T)10	10	40	49	TTGTTCCTGTTTCTTACAGAAGG	57.619	23	TTTGGCCACCAATCGTATTT	60.188	20	262	1	262	TTGTTCCTGTTTCTTACAGAAGG	57.619	23	AAATTTGGCCACCAATCGTA	60.188	20	20	1	265	TTGTTCCTGTTTCTTACAGAAGG	57.619	23	TAAATTTGGCCACCAATCGT	60.188	20	20	1	266
comp53473_c0_seq3	1	p1	(A)10	10	282	291	TTGTTCCCAACAAACCCAAT	60.066	20	CTCCCACCAGTGATGGTACA	59.388	20	125	213	337	TTGCTCCAAACAAACCCAAT	60.344	20	CTCCCACCAGTGATGGTACA	59.388	20	20	130	337	ACTTGCTCCAAACAAACCCA	60.529	20	CTCCCACCAGTGATGGTACA	59.388	20	20	128	337
comp62013_c0_seq2	1	p3	(TCC)5	15	119	133	TTGTTCCAAATGGGTGGTTT	60.066	20	GCAGCCTGTACCCTTCTGTC	59.874	20	202	19	220	CCCAAGACCTGCTGTTGTTT	60.149	20	GCAGCCTGTACCCTTCTGTC	59.874	20	20	93	220	AATTGGGTGAAACGGATGAA	60.17	20	GCAGCCTGTACCCTTCTGTC	59.874	20	20	44	220
comp82107_c1_seq1	1	p1	(T)10	10	600	609	TTGTTCATGGTGATGCGATT	59.931	20	CCAAATTCCCTGACATTGCT	59.933	20	161	562	722	TTGTTCATGGTGATGCGATT	59.931	20	CCCTGACATTGCTGTCTGAA	59.831	20	20	562	715	TTGTTCATGGTGATGCGATT	59.931	20	ACCAAATTCCCTGACATTGC	59.797	20	20	562	723
comp68396_c0_seq1	1	p1	(A)13	13	1239	1251	TTGTTCAAAATTCAAAGAGTGCAT	60.043	24	CCTGCGAAGTATATCGGAAAA	59.221	21	265	1121	1385	TGTTCAAAATTCAAAGAGTGCAT	58.8	23	CCTGCGAAGTATATCGGAAAA	59.221	21	21	1122	1385	TTGTTCAAAATTCAAAGAGTGCAT	60.043	24	ACCTGCGAAGTATATCGGAAAA	59.99	22	22	1121	1386
comp68396_c0_seq3	1	p1	(A)13	13	1075	1087	TTGTTCAAAATTCAAAGAGTGCAT	60.043	24	CCTGCGAAGTATATCGGAAAA	59.221	21	265	957	1221	TGTTCAAAATTCAAAGAGTGCAT	58.8	23	CCTGCGAAGTATATCGGAAAA	59.221	21	21	958	1221	TTGTTCAAAATTCAAAGAGTGCAT	60.043	24	ACCTGCGAAGTATATCGGAAAA	59.99	22	22	957	1222
comp68396_c0_seq6	1	p1	(A)13	13	262	274	TTGTTCAAAATTCAAAGAGTGCAT	60.043	24	CCTGCGAAGTATATCGGAAAA	59.221	21	265	144	408	TGTTCAAAATTCAAAGAGTGCAT	58.8	23	CCTGCGAAGTATATCGGAAAA	59.221	21	21	145	408	TTGTTCAAAATTCAAAGAGTGCAT	60.043	24	ACCTGCGAAGTATATCGGAAAA	59.99	22	22	144	409
comp62879_c0_seq1	1	c	(A)10tgtttatgtttcatagactaaaataaaatattattagcacctaaactttatggatttaa(T)10	79	409	487	TTGTTCAAAAATGAAAGTCTCCC	59.51	23	ACCCCGACCACCATAAAAAT	60.299	20	271	379	649	TTGTTCAAAAATGAAAGTCTCCC	59.51	23	CCCCGACCACCATAAAAATA	59.52	20	20	379	648	TTCAAAAATGAAAGTCTCCCA	57.325	21	ACCCCGACCACCATAAAAAT	60.299	20	20	382	649
comp62879_c0_seq2	1	c	(A)10tgtttatgtttcatagactaaaataaaatattattagcacctaaactttatggatttaa(T)10	79	397	475	TTGTTCAAAAATGAAAGTCTCCC	59.51	23	ACCCCGACCACCATAAAAAT	60.299	20	271	367	637	TTGTTCAAAAATGAAAGTCTCCC	59.51	23	CCCCGACCACCATAAAAATA	59.52	20	20	367	636	TTCAAAAATGAAAGTCTCCCA	57.325	21	ACCCCGACCACCATAAAAAT	60.299	20	20	370	637
comp62879_c0_seq3	1	c	(A)10tgtttatgtttcatagactaaaataaaatattattagcacctaaactttatggatttaa(T)10	79	384	462	TTGTTCAAAAATGAAAGTCTCCC	59.51	23	ACCCCGACCACCATAAAAAT	60.299	20	271	354	624	TTGTTCAAAAATGAAAGTCTCCC	59.51	23	CCCCGACCACCATAAAAATA	59.52	20	20	354	623	TTCAAAAATGAAAGTCTCCCA	57.325	21	ACCCCGACCACCATAAAAAT	60.299	20	20	357	624
comp62879_c0_seq7	1	c	(A)10tgtttatgtttcatagactaaaataaaatattattagcacctaaactttatggatttaa(T)10	79	409	487	TTGTTCAAAAATGAAAGTCTCCC	59.51	23	TTACACCATTTTGGCACAGC	59.59	20	160	379	538	AAGGTTCTTGCTTTGCTATTTCA	59.465	23	TTACACCATTTTGGCACAGC	59.59	20	20	274	538	GCAGTTTTTGTTAAGGTTCTTGC	59.382	23	TTACACCATTTTGGCACAGC	59.59	20	20	262	538
comp62879_c0_seq8	1	c	(A)10tgtttatgtttcatagactaaaataaaatattattagcacctaaactttatggatttaa(T)10	79	397	475	TTGTTCAAAAATGAAAGTCTCCC	59.51	23	TTACACCATTTTGGCACAGC	59.59	20	160	367	526	AAGGTTCTTGCTTTGCTATTTCA	59.465	23	TTACACCATTTTGGCACAGC	59.59	20	20	262	526	GCAGTTTTTGTTAAGGTTCTTGC	59.382	23	TTACACCATTTTGGCACAGC	59.59	20	20	250	526
comp62879_c0_seq9	1	c	(A)10tgtttatgtttcatagactaaaataaaatattattagcacctaaactttatggatttaa(T)10	79	384	462	TTGTTCAAAAATGAAAGTCTCCC	59.51	23	TTACACCATTTTGGCACAGC	59.59	20	160	354	513	AAGGTTCTTGCTTTGCTATTTCA	59.465	23	TTACACCATTTTGGCACAGC	59.59	20	20	249	513	GCAGTTTTTGTTAAGGTTCTTGC	59.382	23	TTACACCATTTTGGCACAGC	59.59	20	20	237	513
comp62879_c0_seq17	1	c	(A)10tgtttatgtttcatagactaaaataaaatattattagcacctaaactttatggatttaa(T)10	79	409	487	TTGTTCAAAAATGAAAGTCTCCC	59.51	23	TTACACCATTTTGGCACAGC	59.59	20	160	379	538	AAGGTTCTTGCTTTGCTATTTCA	59.465	23	TTACACCATTTTGGCACAGC	59.59	20	20	274	538	GCAGTTTTTGTTAAGGTTCTTGC	59.382	23	TTACACCATTTTGGCACAGC	59.59	20	20	262	538
comp62879_c0_seq18	1	c	(A)10tgtttatgtttcatagactaaaataaaatattattagcacctaaactttatggatttaa(T)10	79	397	475	TTGTTCAAAAATGAAAGTCTCCC	59.51	23	TTACACCATTTTGGCACAGC	59.59	20	160	367	526	AAGGTTCTTGCTTTGCTATTTCA	59.465	23	TTACACCATTTTGGCACAGC	59.59	20	20	262	526	GCAGTTTTTGTTAAGGTTCTTGC	59.382	23	TTACACCATTTTGGCACAGC	59.59	20	20	250	526
comp62879_c0_seq19	1	c	(A)10tgtttatgtttcatagactaaaataaaatattattagcacctaaactttatggatttaa(T)10	79	384	462	TTGTTCAAAAATGAAAGTCTCCC	59.51	23	TTACACCATTTTGGCACAGC	59.59	20	160	354	513	AAGGTTCTTGCTTTGCTATTTCA	59.465	23	TTACACCATTTTGGCACAGC	59.59	20	20	249	513	GCAGTTTTTGTTAAGGTTCTTGC	59.382	23	TTACACCATTTTGGCACAGC	59.59	20	20	237	513
comp20715_c0_seq1	1	p1	(T)11	11	58	68	TTGTTATTGGGCTCACCTATTTT	58.976	23	GCAGAGGGGTCAAGAAATGA	60.195	20	120	29	148	TGTTATTGGGCTCACCTATTTT	57.713	22	GCAGAGGGGTCAAGAAATGA	60.195	20	20	30	148	TTGTTATTGGGCTCACCTATTT	57.713	22	GCAGAGGGGTCAAGAAATGA	60.195	20	20	29	148
comp674116_c0_seq1	1	p1	(T)10	10	54	63	TTGTTATGTCAATTTCATCTTCCC	59.272	24	GGCCGCATAACTTTGTTGTT	60.003	20	133	27	159	TTGTTATGTCAATTTCATCTTCCC	59.272	24	GATGGCCGCATAACTTTGTT	59.967	20	20	27	162	TTGTTATGTCAATTTCATCTTCCC	59.272	24	AATGGCAAAGGATACCACCA	60.192	20	20	27	130
comp499039_c0_seq1	1	p3	(AAG)5	15	63	77	TTGTTAGTAGTATGGTTGGTATGACCT	58.534	27	TGAACATGCTTCCTAAGGGG	60.066	20	261	6	266	TTGTTAGTAGTATGGTTGGTATGACCT	58.534	27	ACCATCTGGACCAAGCAAAG	60.111	20	20	6	238	TTGTTAGTAGTATGGTTGGTATGACCT	58.534	27	ATATGGGCCATTGATCCTGA	60.118	20	20	6	283
comp499376_c0_seq1	1	p1	(A)10	10	67	76	TTGTTAATGGAAAATTTGGATCAG	59.293	24	AGCATTTGGTTCAGGGTTTG	59.971	20	141	18	158	TGTTAATGGAAAATTTGGATCAG	58.055	23	AGCATTTGGTTCAGGGTTTG	59.971	20	20	19	158	TGTTAATGGAAAATTTGGATCAGTT	60.003	25	AGCATTTGGTTCAGGGTTTG	59.971	20	20	19	158
comp55495_c2_seq9	1	p1	(T)12	12	105	116	TTGTTAAGTTGAATAAATGTTCCAATA	57.489	27	AAGCAAGCCAAATGAAAAACA	59.75	21	151	62	212	TTGTTAAGTTGAATAAATGTTCCAATA	57.489	27	TTTCCCTACAGATCAGGGCT	58.741	20	20	62	277	TTGTTAAGTTGAATAAATGTTCCAATA	57.489	27	TTCCTGACCCAGAAACAAAGA	59.697	21	21	62	320
comp55495_c2_seq10	1	p1	(T)12	12	105	116	TTGTTAAGTTGAATAAATGTTCCAATA	57.489	27	AAGCAAGCCAAATGAAAAACA	59.75	21	151	62	212	TTGTTAAGTTGAATAAATGTTCCAATA	57.489	27	TTTCCCTACAGATCAGGGCT	58.741	20	20	62	277	TTGTTAAGTTGAATAAATGTTCCAATA	57.489	27	TTCCTGACCCAGAAACAAAGA	59.697	21	21	62	320
comp13447_c0_seq1	1	p1	(A)13	13	85	97	TTGTGTTATCCTTGGAATAAGTTTT	57.438	25	TTTTACATTTCTGCATCTATGCCT	59.236	24	158	0	157	TTGTGTTATCCTTGGAATAAGTTTT	57.438	25	TTTACATTTCTGCATCTATGCCT	57.995	23	23	0	156	TTGTGTTATCCTTGGAATAAGTTTT	57.438	25	ATTTTACATTTCTGCATCTATGCCT	59.498	25	25	0	158
comp22842_c0_seq1	1	p2	(CA)8	16	173	188	TTGTGTGGCAATGTGTGTTG	60.046	20	AGACGAAGTCCTCCAAGGGT	60.111	20	279	17	295	CCCACATCTCACTCCATCCT	59.92	20	AGACGAAGTCCTCCAAGGGT	60.111	20	20	86	295	TTGTGTGGCAATGTGTGTTG	60.046	20	CGAACACTTTCTTCTCCCCA	60.224	20	20	17	227
comp52286_c0_seq2	1	p1	(A)10	10	357	366	TTGTGTGATTCTCACTCCGC	59.837	20	TCCATCTCTCTCATCACACACC	60.12	22	264	154	417	ATTTTTCAGTGTTCAGCGCC	60.257	20	TCCATCTCTCTCATCACACACC	60.12	22	22	226	417	TTGTGTGATTCTCACTCCGC	59.837	20	CTCTCTCATCACACACCTTTGG	59.762	22	22	154	412
comp66821_c0_seq7	1	p1	(T)13	13	470	482	TTGTGTCTCCTTAGCCAGCA	59.591	20	CCCTGTGGAAGGAAAAGTGA	60.081	20	231	304	534	TTGTGTCTCCTTAGCCAGCA	59.591	20	AGCCCTGTGGAAGGAAAAGT	60.11	20	20	304	536	TTGTGTCTCCTTAGCCAGCA	59.591	20	GTGGAAGGAAAAGTGAGGCA	60.232	20	20	304	530
comp66821_c0_seq9	1	p1	(T)13	13	444	456	TTGTGTCTCCTTAGCCAGCA	59.591	20	CCCTGTGGAAGGAAAAGTGA	60.081	20	231	278	508	TTGTGTCTCCTTAGCCAGCA	59.591	20	AGCCCTGTGGAAGGAAAAGT	60.11	20	20	278	510	TTGTGTCTCCTTAGCCAGCA	59.591	20	GTGGAAGGAAAAGTGAGGCA	60.232	20	20	278	504
comp66821_c0_seq17	1	p1	(T)13	13	233	245	TTGTGTCTCCTTAGCCAGCA	59.591	20	CCCTGTGGAAGGAAAAGTGA	60.081	20	231	67	297	TTGTGTCTCCTTAGCCAGCA	59.591	20	AGCCCTGTGGAAGGAAAAGT	60.11	20	20	67	299	TTGTGTCTCCTTAGCCAGCA	59.591	20	GTGGAAGGAAAAGTGAGGCA	60.232	20	20	67	293
comp1747143_c0_seq1	1	p1	(A)12	12	145	156	TTGTGTCATTGCCAGCTCTT	59.445	20	CCACCATTTACACAGAATTACGA	58.932	23	215	22	236	TACGTTGTGTCATTGCCAGC	60.731	20	CCACCATTTACACAGAATTACGA	58.932	23	23	18	236	TTGTGTCATTGCCAGCTCTT	59.445	20	CCACCATTTACACAGAATTACGAC	59.708	24	24	22	236
comp65431_c0_seq1	1	c	(GA)6agagaggagg(GA)9	40	184	223	TTGTGTCAGCCCTCATCTCA	60.402	20	TTTCTTCTCTCTCCCCTCCC	59.749	20	167	115	281	TTGTGTCAGCCCTCATCTCA	60.402	20	CCCCCTCTCTCCTTTCTCTC	59.367	20	20	115	263	TGTGTCAGCCCTCATCTCAT	59.212	20	TTTCTTCTCTCTCCCCTCCC	59.749	20	20	116	281
comp65431_c0_seq2	1	c	(GA)6agagaggagg(GA)9	40	184	223	TTGTGTCAGCCCTCATCTCA	60.402	20	TTTCTTCTCTCTCCCCTCCC	59.749	20	167	115	281	TTGTGTCAGCCCTCATCTCA	60.402	20	CCCCCTCTCTCCTTTCTCTC	59.367	20	20	115	263	TGTGTCAGCCCTCATCTCAT	59.212	20	TTTCTTCTCTCTCCCCTCCC	59.749	20	20	116	281
comp64116_c0_seq1	1	p3	(GAA)5	15	1023	1037	TTGTGGTTTGGGAGTGTCAA	59.976	20	ACTTCACCCCATAATTCCCC	59.881	20	124	940	1063	GGTTTGGGAGTGTCAAAGGA	59.943	20	ACTTCACCCCATAATTCCCC	59.881	20	20	944	1063	GGGTTGTGGAAGGAGTTGAA	59.943	20	ACTTCACCCCATAATTCCCC	59.881	20	20	852	1063
comp64116_c0_seq2	1	p3	(GAA)5	15	1023	1037	TTGTGGTTTGGGAGTGTCAA	59.976	20	ACTTCACCCCATAATTCCCC	59.881	20	124	940	1063	GGTTTGGGAGTGTCAAAGGA	59.943	20	ACTTCACCCCATAATTCCCC	59.881	20	20	944	1063	GGGTTGTGGAAGGAGTTGAA	59.943	20	ACTTCACCCCATAATTCCCC	59.881	20	20	852	1063
comp65202_c0_seq1	1	p3	(TTG)5	15	154	168	TTGTGGGTTTGGTACTTTGGT	59.248	21	TCAACTTCATCCCAATTCCC	59.727	20	278	113	390	TTGTGGGTTTGGTACTTTGG	58.378	20	TCCTCATCCAGAAACTGCAA	59.369	20	20	113	285	CTTTGTGTTGTGGGTTTGGT	58.37	20	TCCTCATCCAGAAACTGCAA	59.369	20	20	106	285
comp53640_c0_seq1	1	p2	(TA)6	12	69	80	TTGTGGGTATAAAATGCTCTTTAGG	59.829	25	CTCCTCCGACTCAATTCCAA	60.187	20	112	11	122	TTGTGGGTATAAAATGCTCTTTAGG	59.829	25	TTGGAAGGATGGAAACCAAA	60.28	20	20	11	248	TTGTGGGTATAAAATGCTCTTTAGG	59.829	25	TTTGGAAGGATGGAAACCAA	60.28	20	20	11	249
comp60264_c0_seq4	1	p1	(T)10	10	364	373	TTGTGGGGATTTTAGGACAAA	59.302	21	TGTAACGGAGCATGTCCAGA	60.263	20	187	285	471	TTGTGGGGATTTTAGGACAAA	59.302	21	GGAGCATGTCCAGAGGAATC	59.617	20	20	285	465	TGTGGGGATTTTAGGACAAA	57.917	20	TGTAACGGAGCATGTCCAGA	60.263	20	20	286	471
comp63159_c0_seq2	1	p1	(T)10	10	137	146	TTGTGGGACCAAAATGAAAA	58.841	20	GCCTTTAACAATGCGACACA	59.735	20	263	5	267	TGGGACCAAAATGAAAACTTG	59.825	21	GCCTTTAACAATGCGACACA	59.735	20	20	8	267	TTGTGGGACCAAAATGAAAAC	59.693	21	GCCTTTAACAATGCGACACA	59.735	20	20	5	267
comp56863_c0_seq3	1	p1	(A)15	15	446	460	TTGTGGGACATTGCTTGAAA	60.088	20	CACACACCGAAAGTCCACAC	60.047	20	267	257	523	TTGTGGGACATTGCTTGAAA	60.088	20	CATTGCACACACCGAAAGTC	60.16	20	20	257	528	TTGTGGGACATTGCTTGAAA	60.088	20	CGAAAGTCCACACAATGCAG	60.301	20	20	257	516
comp56863_c0_seq7	1	p1	(A)15	15	417	431	TTGTGGGACATTGCTTGAAA	60.088	20	CACACACCGAAAGTCCACAC	60.047	20	267	228	494	TTGTGGGACATTGCTTGAAA	60.088	20	CATTGCACACACCGAAAGTC	60.16	20	20	228	499	TTGTGGGACATTGCTTGAAA	60.088	20	CGAAAGTCCACACAATGCAG	60.301	20	20	228	487
comp62875_c0_seq1	1	p1	(T)10	10	1020	1029	TTGTGGATACCAATGCAACC	59.251	20	CACAAACATCAACAAACACACG	59.967	22	242	854	1095	TGTGGATACCAATGCAACCT	58.85	20	CACAAACATCAACAAACACACG	59.967	22	22	855	1095	GGATACCAATGCAACCTTCAA	59.815	21	CACAAACATCAACAAACACACG	59.967	22	22	858	1095
comp71017_c0_seq1	2	p3	(TGT)5	15	1777	1791	TTGTGCTGAAACTGGCTTCT	58.65	20	CCCACCATGTGGAGAAAAGT	59.82	20	250	1657	1906	TTGTGCTGAAACTGGCTTCT	58.65	20	ACGTGAAGCAGCAAAGGAAG	60.571	20	20	1657	1830	TTGTGCTGAAACTGGCTTCT	58.65	20	CGAAAGGCAAAAAGGAAAAA	59.337	20	20	1657	1880
comp71017_c0_seq2	2	p3	(TGT)5	15	1664	1678	TTGTGCTGAAACTGGCTTCT	58.65	20	CCCACCATGTGGAGAAAAGT	59.82	20	250	1544	1793	TTGTGCTGAAACTGGCTTCT	58.65	20	ACGTGAAGCAGCAAAGGAAG	60.571	20	20	1544	1717	TTGTGCTGAAACTGGCTTCT	58.65	20	CGAAAGGCAAAAAGGAAAAA	59.337	20	20	1544	1767
comp71017_c0_seq3	2	p3	(TGT)5	15	1470	1484	TTGTGCTGAAACTGGCTTCT	58.65	20	CCCACCATGTGGAGAAAAGT	59.82	20	250	1350	1599	TTGTGCTGAAACTGGCTTCT	58.65	20	ACGTGAAGCAGCAAAGGAAG	60.571	20	20	1350	1523	TTGTGCTGAAACTGGCTTCT	58.65	20	CGAAAGGCAAAAAGGAAAAA	59.337	20	20	1350	1573
comp71017_c0_seq6	2	p3	(TGT)5	15	1077	1091	TTGTGCTGAAACTGGCTTCT	58.65	20	CCCACCATGTGGAGAAAAGT	59.82	20	250	957	1206	TTGTGCTGAAACTGGCTTCT	58.65	20	ACGTGAAGCAGCAAAGGAAG	60.571	20	20	957	1130	TTGTGCTGAAACTGGCTTCT	58.65	20	CGAAAGGCAAAAAGGAAAAA	59.337	20	20	957	1180
comp71017_c0_seq12	1	p3	(TGT)5	15	653	667	TTGTGCTGAAACTGGCTTCT	58.65	20	CCCACCATGTGGAGAAAAGT	59.82	20	250	533	782	TTGTGCTGAAACTGGCTTCT	58.65	20	ACGTGAAGCAGCAAAGGAAG	60.571	20	20	533	706	TTGTGCTGAAACTGGCTTCT	58.65	20	CGAAAGGCAAAAAGGAAAAA	59.337	20	20	533	756
comp71017_c0_seq13	1	p3	(TGT)5	15	639	653	TTGTGCTGAAACTGGCTTCT	58.65	20	CCCACCATGTGGAGAAAAGT	59.82	20	250	519	768	TTGTGCTGAAACTGGCTTCT	58.65	20	ACGTGAAGCAGCAAAGGAAG	60.571	20	20	519	692	TTGTGCTGAAACTGGCTTCT	58.65	20	CGAAAGGCAAAAAGGAAAAA	59.337	20	20	519	742
comp65152_c0_seq1	1	p1	(T)11	11	2024	2034	TTGTGCGATCCGAAAGTGTA	60.257	20	GCAACTTTACTTTACTCGCAACA	58.692	23	116	1946	2061	TTCCCACCCTCAAATCAATC	59.727	20	GCAACTTTACTTTACTCGCAACA	58.692	23	23	1921	2061	TTTTCCCACCCTCAAATCAA	60.28	20	GCAACTTTACTTTACTCGCAACA	58.692	23	23	1919	2061
comp65152_c0_seq2	1	p1	(T)11	11	286	296	TTGTGCGATCCGAAAGTGTA	60.257	20	GCAACTTTACTTTACTCGCAACA	58.692	23	116	208	323	TTCCCACCCTCAAATCAATC	59.727	20	GCAACTTTACTTTACTCGCAACA	58.692	23	23	183	323	TTTTCCCACCCTCAAATCAA	60.28	20	GCAACTTTACTTTACTCGCAACA	58.692	23	23	181	323
comp70819_c0_seq4	1	p3	(CTA)5	15	1317	1331	TTGTGCCCGAGAATGGTTAT	60.331	20	CCATAAGCAACACACGTGGA	60.574	20	260	1099	1358	ATTGTGCCCGAGAATGGTTA	60.331	20	CCATAAGCAACACACGTGGA	60.574	20	20	1098	1358	CCCGAGAATGGTTATGCTTC	59.528	20	CCATAAGCAACACACGTGGA	60.574	20	20	1104	1358
comp70819_c0_seq5	1	p3	(CTA)5	15	1302	1316	TTGTGCCCGAGAATGGTTAT	60.331	20	CCATAAGCAACACACGTGGA	60.574	20	260	1084	1343	ATTGTGCCCGAGAATGGTTA	60.331	20	CCATAAGCAACACACGTGGA	60.574	20	20	1083	1343	CCCGAGAATGGTTATGCTTC	59.528	20	CCATAAGCAACACACGTGGA	60.574	20	20	1089	1343
comp70819_c0_seq6	1	p3	(CTA)5	15	1231	1245	TTGTGCCCGAGAATGGTTAT	60.331	20	CCATAAGCAACACACGTGGA	60.574	20	260	1013	1272	ATTGTGCCCGAGAATGGTTA	60.331	20	CCATAAGCAACACACGTGGA	60.574	20	20	1012	1272	CCCGAGAATGGTTATGCTTC	59.528	20	CCATAAGCAACACACGTGGA	60.574	20	20	1018	1272
comp52217_c0_seq1	1	p1	(A)10	10	2148	2157	TTGTGCCAAATTCCATTATCC	59.652	21	TTGAATTGACCAACCCATGA	59.75	20	211	2070	2280	GCCAAATTCCATTATCCTTCC	59.634	21	TTGAATTGACCAACCCATGA	59.75	20	20	2074	2280	TGTGCCAAATTCCATTATCCT	59.287	21	TTGAATTGACCAACCCATGA	59.75	20	20	2071	2280
comp610395_c0_seq1	1	p1	(A)10	10	133	142	TTGTGCAAAAGTTAATGTGGATG	59.918	23	TTGTGGGGTTGTGTTTTCAA	59.834	20	125	81	205	TTGTGCAAAAGTTAATGTGGATG	59.918	23	TTTGTGGGGTTGTGTTTTCA	59.834	20	20	81	206	TTGTGCAAAAGTTAATGTGGATG	59.918	23	GGTTTTGTGGGGTTGTGTTT	59.592	20	20	81	209
comp65198_c0_seq1	2	c	(TG)8tattgtgcttgtatgatcttgtatcaag(A)15	59	1496	1554	TTGTGATTTATGGCTTCTTTGG	59.12	22	TCTCGTCACCCTTCGTCTCT	59.986	20	120	1462	1581	TTGTGATTTATGGCTTCTTTGG	59.12	22	CTCTCGTCACCCTTCGTCTC	59.986	20	20	1462	1582	TTGTGATTTATGGCTTCTTTGGT	59.891	23	TCTCGTCACCCTTCGTCTCT	59.986	20	20	1462	1581
comp65198_c0_seq2	2	c	(TG)8tattgtgcttgtatgatcttgtatcaag(A)15	59	881	939	TTGTGATTTATGGCTTCTTTGG	59.12	22	TCTCGTCACCCTTCGTCTCT	59.986	20	120	847	966	TTGTGATTTATGGCTTCTTTGG	59.12	22	CTCTCGTCACCCTTCGTCTC	59.986	20	20	847	967	TTGTGATTTATGGCTTCTTTGGT	59.891	23	TCTCGTCACCCTTCGTCTCT	59.986	20	20	847	966
comp65198_c0_seq3	2	c	(TG)8tattgtgcttgtatgatcttgtatcaag(A)15	59	851	909	TTGTGATTTATGGCTTCTTTGG	59.12	22	TCTCGTCACCCTTCGTCTCT	59.986	20	120	817	936	TTGTGATTTATGGCTTCTTTGG	59.12	22	CTCTCGTCACCCTTCGTCTC	59.986	20	20	817	937	TTGTGATTTATGGCTTCTTTGGT	59.891	23	TCTCGTCACCCTTCGTCTCT	59.986	20	20	817	936
comp65198_c0_seq4	2	c	(TG)8tattgtgcttgtatgatcttgtatcaag(A)15	59	650	708	TTGTGATTTATGGCTTCTTTGG	59.12	22	TCTCGTCACCCTTCGTCTCT	59.986	20	120	616	735	TTGTGATTTATGGCTTCTTTGG	59.12	22	CTCTCGTCACCCTTCGTCTC	59.986	20	20	616	736	TTGTGATTTATGGCTTCTTTGGT	59.891	23	TCTCGTCACCCTTCGTCTCT	59.986	20	20	616	735
comp449881_c0_seq1	1	p1	(T)10	10	414	423	TTGTGATTCTGGGTGCAAAA	60.088	20	GCTCAATTGCAAGAGCAGAA	59.301	20	100	377	476	TTTGTGATTCTGGGTGCAAA	60.088	20	GCTCAATTGCAAGAGCAGAA	59.301	20	20	376	476	TGATTTCGGGTGAATTGGTT	60.17	20	GCTCAATTGCAAGAGCAGAA	59.301	20	20	353	476
comp670950_c0_seq1	1	p1	(T)10	10	568	577	TTGTGAGGCACGCTTTGTAG	60.05	20	TGCTGGGCTTCTGATTTTCT	59.955	20	268	477	744	AGAATTTTGTGAGGCACGCT	59.882	20	TGCTGGGCTTCTGATTTTCT	59.955	20	20	471	744	AATTTTGTGAGGCACGCTTT	59.752	20	TGCTGGGCTTCTGATTTTCT	59.955	20	20	473	744
comp30532_c0_seq1	1	p1	(A)10	10	260	269	TTGTGACCAAATCGAGTCCA	60.088	20	TTGCAACCACTCAGTTTCCA	60.278	20	203	184	386	TGTGACCAAATCGAGTCCAC	59.525	20	TTGCAACCACTCAGTTTCCA	60.278	20	20	185	386	TTGTGACCAAATCGAGTCCA	60.088	20	CAACCACTCAGTTTCCATGC	59.139	20	20	184	383
comp63175_c0_seq1	1	p1	(A)10	10	301	310	TTGTGACAATGAGGTTGCTCTT	59.78	22	ACACGCCACAAAGCTGTCTA	59.515	20	279	275	553	TTTGTGACAATGAGGTTGCTCT	59.78	22	ACACGCCACAAAGCTGTCTA	59.515	20	20	274	553	TTTGTGACAATGAGGTTGCTC	58.763	21	ACACGCCACAAAGCTGTCTA	59.515	20	20	274	553
comp63175_c0_seq1	2	p1	(A)13	13	517	529	TTGTGACAATGAGGTTGCTCTT	59.78	22	ACACGCCACAAAGCTGTCTA	59.515	20	279	275	553	TTTGTGACAATGAGGTTGCTCT	59.78	22	ACACGCCACAAAGCTGTCTA	59.515	20	20	274	553	TTTGTGACAATGAGGTTGCTC	58.763	21	ACACGCCACAAAGCTGTCTA	59.515	20	20	274	553
comp68819_c0_seq1	1	p2	(CT)6	12	583	594	TTGTGAATGGATCTTTGCCA	60.049	20	AGAAAGAGACGCAAAAGGCA	60.132	20	187	448	634	TTGTGAATGGATCTTTGCCA	60.049	20	TTGTAATAGTGTACGCGCCG	59.787	20	20	448	688	TTGTGAATGGATCTTTGCCA	60.049	20	AAAGAGACGCAAAAGGCAAG	59.632	20	20	448	632
comp68819_c0_seq2	1	p2	(CT)6	12	512	523	TTGTGAATGGATCTTTGCCA	60.049	20	AGAAAGAGACGCAAAAGGCA	60.132	20	187	377	563	TTGTGAATGGATCTTTGCCA	60.049	20	TTGTAATAGTGTACGCGCCG	59.787	20	20	377	617	TTGTGAATGGATCTTTGCCA	60.049	20	AAAGAGACGCAAAAGGCAAG	59.632	20	20	377	561
comp68819_c0_seq3	1	p2	(CT)6	12	583	594	TTGTGAATGGATCTTTGCCA	60.049	20	AGAAAGAGACGCAAAAGGCA	60.132	20	187	448	634	TTGTGAATGGATCTTTGCCA	60.049	20	TTGTAATAGTGTACGCGCCG	59.787	20	20	448	688	TTGTGAATGGATCTTTGCCA	60.049	20	AAAGAGACGCAAAAGGCAAG	59.632	20	20	448	632
comp68819_c0_seq4	1	p2	(CT)6	12	583	594	TTGTGAATGGATCTTTGCCA	60.049	20	AGAAAGAGACGCAAAAGGCA	60.132	20	187	448	634	TTGTGAATGGATCTTTGCCA	60.049	20	TTGTAATAGTGTACGCGCCG	59.787	20	20	448	688	TTGTGAATGGATCTTTGCCA	60.049	20	AAAGAGACGCAAAAGGCAAG	59.632	20	20	448	632
comp68819_c0_seq5	1	p2	(CT)6	12	461	472	TTGTGAATGGATCTTTGCCA	60.049	20	AGAAAGAGACGCAAAAGGCA	60.132	20	187	326	512	TTGTGAATGGATCTTTGCCA	60.049	20	TTGTAATAGTGTACGCGCCG	59.787	20	20	326	566	TTGTGAATGGATCTTTGCCA	60.049	20	AAAGAGACGCAAAAGGCAAG	59.632	20	20	326	510
comp68819_c0_seq6	1	p2	(CT)6	12	512	523	TTGTGAATGGATCTTTGCCA	60.049	20	AGAAAGAGACGCAAAAGGCA	60.132	20	187	377	563	TTGTGAATGGATCTTTGCCA	60.049	20	TTGTAATAGTGTACGCGCCG	59.787	20	20	377	617	TTGTGAATGGATCTTTGCCA	60.049	20	AAAGAGACGCAAAAGGCAAG	59.632	20	20	377	561
comp68819_c0_seq7	1	p2	(CT)6	12	512	523	TTGTGAATGGATCTTTGCCA	60.049	20	AGAAAGAGACGCAAAAGGCA	60.132	20	187	377	563	TTGTGAATGGATCTTTGCCA	60.049	20	TTGTAATAGTGTACGCGCCG	59.787	20	20	377	617	TTGTGAATGGATCTTTGCCA	60.049	20	AAAGAGACGCAAAAGGCAAG	59.632	20	20	377	561
comp68819_c0_seq8	1	p2	(CT)6	12	431	442	TTGTGAATGGATCTTTGCCA	60.049	20	AGAAAGAGACGCAAAAGGCA	60.132	20	187	296	482	TTGTGAATGGATCTTTGCCA	60.049	20	TTGTAATAGTGTACGCGCCG	59.787	20	20	296	536	TTGTGAATGGATCTTTGCCA	60.049	20	AAAGAGACGCAAAAGGCAAG	59.632	20	20	296	480
comp68819_c0_seq9	1	p2	(CT)6	12	512	523	TTGTGAATGGATCTTTGCCA	60.049	20	AGAAAGAGACGCAAAAGGCA	60.132	20	187	377	563	TTGTGAATGGATCTTTGCCA	60.049	20	TTGTAATAGTGTACGCGCCG	59.787	20	20	377	617	TTGTGAATGGATCTTTGCCA	60.049	20	AAAGAGACGCAAAAGGCAAG	59.632	20	20	377	561
comp68819_c0_seq10	1	p2	(CT)6	12	583	594	TTGTGAATGGATCTTTGCCA	60.049	20	AGAAAGAGACGCAAAAGGCA	60.132	20	187	448	634	TTGTGAATGGATCTTTGCCA	60.049	20	TTGTAATAGTGTACGCGCCG	59.787	20	20	448	688	TTGTGAATGGATCTTTGCCA	60.049	20	AAAGAGACGCAAAAGGCAAG	59.632	20	20	448	632
comp68819_c0_seq11	1	p2	(CT)6	12	461	472	TTGTGAATGGATCTTTGCCA	60.049	20	AGAAAGAGACGCAAAAGGCA	60.132	20	187	326	512	TTGTGAATGGATCTTTGCCA	60.049	20	TTGTAATAGTGTACGCGCCG	59.787	20	20	326	566	TTGTGAATGGATCTTTGCCA	60.049	20	AAAGAGACGCAAAAGGCAAG	59.632	20	20	326	510
comp68819_c0_seq12	1	p2	(CT)6	12	461	472	TTGTGAATGGATCTTTGCCA	60.049	20	AGAAAGAGACGCAAAAGGCA	60.132	20	187	326	512	TTGTGAATGGATCTTTGCCA	60.049	20	TTGTAATAGTGTACGCGCCG	59.787	20	20	326	566	TTGTGAATGGATCTTTGCCA	60.049	20	AAAGAGACGCAAAAGGCAAG	59.632	20	20	326	510
comp68819_c0_seq13	1	p2	(CT)6	12	461	472	TTGTGAATGGATCTTTGCCA	60.049	20	AGAAAGAGACGCAAAAGGCA	60.132	20	187	326	512	TTGTGAATGGATCTTTGCCA	60.049	20	TTGTAATAGTGTACGCGCCG	59.787	20	20	326	566	TTGTGAATGGATCTTTGCCA	60.049	20	AAAGAGACGCAAAAGGCAAG	59.632	20	20	326	510
comp68819_c0_seq14	1	p2	(CT)6	12	512	523	TTGTGAATGGATCTTTGCCA	60.049	20	AGAAAGAGACGCAAAAGGCA	60.132	20	187	377	563	TTGTGAATGGATCTTTGCCA	60.049	20	TTGTAATAGTGTACGCGCCG	59.787	20	20	377	617	TTGTGAATGGATCTTTGCCA	60.049	20	AAAGAGACGCAAAAGGCAAG	59.632	20	20	377	561
comp68819_c0_seq15	1	p2	(CT)6	12	512	523	TTGTGAATGGATCTTTGCCA	60.049	20	AGAAAGAGACGCAAAAGGCA	60.132	20	187	377	563	TTGTGAATGGATCTTTGCCA	60.049	20	TTGTAATAGTGTACGCGCCG	59.787	20	20	377	617	TTGTGAATGGATCTTTGCCA	60.049	20	AAAGAGACGCAAAAGGCAAG	59.632	20	20	377	561
comp68819_c0_seq16	1	p2	(CT)6	12	512	523	TTGTGAATGGATCTTTGCCA	60.049	20	AGAAAGAGACGCAAAAGGCA	60.132	20	187	377	563	TTGTGAATGGATCTTTGCCA	60.049	20	TTGTAATAGTGTACGCGCCG	59.787	20	20	377	617	TTGTGAATGGATCTTTGCCA	60.049	20	AAAGAGACGCAAAAGGCAAG	59.632	20	20	377	561
comp68819_c0_seq17	1	p2	(CT)6	12	431	442	TTGTGAATGGATCTTTGCCA	60.049	20	AGAAAGAGACGCAAAAGGCA	60.132	20	187	296	482	TTGTGAATGGATCTTTGCCA	60.049	20	TTGTAATAGTGTACGCGCCG	59.787	20	20	296	536	TTGTGAATGGATCTTTGCCA	60.049	20	AAAGAGACGCAAAAGGCAAG	59.632	20	20	296	480
comp68819_c0_seq18	1	p2	(CT)6	12	461	472	TTGTGAATGGATCTTTGCCA	60.049	20	AGAAAGAGACGCAAAAGGCA	60.132	20	187	326	512	TTGTGAATGGATCTTTGCCA	60.049	20	TTGTAATAGTGTACGCGCCG	59.787	20	20	326	566	TTGTGAATGGATCTTTGCCA	60.049	20	AAAGAGACGCAAAAGGCAAG	59.632	20	20	326	510
comp68819_c0_seq19	1	p2	(CT)6	12	461	472	TTGTGAATGGATCTTTGCCA	60.049	20	AGAAAGAGACGCAAAAGGCA	60.132	20	187	326	512	TTGTGAATGGATCTTTGCCA	60.049	20	TTGTAATAGTGTACGCGCCG	59.787	20	20	326	566	TTGTGAATGGATCTTTGCCA	60.049	20	AAAGAGACGCAAAAGGCAAG	59.632	20	20	326	510
comp68819_c0_seq20	1	p2	(CT)6	12	512	523	TTGTGAATGGATCTTTGCCA	60.049	20	AGAAAGAGACGCAAAAGGCA	60.132	20	187	377	563	TTGTGAATGGATCTTTGCCA	60.049	20	TTGTAATAGTGTACGCGCCG	59.787	20	20	377	617	TTGTGAATGGATCTTTGCCA	60.049	20	AAAGAGACGCAAAAGGCAAG	59.632	20	20	377	561
comp68819_c0_seq21	1	p2	(CT)6	12	583	594	TTGTGAATGGATCTTTGCCA	60.049	20	AGAAAGAGACGCAAAAGGCA	60.132	20	187	448	634	TTGTGAATGGATCTTTGCCA	60.049	20	TTGTAATAGTGTACGCGCCG	59.787	20	20	448	688	TTGTGAATGGATCTTTGCCA	60.049	20	AAAGAGACGCAAAAGGCAAG	59.632	20	20	448	632
comp68819_c0_seq23	1	p2	(CT)6	12	512	523	TTGTGAATGGATCTTTGCCA	60.049	20	AGAAAGAGACGCAAAAGGCA	60.132	20	187	377	563	TTGTGAATGGATCTTTGCCA	60.049	20	TTGTAATAGTGTACGCGCCG	59.787	20	20	377	617	TTGTGAATGGATCTTTGCCA	60.049	20	AAAGAGACGCAAAAGGCAAG	59.632	20	20	377	561
comp68819_c0_seq24	1	p2	(CT)6	12	583	594	TTGTGAATGGATCTTTGCCA	60.049	20	AGAAAGAGACGCAAAAGGCA	60.132	20	187	448	634	TTGTGAATGGATCTTTGCCA	60.049	20	TTGTAATAGTGTACGCGCCG	59.787	20	20	448	688	TTGTGAATGGATCTTTGCCA	60.049	20	AAAGAGACGCAAAAGGCAAG	59.632	20	20	448	632
comp68819_c0_seq26	1	p2	(CT)6	12	461	472	TTGTGAATGGATCTTTGCCA	60.049	20	AGAAAGAGACGCAAAAGGCA	60.132	20	187	326	512	TTGTGAATGGATCTTTGCCA	60.049	20	TTGTAATAGTGTACGCGCCG	59.787	20	20	326	566	TTGTGAATGGATCTTTGCCA	60.049	20	AAAGAGACGCAAAAGGCAAG	59.632	20	20	326	510
comp68819_c0_seq27	1	p2	(CT)6	12	512	523	TTGTGAATGGATCTTTGCCA	60.049	20	AGAAAGAGACGCAAAAGGCA	60.132	20	187	377	563	TTGTGAATGGATCTTTGCCA	60.049	20	TTGTAATAGTGTACGCGCCG	59.787	20	20	377	617	TTGTGAATGGATCTTTGCCA	60.049	20	AAAGAGACGCAAAAGGCAAG	59.632	20	20	377	561
comp68819_c0_seq28	1	p2	(CT)6	12	512	523	TTGTGAATGGATCTTTGCCA	60.049	20	AGAAAGAGACGCAAAAGGCA	60.132	20	187	377	563	TTGTGAATGGATCTTTGCCA	60.049	20	TTGTAATAGTGTACGCGCCG	59.787	20	20	377	617	TTGTGAATGGATCTTTGCCA	60.049	20	AAAGAGACGCAAAAGGCAAG	59.632	20	20	377	561
comp68819_c0_seq29	1	p2	(CT)6	12	431	442	TTGTGAATGGATCTTTGCCA	60.049	20	AGAAAGAGACGCAAAAGGCA	60.132	20	187	296	482	TTGTGAATGGATCTTTGCCA	60.049	20	TTGTAATAGTGTACGCGCCG	59.787	20	20	296	536	TTGTGAATGGATCTTTGCCA	60.049	20	AAAGAGACGCAAAAGGCAAG	59.632	20	20	296	480
comp68819_c0_seq30	1	p2	(CT)6	12	461	472	TTGTGAATGGATCTTTGCCA	60.049	20	AGAAAGAGACGCAAAAGGCA	60.132	20	187	326	512	TTGTGAATGGATCTTTGCCA	60.049	20	TTGTAATAGTGTACGCGCCG	59.787	20	20	326	566	TTGTGAATGGATCTTTGCCA	60.049	20	AAAGAGACGCAAAAGGCAAG	59.632	20	20	326	510
comp68819_c0_seq31	1	p2	(CT)6	12	461	472	TTGTGAATGGATCTTTGCCA	60.049	20	AGAAAGAGACGCAAAAGGCA	60.132	20	187	326	512	TTGTGAATGGATCTTTGCCA	60.049	20	TTGTAATAGTGTACGCGCCG	59.787	20	20	326	566	TTGTGAATGGATCTTTGCCA	60.049	20	AAAGAGACGCAAAAGGCAAG	59.632	20	20	326	510
comp68819_c0_seq32	1	p2	(CT)6	12	583	594	TTGTGAATGGATCTTTGCCA	60.049	20	AGAAAGAGACGCAAAAGGCA	60.132	20	187	448	634	TTGTGAATGGATCTTTGCCA	60.049	20	TTGTAATAGTGTACGCGCCG	59.787	20	20	448	688	TTGTGAATGGATCTTTGCCA	60.049	20	AAAGAGACGCAAAAGGCAAG	59.632	20	20	448	632
comp68819_c0_seq33	1	p2	(CT)6	12	512	523	TTGTGAATGGATCTTTGCCA	60.049	20	AGAAAGAGACGCAAAAGGCA	60.132	20	187	377	563	TTGTGAATGGATCTTTGCCA	60.049	20	TTGTAATAGTGTACGCGCCG	59.787	20	20	377	617	TTGTGAATGGATCTTTGCCA	60.049	20	AAAGAGACGCAAAAGGCAAG	59.632	20	20	377	561
comp68819_c0_seq34	1	p2	(CT)6	12	583	594	TTGTGAATGGATCTTTGCCA	60.049	20	AGAAAGAGACGCAAAAGGCA	60.132	20	187	448	634	TTGTGAATGGATCTTTGCCA	60.049	20	TTGTAATAGTGTACGCGCCG	59.787	20	20	448	688	TTGTGAATGGATCTTTGCCA	60.049	20	AAAGAGACGCAAAAGGCAAG	59.632	20	20	448	632
comp68819_c0_seq35	1	p2	(CT)6	12	431	442	TTGTGAATGGATCTTTGCCA	60.049	20	AGAAAGAGACGCAAAAGGCA	60.132	20	187	296	482	TTGTGAATGGATCTTTGCCA	60.049	20	TTGTAATAGTGTACGCGCCG	59.787	20	20	296	536	TTGTGAATGGATCTTTGCCA	60.049	20	AAAGAGACGCAAAAGGCAAG	59.632	20	20	296	480
comp68819_c0_seq36	1	p2	(CT)6	12	431	442	TTGTGAATGGATCTTTGCCA	60.049	20	AGAAAGAGACGCAAAAGGCA	60.132	20	187	296	482	TTGTGAATGGATCTTTGCCA	60.049	20	TTGTAATAGTGTACGCGCCG	59.787	20	20	296	536	TTGTGAATGGATCTTTGCCA	60.049	20	AAAGAGACGCAAAAGGCAAG	59.632	20	20	296	480
comp68819_c0_seq38	1	p2	(CT)6	12	461	472	TTGTGAATGGATCTTTGCCA	60.049	20	AGAAAGAGACGCAAAAGGCA	60.132	20	187	326	512	TTGTGAATGGATCTTTGCCA	60.049	20	TTGTAATAGTGTACGCGCCG	59.787	20	20	326	566	TTGTGAATGGATCTTTGCCA	60.049	20	AAAGAGACGCAAAAGGCAAG	59.632	20	20	326	510
comp68819_c0_seq39	1	p2	(CT)6	12	431	442	TTGTGAATGGATCTTTGCCA	60.049	20	AGAAAGAGACGCAAAAGGCA	60.132	20	187	296	482	TTGTGAATGGATCTTTGCCA	60.049	20	TTGTAATAGTGTACGCGCCG	59.787	20	20	296	536	TTGTGAATGGATCTTTGCCA	60.049	20	AAAGAGACGCAAAAGGCAAG	59.632	20	20	296	480
comp71152_c0_seq5	1	p3	(AAG)5	15	2603	2617	TTGTGAAGGTTGGGTGTGAA	59.976	20	TCTTCCTCCGCCACAATATC	60.036	20	185	2525	2709	TTGTGAAGGTTGGGTGTGAA	59.976	20	CCGTCTCCTCTCTCCCTCTT	59.945	20	20	2525	2690	TGGTGTTGTGAGGCTTTGAG	59.873	20	TCTTCCTCCGCCACAATATC	60.036	20	20	2562	2709
comp71152_c0_seq6	1	p3	(AAG)5	15	2592	2606	TTGTGAAGGTTGGGTGTGAA	59.976	20	TCTTCCTCCGCCACAATATC	60.036	20	185	2514	2698	TTGTGAAGGTTGGGTGTGAA	59.976	20	CCGTCTCCTCTCTCCCTCTT	59.945	20	20	2514	2679	TGGTGTTGTGAGGCTTTGAG	59.873	20	TCTTCCTCCGCCACAATATC	60.036	20	20	2551	2698
comp70324_c0_seq5	1	p1	(T)13	13	1408	1420	TTGTCTTTCCGTGGATTCAA	59.097	20	AGTTCCTTGATAATTTCATTATTGGT	57.721	26	114	1340	1453	TCATTGTCTTTCCGTGGATTC	59.925	21	AGTTCCTTGATAATTTCATTATTGGT	57.721	26	26	1337	1453	TTGTCTTTCCGTGGATTCAA	59.097	20	TTAGTTCCTTGATAATTTCATTATTGG	58.209	27	27	1340	1455
comp70324_c0_seq9	1	p1	(T)13	13	648	660	TTGTCTTTCCGTGGATTCAA	59.097	20	AGTTCCTTGATAATTTCATTATTGGT	57.721	26	114	580	693	TCATTGTCTTTCCGTGGATTC	59.925	21	AGTTCCTTGATAATTTCATTATTGGT	57.721	26	26	577	693	TTGTCTTTCCGTGGATTCAA	59.097	20	TTAGTTCCTTGATAATTTCATTATTGG	58.209	27	27	580	695
comp1115332_c0_seq1	1	p1	(T)11	11	211	221	TTGTCTTGTGGGTTAAGGGTG	59.877	21	TACGTGCCAATGATTTTCCA	59.93	20	189	84	272	TTGTCTTGTGGGTTAAGGGTG	59.877	21	TCCAAACAACTACGTGCCAA	60.149	20	20	84	282	TGTCTTGTGGGTTAAGGGTG	58.468	20	TACGTGCCAATGATTTTCCA	59.93	20	20	85	272
comp65887_c1_seq2	1	p1	(T)10	10	157	166	TTGTCTCTTCAGCAAAACTTCTC	57.933	23	TGCAAAATGAAGAACATAAAATGG	60.228	24	102	119	220	TTGTCTCTTCAGCAAAACTTCTCT	58.894	24	TGCAAAATGAAGAACATAAAATGG	60.228	24	24	119	220	TTGTCTCTTCAGCAAAACTTCTC	57.933	23	GCAAAATGAAGAACATAAAATGGA	59.42	24	24	119	219
comp65887_c1_seq3	1	p1	(T)10	10	142	151	TTGTCTCTTCAGCAAAACTTCTC	57.933	23	TGCAAAATGAAGAACATAAAATGG	60.228	24	102	104	205	TTGTCTCTTCAGCAAAACTTCTCT	58.894	24	TGCAAAATGAAGAACATAAAATGG	60.228	24	24	104	205	TTGTCTCTTCAGCAAAACTTCTC	57.933	23	GCAAAATGAAGAACATAAAATGGA	59.42	24	24	104	204
comp36678_c0_seq1	1	p1	(A)11	11	120	130	TTGTCTCAGTTAATTCCAACGG	59.131	22	GCATTCGGAGTAGATGGGAA	60.036	20	166	89	254	TTGTCTCAGTTAATTCCAACGG	59.131	22	GGTGTCCAGGTTGGTCTTGT	59.859	20	20	89	311	TTGTCTCAGTTAATTCCAACGG	59.131	22	CCTCCAGTGAAGTTTCCGAG	59.837	20	20	89	283
comp57785_c0_seq1	1	c	(TCT)5gattattactattattacagaagaagaagtagaatcaatgcttcttcattgttttggggatcttccaaggacaagaacaaacataacaacat(TTC)6	125	112	236	TTGTCGTTTCCGTCTCATCA	60.24	20	TGGGTGGATGGAATATCTGAA	60.14	21	266	84	349	TTGTCGTTTCCGTCTCATCA	60.24	20	TTGGGTGGATGGAATATCTGA	60.14	21	21	84	350	TCATTGTCGTTTCCGTCTCA	60.24	20	TGGGTGGATGGAATATCTGAA	60.14	21	21	81	349
comp50604_c0_seq1	1	p2	(GA)6	12	259	270	TTGTCGCTGCTTCCTTCTTT	60.132	20	CCAAAGGCGGAGAAGAAGAT	60.703	20	193	121	313	CTTCTTGTCGCTGCTTCCTT	59.757	20	CCAAAGGCGGAGAAGAAGAT	60.703	20	20	117	313	CGCTGCTTCCTTCTTTTGAG	60.262	20	CCAAAGGCGGAGAAGAAGAT	60.703	20	20	125	313
comp391970_c0_seq1	1	p3	(TGA)6	18	676	693	TTGTCGCGATTCTTCATGTC	59.805	20	CCGCTTAATGCAAAACAACA	59.742	20	275	492	766	TTGTCGCGATTCTTCATGTC	59.805	20	ATGCTCCGCTTAATGCAAAA	60.72	20	20	492	771	TTTGTCGCGATTCTTCATGT	59.276	20	CCGCTTAATGCAAAACAACA	59.742	20	20	491	766
comp59979_c1_seq2	1	p2	(CA)6	12	138	149	TTGTCGCCTAACTCTGCTCC	60.538	20	GCATGAATAGGCTGGCAAAT	60.067	20	115	115	229	TTGTCGCCTAACTCTGCTCC	60.538	20	GGGCTTTCAAAGGTCTCTCC	60.19	20	20	115	303	TTGTCGCCTAACTCTGCTCC	60.538	20	GGCTGGCAAATTAAAACAGC	59.726	20	20	115	220
comp59418_c0_seq1	1	p1	(A)11	11	894	904	TTGTCCTCAAAACACTCCCC	59.943	20	ATGGGAAAAATCCATGCAAA	60.132	20	243	788	1030	TTGTCCTCAAAACACTCCCC	59.943	20	AATGGGAAAAATCCATGCAA	60.132	20	20	788	1031	CAAAACACTCCCCTCCATGT	59.82	20	ATGGGAAAAATCCATGCAAA	60.132	20	20	795	1030
comp59418_c0_seq2	1	p1	(A)11	11	894	904	TTGTCCTCAAAACACTCCCC	59.943	20	ATGGGAAAAATCCATGCAAA	60.132	20	243	788	1030	TTGTCCTCAAAACACTCCCC	59.943	20	AATGGGAAAAATCCATGCAA	60.132	20	20	788	1031	CAAAACACTCCCCTCCATGT	59.82	20	ATGGGAAAAATCCATGCAAA	60.132	20	20	795	1030
comp31315_c0_seq1	1	p1	(T)10	10	342	351	TTGTCCTAGCAATGACGACG	59.864	20	TCACGAAACAACTATAAAAATGATACC	58.933	27	166	216	381	TTGTCCTAGCAATGACGACG	59.864	20	GAAATGATTTTTATTATCACGAAACA	57.791	26	26	216	397	GACGTGAGAGCCTGAGAGGT	59.585	20	TCACGAAACAACTATAAAAATGATACC	58.933	27	27	232	381
comp68787_c0_seq1	1	p1	(A)10	10	1094	1103	TTGTCCATGCTTCAGATTGC	59.805	20	GTGACACTCACAATGGGACG	60.005	20	168	1017	1184	TTGTCCATGCTTCAGATTGC	59.805	20	AATGGGACGGAGGGAGTAAT	59.651	20	20	1017	1173	CCATGCTTCAGATTGCAAAG	59.42	20	GTGACACTCACAATGGGACG	60.005	20	20	1021	1184
comp68787_c0_seq2	1	p1	(A)10	10	1094	1103	TTGTCCATGCTTCAGATTGC	59.805	20	GTGACACTCACAATGGGACG	60.005	20	168	1017	1184	TTGTCCATGCTTCAGATTGC	59.805	20	AATGGGACGGAGGGAGTAAT	59.651	20	20	1017	1173	CCATGCTTCAGATTGCAAAG	59.42	20	GTGACACTCACAATGGGACG	60.005	20	20	1021	1184
comp68111_c0_seq11	2	p1	(T)10	10	1231	1240	TTGTCCACTGATTTCCACCA	59.935	20	CAAAACTGAAATGATCAAATTGC	58.665	23	244	1040	1283	GATTTCCACCACCTTCCCTT	60.169	20	CAAAACTGAAATGATCAAATTGC	58.665	23	23	1049	1283	CTGCTTCCATTGTCCACTGA	59.831	20	CAAAACTGAAATGATCAAATTGC	58.665	23	23	1031	1283
comp68111_c0_seq14	1	p1	(T)10	10	741	750	TTGTCCACTGATTTCCACCA	59.935	20	CAAAACTGAAATGATCAAATTGC	58.665	23	244	550	793	GATTTCCACCACCTTCCCTT	60.169	20	CAAAACTGAAATGATCAAATTGC	58.665	23	23	559	793	CTGCTTCCATTGTCCACTGA	59.831	20	CAAAACTGAAATGATCAAATTGC	58.665	23	23	541	793
comp461720_c0_seq1	1	p1	(T)11	11	117	127	TTGTCATGCTTTCAGGTTTGA	59.307	21	GCTTGCTGCAATATTTAACAAAAA	59.727	24	183	8	190	TTGTCATGCTTTCAGGTTTGA	59.307	21	GCTTGCTGCAATATTTAACAAAA	58.568	23	23	8	190	TTGTCATGCTTTCAGGTTTGA	59.307	21	AGCTTGCTGCAATATTTAACAAAA	59.416	24	24	8	191
comp1799585_c0_seq1	1	p3	(CGA)7	21	103	123	TTGTCACCCGACTACGATGA	60.112	20	ACTTCCTCCGGTTGTTGATG	59.966	20	136	40	175	GCGGAAGAAGCTGAAGAAGA	59.836	20	ACTTCCTCCGGTTGTTGATG	59.966	20	20	64	175	AAAACGATTTGTCACCCGAC	59.836	20	ACTTCCTCCGGTTGTTGATG	59.966	20	20	32	175
comp61908_c0_seq8	1	p1	(A)10	10	324	333	TTGTCACACCTCGGAGTCAG	59.864	20	TTCATTGGAGGGTTTTGAGC	60.051	20	216	196	411	TCGGAGTCAGTACCGGAGAG	60.399	20	TTCATTGGAGGGTTTTGAGC	60.051	20	20	206	411	CTCGGAGTCAGTACCGGAGA	60.399	20	TTCATTGGAGGGTTTTGAGC	60.051	20	20	205	411
comp61908_c0_seq11	1	p1	(A)10	10	185	194	TTGTCACACCTCGGAGTCAG	59.864	20	TTCATTGGAGGGTTTTGAGC	60.051	20	216	57	272	TCGGAGTCAGTACCGGAGAG	60.399	20	TTCATTGGAGGGTTTTGAGC	60.051	20	20	67	272	CTCGGAGTCAGTACCGGAGA	60.399	20	TTCATTGGAGGGTTTTGAGC	60.051	20	20	66	272
comp61908_c0_seq12	1	p1	(A)10	10	185	194	TTGTCACACCTCGGAGTCAG	59.864	20	TTCATTGGAGGGTTTTGAGC	60.051	20	216	57	272	TCGGAGTCAGTACCGGAGAG	60.399	20	TTCATTGGAGGGTTTTGAGC	60.051	20	20	67	272	CTCGGAGTCAGTACCGGAGA	60.399	20	TTCATTGGAGGGTTTTGAGC	60.051	20	20	66	272
comp1088883_c0_seq1	1	p1	(A)10	10	64	73	TTGTCAATCTTTTGTTGTTCAAA	57.415	23	CCAAATTCCCATGGTTTACCT	59.932	21	229	23	251	GTTGTCAATCTTTTGTTGTTCAAA	58.261	24	CCAAATTCCCATGGTTTACCT	59.932	21	21	22	251	TTGTTCAAATAACAATTTTCATGC	58.176	24	CCAAATTCCCATGGTTTACCT	59.932	21	21	37	251
comp67721_c0_seq1	2	c	(T)19gtgttg(T)19	44	1825	1868	TTGTCAATACGCATACCGGA	59.953	20	ATGCGTCGCAAATGTTTATG	59.59	20	197	1715	1911	TTGTCAATACGCATACCGGA	59.953	20	CATGCGTCGCAAATGTTTAT	59.59	20	20	1715	1912	TTGTCAATACGCATACCGGA	59.953	20	CGTCGCAAATGTTTATGGAA	59.562	20	20	1715	1908
comp27759_c0_seq2	2	p1	(A)10	10	238	247	TTGTCAAGGCCTAAGCCAAC	60.249	20	TTGGTGAAGTGACTGAGCATATTT	60.062	24	144	137	280	TTGTCAAGGCCTAAGCCAAC	60.249	20	TGGTGAAGTGACTGAGCATATTT	58.781	23	23	137	279	TTGTCAAGGCCTAAGCCAAC	60.249	20	TTGGTGAAGTGACTGAGCATATT	58.781	23	23	137	280
comp70035_c0_seq1	1	p3	(GGA)5	15	285	299	TTGTCAACACTTCCTGCGAG	60.025	20	GAGCCCCATTTGAGTGAGAA	60.195	20	239	175	413	TTGTCAACACTTCCTGCGAG	60.025	20	TGAAATCAGAACGAGGAGCC	60.34	20	20	175	428	TTGTCAACACTTCCTGCGAG	60.025	20	GCTGGAATTGGTTTGGTTTG	60.344	20	20	175	446
comp70035_c0_seq2	1	p3	(GGA)5	15	270	284	TTGTCAACACTTCCTGCGAG	60.025	20	GAGCCCCATTTGAGTGAGAA	60.195	20	224	175	398	TTGTCAACACTTCCTGCGAG	60.025	20	TGAAATCAGAACGAGGAGCC	60.34	20	20	175	413	TTGTCAACACTTCCTGCGAG	60.025	20	GCTGGAATTGGTTTGGTTTG	60.344	20	20	175	431
comp70035_c0_seq3	1	p3	(GGA)5	15	285	299	TTGTCAACACTTCCTGCGAG	60.025	20	GAGGGGTGTTTTGAGAACCA	59.943	20	224	175	398	TTGTCAACACTTCCTGCGAG	60.025	20	GAACGAGGGGTGTTTTGAGA	60.088	20	20	175	402	TTGTCAACACTTCCTGCGAG	60.025	20	GGGCTGGAATTGGTTAGGTT	60.187	20	20	175	430
comp70035_c0_seq4	1	p3	(GGA)5	15	285	299	TTGTCAACACTTCCTGCGAG	60.025	20	GAGCCCCATTTGAGTGAGAA	60.195	20	239	175	413	TTGTCAACACTTCCTGCGAG	60.025	20	TGAAATCAGAACGAGGAGCC	60.34	20	20	175	428	TTGTCAACACTTCCTGCGAG	60.025	20	GCTGGAATTGGTTTGGTTTG	60.344	20	20	175	446
comp70035_c0_seq5	1	p3	(GGA)5	15	270	284	TTGTCAACACTTCCTGCGAG	60.025	20	GAGGGGTGTTTTGAGAACCA	59.943	20	209	175	383	TTGTCAACACTTCCTGCGAG	60.025	20	GAACGAGGGGTGTTTTGAGA	60.088	20	20	175	387	TTGTCAACACTTCCTGCGAG	60.025	20	GGGCTGGAATTGGTTAGGTT	60.187	20	20	175	415
comp70035_c0_seq6	1	p3	(GGA)5	15	270	284	TTGTCAACACTTCCTGCGAG	60.025	20	GAGCCCCATTTGAGTGAGAA	60.195	20	224	175	398	TTGTCAACACTTCCTGCGAG	60.025	20	TGAAATCAGAACGAGGAGCC	60.34	20	20	175	413	TTGTCAACACTTCCTGCGAG	60.025	20	GCTGGAATTGGTTTGGTTTG	60.344	20	20	175	431
comp70035_c0_seq7	1	p3	(GGA)5	15	285	299	TTGTCAACACTTCCTGCGAG	60.025	20	GAGGGGTGTTTTGAGAACCA	59.943	20	224	175	398	TTGTCAACACTTCCTGCGAG	60.025	20	GAACGAGGGGTGTTTTGAGA	60.088	20	20	175	402	TTGTCAACACTTCCTGCGAG	60.025	20	GGGCTGGAATTGGTTAGGTT	60.187	20	20	175	430
comp70035_c0_seq8	1	p3	(GGA)5	15	270	284	TTGTCAACACTTCCTGCGAG	60.025	20	GAGGGGTGTTTTGAGAACCA	59.943	20	209	175	383	TTGTCAACACTTCCTGCGAG	60.025	20	GAACGAGGGGTGTTTTGAGA	60.088	20	20	175	387	TTGTCAACACTTCCTGCGAG	60.025	20	GGGCTGGAATTGGTTAGGTT	60.187	20	20	175	415
comp50868_c0_seq2	1	p1	(T)11	11	30	40	TTGTATGGCCTATTAGGGCTG	59.111	21	AATGACTCCATTCTCAGCGG	60.218	20	188	6	193	TTGTATGGCCTATTAGGGCTG	59.111	21	ATGACTCCATTCTCAGCGGT	59.685	20	20	6	192	TGTATGGCCTATTAGGGCTG	57.754	20	AATGACTCCATTCTCAGCGG	60.218	20	20	7	193
comp71749_c0_seq2	1	p1	(A)10	10	79	88	TTGTACACAACTTTACCCTGTTTTT	58.245	25	AGTGTTGTCGGATTTAGGGG	58.909	20	275	0	274	TTGTACACAACTTTACCCTGTTTTT	58.245	25	CGGAATGCATCATCCTCAG	60.169	19	19	0	253	TTGTACACAACTTTACCCTGTTTTT	58.245	25	GTGTTGTCGGATTTAGGGGG	61.484	20	20	0	273
comp1062887_c0_seq1	1	p1	(T)10	10	187	196	TTGTAAGGCATTTGTGGTGAAC	59.904	22	TCTCATTTATGTCCCAATTGACTT	58.931	24	131	94	224	GCATTTGTGGTGAACAATGTC	58.891	21	TCTCATTTATGTCCCAATTGACTT	58.931	24	24	101	224	TTGTAAGGCATTTGTGGTGAA	59.073	21	TCTCATTTATGTCCCAATTGACT	57.62	23	23	94	224
comp42562_c0_seq1	2	p1	(T)10	10	1028	1037	TTGTAAGATGGGGGCCTAAG	59.04	20	CCATGGCTCACTCAGTCAAA	59.831	20	186	899	1084	GGTTGTAAGATGGGGGCCTA	61.061	20	CCATGGCTCACTCAGTCAAA	59.831	20	20	897	1084	AAGGTTGGGTTGTAAGATGGG	60.096	21	CCATGGCTCACTCAGTCAAA	59.831	20	20	890	1084
comp64560_c0_seq1	2	p3	(TTG)5	15	420	434	TTGTAAAGCGAGTAGGCGGT	59.904	20	CTGCACAAGCCAAACAAGAA	60.027	20	261	356	616	TAAAGCGAGTAGGCGGTAGC	59.652	20	CTGCACAAGCCAAACAAGAA	60.027	20	20	359	616	TTGTAAAGCGAGTAGGCGGT	59.904	20	TAAAAGAGGCCAACCAGCAT	59.708	20	20	356	577
comp893410_c0_seq1	1	p1	(A)10	10	29	38	TTGGTTTTGTAGATACGAGAAGAAGA	59.749	26	GCTGTTGCTCTCCCTGTTTC	59.997	20	226	0	225	TTGGTTTTGTAGATACGAGAAGAAGA	59.749	26	CCTCGGCATTCAATGTTTTT	59.938	20	20	0	197	TTGGTTTTGTAGATACGAGAAGAAGA	59.749	26	AGGACCACTCCTGCAAAATG	60.111	20	20	0	122
comp18231_c0_seq1	1	p1	(T)10	10	80	89	TTGGTTTGGTTTCAACAGTGA	59.058	21	AACCACGTTCTCATCATCCC	59.786	20	252	29	280	GGTTTGGTTTCAACAGTGAACA	59.914	22	AACCACGTTCTCATCATCCC	59.786	20	20	31	280	TGGTTTGGTTTCAACAGTGAAC	59.914	22	AACCACGTTCTCATCATCCC	59.786	20	20	30	280
comp1119138_c0_seq1	1	c	(A)12tgcagttatcccatcccattaaataagtgtgtgatagaatgcttttattttcaacagcaaattattatcaaggatcctcgatatgttaaga(T)12	115	205	319	TTGGTTTAGGAGAGTTGCATAGAA	59.349	24	GCATGGAAATCTCCCTGTCA	61.016	20	205	169	373	TTTGGTTTAGGAGAGTTGCATAGA	59.349	24	GCATGGAAATCTCCCTGTCA	61.016	20	20	168	373	TTTTTGGTTTAGGAGAGTTGCATA	59.25	24	GCATGGAAATCTCCCTGTCA	61.016	20	20	166	373
comp70175_c0_seq1	1	p4	(ATAG)5	20	162	181	TTGGTTGTGAACTGAAGTGTG	57.192	21	AGGGAAAGGGTTTGAAGGAA	59.912	20	157	107	263	TTGGTTGTGAACTGAAGTGTG	57.192	21	AAGGGAAAGGGTTTGAAGGA	59.912	20	20	107	264	TGTTGGTTGTGAACTGAAGTG	57.192	21	AGGGAAAGGGTTTGAAGGAA	59.912	20	20	105	263
comp70175_c0_seq2	1	p4	(ATAG)5	20	162	181	TTGGTTGTGAACTGAAGTGTG	57.192	21	AGGGAAAGGGTTTGAAGGAA	59.912	20	157	107	263	TTGGTTGTGAACTGAAGTGTG	57.192	21	AAGGGAAAGGGTTTGAAGGA	59.912	20	20	107	264	TGTTGGTTGTGAACTGAAGTG	57.192	21	AGGGAAAGGGTTTGAAGGAA	59.912	20	20	105	263
comp70175_c0_seq7	1	p4	(ATAG)5	20	162	181	TTGGTTGTGAACTGAAGTGTG	57.192	21	AGGGAAAGGGTTTGAAGGAA	59.912	20	157	107	263	TTGGTTGTGAACTGAAGTGTG	57.192	21	AAGGGAAAGGGTTTGAAGGA	59.912	20	20	107	264	TGTTGGTTGTGAACTGAAGTG	57.192	21	AGGGAAAGGGTTTGAAGGAA	59.912	20	20	105	263
comp70175_c0_seq9	1	p4	(ATAG)5	20	162	181	TTGGTTGTGAACTGAAGTGTG	57.192	21	AGGGAAAGGGTTTGAAGGAA	59.912	20	157	107	263	TTGGTTGTGAACTGAAGTGTG	57.192	21	AAGGGAAAGGGTTTGAAGGA	59.912	20	20	107	264	TGTTGGTTGTGAACTGAAGTG	57.192	21	AGGGAAAGGGTTTGAAGGAA	59.912	20	20	105	263
comp70175_c0_seq17	1	p4	(TAGA)6	24	155	178	TTGGTTGTGAACTGAAGTGTG	57.192	21	CCATGGACAGAAGAAGAGCA	58.957	20	164	107	270	TGTTGGTTGTGAACTGAAGTG	57.192	21	CCATGGACAGAAGAAGAGCA	58.957	20	20	105	270	TTGGTTGTGAACTGAAGTGTGT	58.173	22	CCATGGACAGAAGAAGAGCA	58.957	20	20	107	270
comp57438_c0_seq1	1	p1	(A)10	10	899	908	TTGGTTGCTTTTTCTTTCGG	60.215	20	AATCATCACGACCAAAACCC	59.653	20	160	807	966	CGAAGGATTGTGGTTGGATT	59.79	20	TATCGATCAAGGCATCAACG	59.646	20	20	711	986	TTGGTTGCTTTTTCTTTCGG	60.215	20	TCATCACGACCAAAACCCTT	60.353	20	20	807	964
comp57438_c0_seq2	1	p1	(A)10	10	838	847	TTGGTTGCTTTTTCTTTCGG	60.215	20	AATCATCACGACCAAAACCC	59.653	20	160	746	905	CGAAGGATTGTGGTTGGATT	59.79	20	TATCGATCAAGGCATCAACG	59.646	20	20	650	925	TTGGTTGCTTTTTCTTTCGG	60.215	20	TCATCACGACCAAAACCCTT	60.353	20	20	746	903
comp57438_c0_seq3	1	p1	(A)10	10	490	499	TTGGTTGCTTTTTCTTTCGG	60.215	20	AATCATCACGACCAAAACCC	59.653	20	160	398	557	CGAAGGATTGTGGTTGGATT	59.79	20	TATCGATCAAGGCATCAACG	59.646	20	20	302	577	TTGGTTGCTTTTTCTTTCGG	60.215	20	TCATCACGACCAAAACCCTT	60.353	20	20	398	555
comp57438_c0_seq4	1	p1	(A)10	10	429	438	TTGGTTGCTTTTTCTTTCGG	60.215	20	AATCATCACGACCAAAACCC	59.653	20	160	337	496	CGAAGGATTGTGGTTGGATT	59.79	20	TATCGATCAAGGCATCAACG	59.646	20	20	241	516	TTGGTTGCTTTTTCTTTCGG	60.215	20	TCATCACGACCAAAACCCTT	60.353	20	20	337	494
comp70195_c0_seq1	1	p1	(T)11	11	2408	2418	TTGGTTGCTTCTTTAGCTCCA	60.004	21	CTTTTGCATGATGAAGCTCG	59.566	20	212	2310	2521	CGTGATTCTTCTAACCCCACA	59.978	21	CTTTTGCATGATGAAGCTCG	59.566	20	20	2335	2521	TTGGTTGCTTCTTTAGCTCCA	60.004	21	TTTTGCATGATGAAGCTCGT	59.425	20	20	2310	2520
comp34510_c0_seq1	1	p1	(T)11	11	1090	1100	TTGGTTCTTCGAGTGTGCAG	60.025	20	TTCCAATGAACCAAAAAGGC	59.916	20	197	956	1152	GGAAAGTGGAAGATGCCAAA	60.051	20	TTCCAATGAACCAAAAAGGC	59.916	20	20	985	1152	AGTAGACGGTGGAGGTGTCG	60.174	20	GCCGTCGAATTTGAATTGTT	59.945	20	20	1021	1276
comp48966_c0_seq1	2	c	(T)14gtgaaggagaagggaattgttttgtgaaagaagaaatttggaaagtcgttaataaggcagttgaaaggaaaag(A)11	98	339	436	TTGGTTCATGGGTTTATATTGTG	58.664	23	CCCTCACAACATTTCCTCTTT	58.161	21	279	214	492	TTGGTTCATGGGTTTATATTGTG	58.664	23	ACCCTCACAACATTTCCTCTTT	59.011	22	22	214	493	TGGTTCATGGGTTTATATTGTGTT	59.436	24	CCCTCACAACATTTCCTCTTT	58.161	21	21	215	492
comp56525_c0_seq3	1	p1	(A)15	15	321	335	TTGGTGTTAAACATAAGCGACA	58.29	22	TCCAATCGATACCGATCTTT	57.091	20	271	187	457	TTGGTGTTAAACATAAGCGACA	58.29	22	CCAATCGATACCGATCTTTAGTG	59.871	23	23	187	456	TTGGTGTTAAACATAAGCGACA	58.29	22	AATCCAATCGATACCGATCTTT	58.846	22	22	187	459
comp68798_c0_seq32	1	p2	(TA)6	12	99	110	TTGGTGTAAATCTTATTCAATGCAA	59.804	25	AAAAATCGTTTTGTTGCTTGTT	57.924	22	125	39	163	TGGTGTAAATCTTATTCAATGCAA	58.614	24	AAAAATCGTTTTGTTGCTTGTT	57.924	22	22	40	163	TGGTGTAAATCTTATTCAATGCAAG	59.484	25	AAAAATCGTTTTGTTGCTTGTT	57.924	22	22	40	163
comp64684_c0_seq1	1	p1	(A)10	10	930	939	TTGGTGGTGGTGGTAAGTCA	59.848	20	TCACTGAGCTTTATGCAGAGC	58.42	21	256	757	1012	TTGGTGGTGGTGGTAAGTCA	59.848	20	GTCACTGAGCTTTATGCAGAGC	59.294	22	22	757	1013	GCTTTAGTTGGTGGTGGTGG	60.41	20	TCACTGAGCTTTATGCAGAGC	58.42	21	21	750	1012
comp44384_c0_seq1	1	p1	(A)10	10	234	243	TTGGTGGCGTACCAACAAT	59.832	19	TCGGCCATGACTATGAAGAA	59.226	20	280	176	455	CTCGAAGCCAATGGTGAACT	60.255	20	GAAACAATGTTGCTGAATCGAA	60.117	22	22	34	312	ACAATTTTTGGTGGCGTACC	59.73	20	GAAACAATGTTGCTGAATCGAA	60.117	22	22	169	312
comp650238_c0_seq1	1	p1	(T)10	10	361	370	TTGGTGGATTTGCTGTTTGA	60.088	20	TCAACTTCCTCTGCCAACAA	59.415	20	173	225	397	TTGGTGGATTTGCTGTTTGA	60.088	20	CTTCCTCTGCCAACAAAACA	58.897	20	20	225	393	TTGGTGGATTTGCTGTTTGA	60.088	20	ACTTCCTCTGCCAACAAAACA	59.766	21	21	225	394
comp893863_c0_seq1	1	p2	(CA)6	12	141	152	TTGGTCACATATTCAGCACACA	60.035	22	TTCTGACATGGAGATGGAAGG	60.058	21	134	116	249	TTGGTCACATATTCAGCACACA	60.035	22	TCTGACATGGAGATGGAAGG	58.586	20	20	116	248	CCATCAGCATCTCTAACAATGG	59.592	22	TTCTGACATGGAGATGGAAGG	60.058	21	21	13	249
comp53935_c0_seq1	1	p3	(ATT)6	18	1569	1586	TTGGTCAACACCAGCATCAT	59.967	20	ACACCCACCATTTCCACCTA	60.088	20	277	1352	1628	ATTGGTCAACACCAGCATCA	59.967	20	ACACCCACCATTTCCACCTA	60.088	20	20	1351	1628	TGATTGGTCAACACCAGCAT	59.967	20	ACACCCACCATTTCCACCTA	60.088	20	20	1349	1628
comp2314080_c0_seq1	1	p1	(A)10	10	117	126	TTGGTATTCATGTACGCGTCTC	60.025	22	TTTCCTGCCACTACATTTTGAA	59.625	22	108	89	196	TTGGTATTCATGTACGCGTCTC	60.025	22	TTTTCCTGCCACTACATTTTGA	59.625	22	22	89	197	TGGTATTCATGTACGCGTCTC	58.665	21	TTTCCTGCCACTACATTTTGAA	59.625	22	22	90	196
comp65525_c0_seq4	1	p3	(CTT)5	15	42	56	TTGGTATTATTACATCATAGTCCACCA	59.834	27	TTAACTCCAAGTGGGGATGC	59.933	20	243	6	248	TTGGTATTATTACATCATAGTCCACCA	59.834	27	TGATGGCATCGTGTGTTTCT	60.12	20	20	6	126	TTGGTATTATTACATCATAGTCCACCA	59.834	27	TGTTGCGAAGAACCATGAAG	59.84	20	20	6	150
comp65525_c0_seq12	1	p3	(CTT)5	15	42	56	TTGGTATTATTACATCATAGTCCACCA	59.834	27	TGATGGCATCGTGTGTTTCT	60.12	20	121	6	126	TTGGTATTATTACATCATAGTCCACCA	59.834	27	TGTTGCGAAGAACCATGAAG	59.84	20	20	6	150	TGGTATTATTACATCATAGTCCACCA	58.698	26	TGATGGCATCGTGTGTTTCT	60.12	20	20	7	126
comp61436_c0_seq4	1	p1	(A)11	11	247	257	TTGGTATGTGAGTTTTGTGGC	58.541	21	ACACCGAAACACCTTCGACT	59.622	20	259	216	474	TTGGTATGTGAGTTTTGTGGCT	59.54	22	ACACCGAAACACCTTCGACT	59.622	20	20	216	474	CTTGGTATGTGAGTTTTGTGGC	59.54	22	ACACCGAAACACCTTCGACT	59.622	20	20	215	474
comp1089217_c0_seq1	1	c	(A)10ttatgtttgatgtttggtttggcgaacatactcttgatgggactatat(TTA)5	73	117	189	TTGGTATCATTTGGCGAACA	59.93	20	TAGCCAAGCAACAGCAAACA	60.578	20	130	84	213	TTTGATGGGACTACCCCTTG	59.784	20	TAGCCAAGCAACAGCAAACA	60.578	20	20	33	213	TTTGATGGGACTACCCCTTG	59.784	20	TGTTAGCCAAGCAACAGCAA	60.578	20	20	33	216
comp1414007_c0_seq1	1	p1	(T)11	11	208	218	TTGGTAGTCCTCTGCAGCAA	59.591	20	AAAGACAAGGAGTGGCAGTGA	59.899	21	105	185	289	TTGGTAGTCCTCTGCAGCAA	59.591	20	AAGACAAGGAGTGGCAGTGA	58.435	20	20	185	288	ATTGGTAGTCCTCTGCAGCAA	59.89	21	AAAGACAAGGAGTGGCAGTGA	59.899	21	21	184	289
comp42265_c0_seq1	1	p1	(T)16	16	168	183	TTGGTAGGTGACATGGCTCA	60.112	20	CATACAATATGAACAAACAATGCAA	58.902	25	266	95	360	TTGGTAGGTGACATGGCTCA	60.112	20	ACATACAATATGAACAAACAATGCAA	59.636	26	26	95	361	TTGGTAGGTGACATGGCTCA	60.112	20	CAATATGAACAAACAATGCAATAGA	58.211	25	25	95	356
comp67189_c0_seq1	1	p1	(T)10	10	726	735	TTGGTAACCGTTATTTGATTACGA	59.692	24	AAGCACAAAAAGAGCGGTTG	60.42	20	265	660	924	TGGTAACCGTTATTTGATTACGA	58.496	23	AAGCACAAAAAGAGCGGTTG	60.42	20	20	661	924	TGGTAACCGTTATTTGATTACGAG	59.371	24	AAGCACAAAAAGAGCGGTTG	60.42	20	20	661	924
comp67189_c0_seq2	1	p1	(T)10	10	726	735	TTGGTAACCGTTATTTGATTACGA	59.692	24	AAGCACAAAAAGAGCGGTTG	60.42	20	265	660	924	TGGTAACCGTTATTTGATTACGA	58.496	23	AAGCACAAAAAGAGCGGTTG	60.42	20	20	661	924	TGGTAACCGTTATTTGATTACGAG	59.371	24	AAGCACAAAAAGAGCGGTTG	60.42	20	20	661	924
comp67189_c0_seq3	1	p1	(T)10	10	726	735	TTGGTAACCGTTATTTGATTACGA	59.692	24	AAGCACAAAAAGAGCGGTTG	60.42	20	265	660	924	TGGTAACCGTTATTTGATTACGA	58.496	23	AAGCACAAAAAGAGCGGTTG	60.42	20	20	661	924	TGGTAACCGTTATTTGATTACGAG	59.371	24	AAGCACAAAAAGAGCGGTTG	60.42	20	20	661	924
comp66394_c0_seq20	1	p1	(T)13	13	108	120	TTGGGTTTGGAGGTTACAGC	59.971	20	ACCGAAATCCCAACAAACAA	60.206	20	158	4	161	TTGGGTTTGGAGGTTACAGC	59.971	20	AACACCGAAATCCCAACAAA	60.206	20	20	4	164	TTGGGTTTGGAGGTTACAGC	59.971	20	ACACCGAAATCCCAACAAAC	59.694	20	20	4	163
comp499496_c0_seq1	1	p3	(TTG)5	15	39	53	TTGGGTTTAGAGAGTAATCAGGG	58.703	23	CCAACCATGAAACCAAAACC	60.066	20	169	9	177	TTGGGTTTAGAGAGTAATCAGGG	58.703	23	CCATGAAACCAAAACCTCGT	59.83	20	20	9	173	TTGGGTTTAGAGAGTAATCAGGG	58.703	23	ACCATGAAACCAAAACCTCG	59.83	20	20	9	174
comp1781250_c0_seq1	1	p1	(T)12	12	151	162	TTGGGTTGCAGATTGAATGA	60.049	20	ATTGGTTGACCGGCAATAGA	60.331	20	179	49	227	AGCACAACTACACCAACCCC	59.891	20	ATTGGTTGACCGGCAATAGA	60.331	20	20	118	227	CAACTACACCAACCCCGACT	59.884	20	ATTGGTTGACCGGCAATAGA	60.331	20	20	122	227
comp62726_c0_seq1	2	p1	(T)14	14	1312	1325	TTGGGTGTCTATCCATAATTTACC	58.28	24	TCCATGCATATAAAACCACAAAA	59.271	23	212	1273	1484	GGTGTCTATCCATAATTTACCTTGC	59.263	25	TCCATGCATATAAAACCACAAAA	59.271	23	23	1276	1484	GGGTGTCTATCCATAATTTACCTTG	59.141	25	TCCATGCATATAAAACCACAAAA	59.271	23	23	1275	1484
comp62726_c0_seq18	1	p1	(T)14	14	278	291	TTGGGTGTCTATCCATAATTTACC	58.28	24	TCCATGCATATAAAACCACAAAA	59.271	23	212	239	450	GGTGTCTATCCATAATTTACCTTGC	59.263	25	TCCATGCATATAAAACCACAAAA	59.271	23	23	242	450	GGGTGTCTATCCATAATTTACCTTG	59.141	25	TCCATGCATATAAAACCACAAAA	59.271	23	23	241	450
comp750803_c0_seq1	1	p1	(T)10	10	72	81	TTGGGTATGTTTGCATCAATTA	57.973	22	AAACAAAATGGCACCAAAGG	59.839	20	269	0	268	TTGGGTATGTTTGCATCAATTA	57.973	22	ACAAAATGGCACCAAAGGAC	59.836	20	20	0	266	TTGGGTATGTTTGCATCAATTA	57.973	22	AACCCAACAAACAAAATGGC	59.708	20	20	0	276
comp64203_c0_seq1	2	p1	(T)10	10	2364	2373	TTGGGGTAGCTTTTTGCTTG	60.236	20	GAATTTGGAAAACAATGTAGCC	57.686	22	238	2174	2411	TGGGGTAGCTTTTTGCTTGT	59.747	20	GAATTTGGAAAACAATGTAGCC	57.686	22	22	2175	2411	TTGGGGTAGCTTTTTGCTTG	60.236	20	GAATTTGGAAAACAATGTAGCCT	58.622	23	23	2174	2411
comp64894_c0_seq1	1	p1	(T)10	10	599	608	TTGGGGGTTAAACTTAGGGG	60.041	20	GCTCATCAAGCGTGAGATTG	59.552	20	260	548	807	TTGGGGGTTAAACTTAGGGG	60.041	20	TGCTCATCAAGCGTGAGATT	59.552	20	20	548	808	GGAGAAGGTTTTGGGGGTTA	60.159	20	GCTCATCAAGCGTGAGATTG	59.552	20	20	538	807
comp64894_c0_seq2	1	p1	(T)10	10	563	572	TTGGGGGTTAAACTTAGGGG	60.041	20	GCTCATCAAGCGTGAGATTG	59.552	20	260	512	771	TTGGGGGTTAAACTTAGGGG	60.041	20	TGCTCATCAAGCGTGAGATT	59.552	20	20	512	772	GGAGAAGGTTTTGGGGGTTA	60.159	20	GCTCATCAAGCGTGAGATTG	59.552	20	20	502	771
comp64894_c0_seq3	1	p1	(T)10	10	551	560	TTGGGGGTTAAACTTAGGGG	60.041	20	GCTCATCAAGCGTGAGATTG	59.552	20	260	500	759	TTGGGGGTTAAACTTAGGGG	60.041	20	TGCTCATCAAGCGTGAGATT	59.552	20	20	500	760	GGAGAAGGTTTTGGGGGTTA	60.159	20	GCTCATCAAGCGTGAGATTG	59.552	20	20	490	759
comp62217_c0_seq1	1	p2	(TC)7	14	1079	1092	TTGGGGGATTCAAAAGAAAA	59.36	20	CACAGACCCTCCAATGGAAT	59.779	20	240	966	1205	TTGGGGGATTCAAAAGAAAA	59.36	20	AAATGCAAGAGGCACAGACC	60.263	20	20	966	1217	CAAATTGGGGGATTCAAAAG	59.246	20	CACAGACCCTCCAATGGAAT	59.779	20	20	962	1205
comp64298_c0_seq1	1	p3	(AAT)6	18	630	647	TTGGGGGAGTATTTTAGGGG	60.007	20	TGACCCTCATCAAAAAGAACAA	59.587	22	251	535	785	TTTTAAGGGATTTGGGGGAG	60.116	20	TGACCCTCATCAAAAAGAACAA	59.587	22	22	524	785	CATTTTAAGGGATTTGGGGG	60.353	20	TGACCCTCATCAAAAAGAACAA	59.587	22	22	522	785
comp69227_c0_seq14	1	p1	(A)12	12	255	266	TTGGGGGAGCTCAAATACTG	60.066	20	ATGGTTTCCACGTTGGGTT	60.081	19	212	168	379	TTGGGGGAGCTCAAATACTG	60.066	20	CGTTGGGTTCTGCAGTGAAT	61.096	20	20	168	369	TCTGCATATATTGGGGGAGC	59.885	20	ATGGTTTCCACGTTGGGTT	60.081	19	19	158	379
comp69227_c0_seq15	1	p1	(A)12	12	244	255	TTGGGGGAGCTCAAATACTG	60.066	20	ATGGTTTCCACGTTGGGTT	60.081	19	212	157	368	TTGGGGGAGCTCAAATACTG	60.066	20	CGTTGGGTTCTGCAGTGAAT	61.096	20	20	157	358	TCTGCATATATTGGGGGAGC	59.885	20	ATGGTTTCCACGTTGGGTT	60.081	19	19	147	368
comp50761_c0_seq1	1	p1	(A)10	10	412	421	TTGGGGATGCCACTATCACT	60.34	20	TGGTGACCAGAACCAAAAGA	59.109	20	170	328	497	CTTGGGGATGCCACTATCAC	60.34	20	TGGTGACCAGAACCAAAAGA	59.109	20	20	327	497	GGGGATGCCACTATCACTCA	60.893	20	ATAGAAATGGATGCCCCCTT	59.627	20	20	330	608
comp66871_c0_seq1	1	p3	(GAT)6	18	1457	1474	TTGGGGATCCATGAGAGAAG	60.003	20	CCCAAAATCCCTAATCAGCA	59.894	20	269	1237	1505	GTGTATGGTGTTGTGGCGAG	60.032	20	CCCAAAATCCCTAATCAGCA	59.894	20	20	1384	1505	AGTGTATGGTGTTGTGGCGA	60.032	20	CCCAAAATCCCTAATCAGCA	59.894	20	20	1383	1505
comp44931_c0_seq2	1	p1	(A)10	10	123	132	TTGGGGAAGGATCATATTTCAG	60.143	22	TTGGGGATACAATGATGCCT	60.155	20	175	9	183	TGGGGAAGGATCATATTTCAG	58.844	21	TTGGGGATACAATGATGCCT	60.155	20	20	10	183	TTGGGGAAGGATCATATTTCA	59.217	21	TGATGCCTTCACAAATTGCT	59.276	20	20	9	171
comp57390_c1_seq4	1	p3	(GGA)5	15	184	198	TTGGGGAAGAGAGAGGGAGT	60.186	20	CAGTAGCAGCAACGCAATGT	60.081	20	245	26	270	TTGGGGAAGAGAGAGGGAGT	60.186	20	GAACCACCACTACCACCACC	60.135	20	20	26	289	GGAGAGGACGAAAGGGAGAG	60.328	20	CAGTAGCAGCAACGCAATGT	60.081	20	20	99	270
comp59879_c0_seq1	1	p1	(A)10	10	386	395	TTGGGCTAACAGGAAATTCA	58.214	20	AGATAAGCTCCGACACCGAA	59.836	20	195	299	493	TTGGGCTAACAGGAAATTCA	58.214	20	ACGAAGCACCGATAGCAAAC	60.278	20	20	299	471	TTGGGCTAACAGGAAATTCA	58.214	20	AACAACGAAGCACCGATAGC	60.278	20	20	299	475
comp59879_c0_seq2	1	p1	(A)10	10	386	395	TTGGGCTAACAGGAAATTCA	58.214	20	AGATAAGCTCCGACACCGAA	59.836	20	195	299	493	TTGGGCTAACAGGAAATTCA	58.214	20	ACGAAGCACCGATAGCAAAC	60.278	20	20	299	471	TTGGGCTAACAGGAAATTCA	58.214	20	AACAACGAAGCACCGATAGC	60.278	20	20	299	475
comp222827_c0_seq1	1	c	(T)13acatccgatcgcattctataaaaccac(T)14	54	393	446	TTGGGCGTTCTTTTTGATTC	60.053	20	CTCCGGTAAGTCGTTGTGGT	60.028	20	265	296	560	TTGGGCGTTCTTTTTGATTC	60.053	20	CGGTAAGTCGTTGTGGTGTG	60.065	20	20	296	557	TAATTGGTTGTTTGGGCGTT	60.223	20	CTCCGGTAAGTCGTTGTGGT	60.028	20	20	285	560
comp668642_c0_seq1	1	p1	(A)10	10	148	157	TTGGGCCTACGCTTTAATTG	60.089	20	CACCGAAATAGGAAATAATGGG	59.583	22	143	96	238	CGCTTTAATTGAAATGGGGA	59.901	20	CACCGAAATAGGAAATAATGGG	59.583	22	22	105	238	ACGTGTTTGTTTGGGCCTAC	59.898	20	CACCGAAATAGGAAATAATGGG	59.583	22	22	86	238
comp67336_c0_seq1	1	p1	(T)10	10	1374	1383	TTGGGATGCACAAGATGAAA	60.049	20	TTCAGCACTTACGTGCAAAGAT	59.948	22	277	1144	1420	GTAGGATGGCCTTTGATGGA	59.894	20	TTCAGCACTTACGTGCAAAGAT	59.948	22	22	1176	1420	GATGGCCTTTGATGGATGTT	59.756	20	TTCAGCACTTACGTGCAAAGAT	59.948	22	22	1180	1420
comp67336_c0_seq2	1	p1	(T)10	10	1337	1346	TTGGGATGCACAAGATGAAA	60.049	20	TTCAGCACTTACGTGCAAAGAT	59.948	22	277	1107	1383	GTAGGATGGCCTTTGATGGA	59.894	20	TTCAGCACTTACGTGCAAAGAT	59.948	22	22	1139	1383	GATGGCCTTTGATGGATGTT	59.756	20	TTCAGCACTTACGTGCAAAGAT	59.948	22	22	1143	1383
comp67336_c0_seq3	1	p1	(T)10	10	1138	1147	TTGGGATGCACAAGATGAAA	60.049	20	TTCAGCACTTACGTGCAAAGAT	59.948	22	277	908	1184	GTAGGATGGCCTTTGATGGA	59.894	20	TTCAGCACTTACGTGCAAAGAT	59.948	22	22	940	1184	GATGGCCTTTGATGGATGTT	59.756	20	TTCAGCACTTACGTGCAAAGAT	59.948	22	22	944	1184
comp67336_c0_seq4	1	p1	(T)10	10	859	868	TTGGGATGCACAAGATGAAA	60.049	20	TTCAGCACTTACGTGCAAAGAT	59.948	22	277	629	905	GTAGGATGGCCTTTGATGGA	59.894	20	TTCAGCACTTACGTGCAAAGAT	59.948	22	22	661	905	GATGGCCTTTGATGGATGTT	59.756	20	TTCAGCACTTACGTGCAAAGAT	59.948	22	22	665	905
comp67336_c0_seq5	1	p1	(T)10	10	822	831	TTGGGATGCACAAGATGAAA	60.049	20	TTCAGCACTTACGTGCAAAGAT	59.948	22	277	592	868	GTAGGATGGCCTTTGATGGA	59.894	20	TTCAGCACTTACGTGCAAAGAT	59.948	22	22	624	868	GATGGCCTTTGATGGATGTT	59.756	20	TTCAGCACTTACGTGCAAAGAT	59.948	22	22	628	868
comp67336_c0_seq6	1	p1	(T)10	10	623	632	TTGGGATGCACAAGATGAAA	60.049	20	TTCAGCACTTACGTGCAAAGAT	59.948	22	277	393	669	GTAGGATGGCCTTTGATGGA	59.894	20	TTCAGCACTTACGTGCAAAGAT	59.948	22	22	425	669	GATGGCCTTTGATGGATGTT	59.756	20	TTCAGCACTTACGTGCAAAGAT	59.948	22	22	429	669
comp67336_c0_seq7	1	p1	(T)10	10	613	622	TTGGGATGCACAAGATGAAA	60.049	20	TTCAGCACTTACGTGCAAAGAT	59.948	22	277	383	659	GTAGGATGGCCTTTGATGGA	59.894	20	TTCAGCACTTACGTGCAAAGAT	59.948	22	22	415	659	GATGGCCTTTGATGGATGTT	59.756	20	TTCAGCACTTACGTGCAAAGAT	59.948	22	22	419	659
comp67336_c0_seq8	1	p1	(T)10	10	576	585	TTGGGATGCACAAGATGAAA	60.049	20	TTCAGCACTTACGTGCAAAGAT	59.948	22	277	346	622	GTAGGATGGCCTTTGATGGA	59.894	20	TTCAGCACTTACGTGCAAAGAT	59.948	22	22	378	622	GATGGCCTTTGATGGATGTT	59.756	20	TTCAGCACTTACGTGCAAAGAT	59.948	22	22	382	622
comp67336_c0_seq9	1	p1	(T)10	10	566	575	TTGGGATGCACAAGATGAAA	60.049	20	TTCAGCACTTACGTGCAAAGAT	59.948	22	277	336	612	GTAGGATGGCCTTTGATGGA	59.894	20	TTCAGCACTTACGTGCAAAGAT	59.948	22	22	368	612	GATGGCCTTTGATGGATGTT	59.756	20	TTCAGCACTTACGTGCAAAGAT	59.948	22	22	372	612
comp67336_c0_seq10	1	p1	(T)10	10	529	538	TTGGGATGCACAAGATGAAA	60.049	20	TTCAGCACTTACGTGCAAAGAT	59.948	22	277	299	575	GTAGGATGGCCTTTGATGGA	59.894	20	TTCAGCACTTACGTGCAAAGAT	59.948	22	22	331	575	GATGGCCTTTGATGGATGTT	59.756	20	TTCAGCACTTACGTGCAAAGAT	59.948	22	22	335	575
comp67336_c0_seq11	1	p1	(T)10	10	377	386	TTGGGATGCACAAGATGAAA	60.049	20	TTCAGCACTTACGTGCAAAGAT	59.948	22	277	147	423	GTAGGATGGCCTTTGATGGA	59.894	20	TTCAGCACTTACGTGCAAAGAT	59.948	22	22	179	423	GATGGCCTTTGATGGATGTT	59.756	20	TTCAGCACTTACGTGCAAAGAT	59.948	22	22	183	423
comp53889_c0_seq3	1	p1	(A)10	10	61	70	TTGGGATGATGAATTTGACG	59.325	20	TGTTGCAATCACCATCAACA	59.516	20	103	11	113	GTTGGGATGATGAATTTGACG	60.185	21	GCAATCACCATCAACATTGG	59.781	20	20	10	109	TGGGATGATGAATTTGACGTT	60.185	21	TGTTGCAATCACCATCAACA	59.516	20	20	12	113
comp59690_c0_seq1	1	p3	(GTG)8	24	39	62	TTGGGATCGGAAAATTTGAG	59.872	20	AGGAAGCTGTTGCTGTTGAA	58.65	20	150	13	162	GAAGACATTGGGATCGGAAA	59.871	20	AGGAAGCTGTTGCTGTTGAA	58.65	20	20	6	162	ATGAAGACATTGGGATCGGA	60.281	20	AGGAAGCTGTTGCTGTTGAA	58.65	20	20	4	162
comp13244_c0_seq1	1	p1	(T)10	10	153	162	TTGGGAGTAGCAGCAGCTTT	60.154	20	CAAACTTTCACCGAAGAAAAA	57.1	21	178	113	290	GCAGCTTTCTTTTCCCCTTT	59.835	20	CAAACTTTCACCGAAGAAAAA	57.1	21	21	125	290	TTGGGAGTAGCAGCAGCTTT	60.154	20	ACAAACTTTCACCGAAGAAAAA	57.966	22	22	113	291
comp67405_c0_seq6	1	p2	(AG)6	12	2438	2449	TTGGGAGATGATTTCGAAGG	60.006	20	GGTAGGAGACTCACTCACACCC	60.036	22	242	2233	2474	ATGCAATAAATCCAGCTGCC	60.067	20	GGTAGGAGACTCACTCACACCC	60.036	22	22	2348	2474	TTTGTACTCGGGATGGCTTC	60.074	20	GGTAGGAGACTCACTCACACCC	60.036	22	22	2304	2474
comp838600_c0_seq1	1	p1	(A)11	11	189	199	TTGGGACTGTTTTGGAGAGC	60.232	20	AGGCATCTTCCTGCAACATC	60.226	20	271	122	392	TTGGGACTGTTTTGGAGAGC	60.232	20	CATCTTCCTGCAACATCCAA	59.648	20	20	122	389	CCTTTGGGACTGTTTTGGAG	59.563	20	AGGCATCTTCCTGCAACATC	60.226	20	20	119	392
comp44947_c0_seq1	1	p1	(T)10	10	56	65	TTGGGACCTCCACAAAAGAC	59.943	20	CCAATAGGCTAAGGTGCCAA	60.089	20	151	9	159	CTTGGGACCTCCACAAAAGA	60.081	20	CCAATAGGCTAAGGTGCCAA	60.089	20	20	8	159	TTGGGACCTCCACAAAAGAC	59.943	20	AAGTGCACCACAGAGAACCC	60.159	20	20	9	177
comp69628_c0_seq9	1	p3	(CAA)5	15	159	173	TTGGGACATAACTTCCCCTG	59.784	20	TTCGATGCTTTGTTGCATGT	60.265	20	137	67	203	TTGGGACATAACTTCCCCTG	59.784	20	TCGCCTTCTCTTCTTTCTGG	59.688	20	20	67	269	TGGGACATAACTTCCCCTGA	60.309	20	TTCGATGCTTTGTTGCATGT	60.265	20	20	68	203
comp69212_c0_seq1	1	p3	(CTC)5	15	853	867	TTGGGACAGTTGACAATCCA	59.935	20	ATGGTTTGCCTTCACCAAAG	59.971	20	132	815	946	AAGCAACCCCTGTTTCCTCT	60.11	20	ATGGTTTGCCTTCACCAAAG	59.971	20	20	702	946	TTGGGACAGTTGACAATCCA	59.935	20	TTCACCAAAGTTTTCCTGCC	60.088	20	20	815	936
comp42856_c1_seq1	1	p1	(A)12	12	89	100	TTGGGAACTATAATTTCGGATGA	59.7	23	CACTTAGTTCGACCCCCTCA	60.103	20	276	37	312	TGGGAACTATAATTTCGGATGA	58.448	22	CACTTAGTTCGACCCCCTCA	60.103	20	20	38	312	TTGGGAACTATAATTTCGGATG	58.018	22	CACTTAGTTCGACCCCCTCA	60.103	20	20	37	312
comp42856_c1_seq2	1	p1	(A)12	12	89	100	TTGGGAACTATAATTTCGGATGA	59.7	23	CACTTAGTTCGACCCCCTCA	60.103	20	276	37	312	TGGGAACTATAATTTCGGATGA	58.448	22	CACTTAGTTCGACCCCCTCA	60.103	20	20	38	312	TTGGGAACTATAATTTCGGATG	58.018	22	CACTTAGTTCGACCCCCTCA	60.103	20	20	37	312
comp43466_c0_seq1	1	p3	(TCA)5	15	922	936	TTGGCTTTTCATTTCCCAAC	59.916	20	GGCTGATTGTTTAGGGCTTG	59.708	20	215	811	1025	TTGGCTTTTCATTTCCCAAC	59.916	20	TGGCTGATTGTTTAGGGCTT	59.708	20	20	811	1026	GTTGGCTTTTCATTTCCCAA	59.916	20	GGCTGATTGTTTAGGGCTTG	59.708	20	20	810	1025
comp1986603_c0_seq1	1	p1	(A)10	10	145	154	TTGGCTTTTAATTGCGAACA	59.328	20	AATTATCAGCAAGAAGGGGG	58.136	20	146	38	183	TTGGCTTTTAATTGCGAACAT	59.616	21	AATTATCAGCAAGAAGGGGG	58.136	20	20	38	183	TTGGCTTTTAATTGCGAACA	59.328	20	TAATTATCAGCAAGAAGGGGG	58.213	21	21	38	184
comp56229_c0_seq1	2	p1	(A)10	10	2109	2118	TTGGCTTTCTTTGTTGCCTT	59.861	20	CGCCACAGGAACCATTACTT	59.993	20	127	2071	2197	TTTGGCTTTCTTTGTTGCCT	59.861	20	CGCCACAGGAACCATTACTT	59.993	20	20	2070	2197	TAAACCAGCAGGAAAATCGC	60.209	20	CGCCACAGGAACCATTACTT	59.993	20	20	1978	2197
comp66025_c0_seq1	2	p1	(T)11	11	1042	1052	TTGGCTTGGATCTTGGTTTT	59.546	20	CTGCCACCTTTCTCCATAGG	59.688	20	259	982	1240	TTGGCTTGGATCTTGGTTTT	59.546	20	TCTTGCATGATACTGCCACC	59.679	20	20	982	1252	ACATGGTTGGCTTGGATCTT	59.41	20	CAGCCAATCCAAGTTTCACA	59.691	20	20	976	1153
comp66025_c0_seq2	2	p1	(T)11	11	1031	1041	TTGGCTTGGATCTTGGTTTT	59.546	20	CTGCCACCTTTCTCCATAGG	59.688	20	259	971	1229	TTGGCTTGGATCTTGGTTTT	59.546	20	TCTTGCATGATACTGCCACC	59.679	20	20	971	1241	ACATGGTTGGCTTGGATCTT	59.41	20	CAGCCAATCCAAGTTTCACA	59.691	20	20	965	1142
comp66025_c0_seq3	2	p1	(T)11	11	1042	1052	TTGGCTTGGATCTTGGTTTT	59.546	20	CTGCCACCTTTCTCCATAGG	59.688	20	223	982	1204	TTGGCTTGGATCTTGGTTTT	59.546	20	TCTTGCATGATACTGCCACC	59.679	20	20	982	1216	ACATGGTTGGCTTGGATCTT	59.41	20	CAGCCAATCCAAGTTTCACA	59.691	20	20	976	1153
comp66025_c0_seq4	2	p1	(T)11	11	1031	1041	TTGGCTTGGATCTTGGTTTT	59.546	20	CTGCCACCTTTCTCCATAGG	59.688	20	223	971	1193	TTGGCTTGGATCTTGGTTTT	59.546	20	TCTTGCATGATACTGCCACC	59.679	20	20	971	1205	ACATGGTTGGCTTGGATCTT	59.41	20	CAGCCAATCCAAGTTTCACA	59.691	20	20	965	1142
comp66025_c0_seq5	2	p1	(T)11	11	897	907	TTGGCTTGGATCTTGGTTTT	59.546	20	CTGCCACCTTTCTCCATAGG	59.688	20	259	837	1095	TTGGCTTGGATCTTGGTTTT	59.546	20	TCTTGCATGATACTGCCACC	59.679	20	20	837	1107	ACATGGTTGGCTTGGATCTT	59.41	20	CAGCCAATCCAAGTTTCACA	59.691	20	20	831	1008
comp66025_c0_seq6	2	p1	(T)11	11	897	907	TTGGCTTGGATCTTGGTTTT	59.546	20	CTGCCACCTTTCTCCATAGG	59.688	20	223	837	1059	TTGGCTTGGATCTTGGTTTT	59.546	20	TCTTGCATGATACTGCCACC	59.679	20	20	837	1071	ACATGGTTGGCTTGGATCTT	59.41	20	CAGCCAATCCAAGTTTCACA	59.691	20	20	831	1008
comp66025_c0_seq7	2	p1	(T)11	11	658	668	TTGGCTTGGATCTTGGTTTT	59.546	20	CTGCCACCTTTCTCCATAGG	59.688	20	223	598	820	TTGGCTTGGATCTTGGTTTT	59.546	20	TCTTGCATGATACTGCCACC	59.679	20	20	598	832	ACATGGTTGGCTTGGATCTT	59.41	20	CAGCCAATCCAAGTTTCACA	59.691	20	20	592	769
comp66025_c0_seq12	2	p1	(T)11	11	658	668	TTGGCTTGGATCTTGGTTTT	59.546	20	CTGCCACCTTTCTCCATAGG	59.688	20	259	598	856	TTGGCTTGGATCTTGGTTTT	59.546	20	TCTTGCATGATACTGCCACC	59.679	20	20	598	868	ACATGGTTGGCTTGGATCTT	59.41	20	CAGCCAATCCAAGTTTCACA	59.691	20	20	592	769
comp686065_c0_seq1	1	p1	(A)12	12	117	128	TTGGCTTGACTAAAATGGTGG	59.982	21	TCAATTGGGTTAAGATGCTCG	60.081	21	144	9	152	GGTGGATCATCTGACATTCG	58.881	20	TCAATTGGGTTAAGATGCTCG	60.081	21	21	25	152	TGGCTTGACTAAAATGGTGG	58.623	20	TCAATTGGGTTAAGATGCTCG	60.081	21	21	10	152
comp69142_c4_seq4	1	p1	(T)10	10	45	54	TTGGCTGGTTCTATTCTCCAA	59.693	21	TTAGCAGCAACAAACAGGGA	59.464	20	245	3	247	TTTGGCTGGTTCTATTCTCCA	59.693	21	TTAGCAGCAACAAACAGGGA	59.464	20	20	2	247	TTGGCTGGTTCTATTCTCCAA	59.693	21	TGGGAATCTCAAAAGGGTGT	59.381	20	20	3	136
comp69142_c4_seq6	1	p1	(T)10	10	45	54	TTGGCTGGTTCTATTCTCCAA	59.693	21	GCAGATCTGACAGGGAGGTC	59.799	20	241	3	243	TTTGGCTGGTTCTATTCTCCA	59.693	21	GCAGATCTGACAGGGAGGTC	59.799	20	20	2	243	TGGCTGGTTCTATTCTCCAA	58.298	20	GCAGATCTGACAGGGAGGTC	59.799	20	20	4	243
comp69142_c4_seq9	1	p1	(T)10	10	45	54	TTGGCTGGTTCTATTCTCCAA	59.693	21	TTAGCAGCAACAAACAGGGA	59.464	20	245	3	247	TTTGGCTGGTTCTATTCTCCA	59.693	21	TTAGCAGCAACAAACAGGGA	59.464	20	20	2	247	TTGGCTGGTTCTATTCTCCAA	59.693	21	TGGGAATCTCAAAAGGGTGT	59.381	20	20	3	136
comp70166_c0_seq1	1	p1	(T)11	11	141	151	TTGGCTCTCAAATGGAAAGG	60.184	20	GCCGGATAATTACAACCAAAA	58.861	21	221	1	221	GGCTCTCAAATGGAAAGGTG	59.67	20	GCCGGATAATTACAACCAAAA	58.861	21	21	3	221	TGGCTCTCAAATGGAAAGGT	59.67	20	GCCGGATAATTACAACCAAAA	58.861	21	21	2	221
comp61998_c0_seq1	2	p1	(A)10	10	1298	1307	TTGGCTCCTAGTAGTCGTGGA	59.883	21	GAACATTTTCACTTTATTGGGCA	60.226	23	250	1084	1333	TTGGCTCCTAGTAGTCGTGGA	59.883	21	AACATTTTCACTTTATTGGGCA	58.543	22	22	1084	1332	TGGCTCCTAGTAGTCGTGGA	58.469	20	GAACATTTTCACTTTATTGGGCA	60.226	23	23	1085	1333
comp61998_c0_seq2	1	p1	(A)10	10	1230	1239	TTGGCTCCTAGTAGTCGTGGA	59.883	21	GAACATTTTCACTTTATTGGGCA	60.226	23	250	1016	1265	TTGGCTCCTAGTAGTCGTGGA	59.883	21	AACATTTTCACTTTATTGGGCA	58.543	22	22	1016	1264	TGGCTCCTAGTAGTCGTGGA	58.469	20	GAACATTTTCACTTTATTGGGCA	60.226	23	23	1017	1265
comp61998_c0_seq3	1	p1	(A)10	10	900	909	TTGGCTCCTAGTAGTCGTGGA	59.883	21	GAACATTTTCACTTTATTGGGCA	60.226	23	250	686	935	TTGGCTCCTAGTAGTCGTGGA	59.883	21	AACATTTTCACTTTATTGGGCA	58.543	22	22	686	934	TGGCTCCTAGTAGTCGTGGA	58.469	20	GAACATTTTCACTTTATTGGGCA	60.226	23	23	687	935
comp24075_c0_seq1	1	p3	(AAT)5	15	409	423	TTGGCTATGTCAAACATCACAA	59.087	22	CTTGGATCTGGATTTCCTGG	59.478	20	224	273	496	TTTGGCTATGTCAAACATCACA	59.087	22	CTTGGATCTGGATTTCCTGG	59.478	20	20	272	496	TTGGCTATGTCAAACATCACAAG	60.046	23	CTTGGATCTGGATTTCCTGG	59.478	20	20	273	496
comp899326_c0_seq1	1	p1	(A)10	10	249	258	TTGGCGTGTCTTAAATTTGC	58.819	20	TGGGCGAAAATCAAAAACTT	59.564	20	160	172	331	GCGTGTCTTAAATTTGCTTGG	59.772	21	TGGGCGAAAATCAAAAACTT	59.564	20	20	175	331	GGCGTGTCTTAAATTTGCTTG	59.772	21	TGGGCGAAAATCAAAAACTT	59.564	20	20	174	331
comp1392105_c0_seq1	1	p1	(T)11	11	305	315	TTGGCGAAGCCTTATGAGTT	59.845	20	ACTACTGGGATGGGAGGGAG	60.328	20	161	222	382	TTTGGCGAAGCCTTATGAGT	59.845	20	ACTACTGGGATGGGAGGGAG	60.328	20	20	221	382	ACTTTGGCGAAGCCTTATGA	59.845	20	ACTACTGGGATGGGAGGGAG	60.328	20	20	219	382
comp16398_c0_seq1	1	p2	(CT)7	14	229	242	TTGGCCTTTATCCTTTGGTTT	59.83	21	CGAGTAAACAACACTTGCATCA	58.895	22	236	38	273	TTGGAAAAAGTGTGTTGGAGAA	59.626	22	AGGAGTGGCTAGCTCATTGAA	59.091	21	21	189	331	TTGGAAAAAGTGTGTTGGAGAA	59.626	22	GGAGTGGCTAGCTCATTGAA	58.048	20	20	189	330
comp63094_c0_seq1	1	p1	(T)14	14	482	495	TTGGCATTTGCACACATCTT	60.119	20	CTGTGCCTTTGGGTCAAAAT	59.971	20	280	274	553	TTGGCATTTGCACACATCTT	60.119	20	GCCTTTGGGTCAAAATCAGA	60.051	20	20	274	549	TTTGGCATTTGCACACATCT	60.119	20	GCCTTTGGGTCAAAATCAGA	60.051	20	20	273	549
comp65753_c0_seq1	1	p3	(ATC)5	15	363	377	TTGGCATGCATTGTCAAACT	60.119	20	GCTTTGCAGAGCCATTACCT	59.481	20	264	214	477	TTGGCATGCATTGTCAAACT	60.119	20	AGCTTTGCAGAGCCATTACC	59.481	20	20	214	478	TGGCATGCATTGTCAAACTC	60.675	20	GCTTTGCAGAGCCATTACCT	59.481	20	20	215	477
comp65753_c0_seq2	1	p3	(ATC)5	15	363	377	TTGGCATGCATTGTCAAACT	60.119	20	GCTTTGCAGAGCCATTACCT	59.481	20	264	214	477	TTGGCATGCATTGTCAAACT	60.119	20	AGCTTTGCAGAGCCATTACC	59.481	20	20	214	478	TGGCATGCATTGTCAAACTC	60.675	20	GCTTTGCAGAGCCATTACCT	59.481	20	20	215	477
comp65753_c0_seq3	1	p3	(ATC)5	15	350	364	TTGGCATGCATTGTCAAACT	60.119	20	GCTTTGCAGAGCCATTACCT	59.481	20	264	201	464	TTGGCATGCATTGTCAAACT	60.119	20	AGCTTTGCAGAGCCATTACC	59.481	20	20	201	465	TGGCATGCATTGTCAAACTC	60.675	20	GCTTTGCAGAGCCATTACCT	59.481	20	20	202	464
comp65753_c0_seq4	1	p3	(ATC)5	15	350	364	TTGGCATGCATTGTCAAACT	60.119	20	GCTTTGCAGAGCCATTACCT	59.481	20	264	201	464	TTGGCATGCATTGTCAAACT	60.119	20	AGCTTTGCAGAGCCATTACC	59.481	20	20	201	465	TGGCATGCATTGTCAAACTC	60.675	20	GCTTTGCAGAGCCATTACCT	59.481	20	20	202	464
comp69086_c0_seq1	1	p1	(T)12	12	501	512	TTGGCATGACAGACACCAAT	59.967	20	TTGGAAACAAAGCACTCACG	59.881	20	280	442	721	TTGGCATGACAGACACCAAT	59.967	20	TGGAAACAAAGCACTCACGA	60.427	20	20	442	720	ATTGGCATGACAGACACCAA	59.967	20	TGGAAACAAAGCACTCACGA	60.427	20	20	441	720
comp69086_c0_seq4	1	p1	(T)12	12	501	512	TTGGCATGACAGACACCAAT	59.967	20	TTGGAAACAAAGCACTCACG	59.881	20	280	442	721	TTGGCATGACAGACACCAAT	59.967	20	TGGAAACAAAGCACTCACGA	60.427	20	20	442	720	ATTGGCATGACAGACACCAA	59.967	20	TGGAAACAAAGCACTCACGA	60.427	20	20	441	720
comp48374_c0_seq2	1	p1	(T)10	10	245	254	TTGGCATGAAGGAAAAGACC	60.051	20	TAAGCCAGATCAACGGCTCT	59.978	20	197	91	287	GATGGGATGCTGCAGGTAAT	59.923	20	TAAGCCAGATCAACGGCTCT	59.978	20	20	52	287	CCACCTGGGAAGAAGAACAA	60.081	20	TAAGCCAGATCAACGGCTCT	59.978	20	20	109	287
comp68492_c1_seq1	6	p1	(A)14	14	4253	4266	TTGGCATAGCACATATTGAAGTC	59.159	23	GCGTCATGTTGGATGATGAG	60.08	20	198	4134	4331	TTGGCATAGCACATATTGAAGTC	59.159	23	TTTGCGCTTACTTTTGCTCA	59.764	20	20	4134	4352	TTGGCATAGCACATATTGAAGTC	59.159	23	TTTTGCTCATGCGTCATGTT	60.265	20	20	4134	4341
comp68492_c1_seq2	5	p1	(A)14	14	4115	4128	TTGGCATAGCACATATTGAAGTC	59.159	23	GCGTCATGTTGGATGATGAG	60.08	20	198	3996	4193	TTGGCATAGCACATATTGAAGTC	59.159	23	TTTGCGCTTACTTTTGCTCA	59.764	20	20	3996	4214	TTGGCATAGCACATATTGAAGTC	59.159	23	TTTTGCTCATGCGTCATGTT	60.265	20	20	3996	4203
comp68492_c1_seq3	6	p1	(A)14	14	3490	3503	TTGGCATAGCACATATTGAAGTC	59.159	23	GCGTCATGTTGGATGATGAG	60.08	20	198	3371	3568	TTGGCATAGCACATATTGAAGTC	59.159	23	TTTGCGCTTACTTTTGCTCA	59.764	20	20	3371	3589	TTGGCATAGCACATATTGAAGTC	59.159	23	TTTTGCTCATGCGTCATGTT	60.265	20	20	3371	3578
comp68492_c1_seq4	5	p1	(A)14	14	3352	3365	TTGGCATAGCACATATTGAAGTC	59.159	23	GCGTCATGTTGGATGATGAG	60.08	20	198	3233	3430	TTGGCATAGCACATATTGAAGTC	59.159	23	TTTGCGCTTACTTTTGCTCA	59.764	20	20	3233	3451	TTGGCATAGCACATATTGAAGTC	59.159	23	TTTTGCTCATGCGTCATGTT	60.265	20	20	3233	3440
comp68492_c1_seq5	6	p1	(A)14	14	4253	4266	TTGGCATAGCACATATTGAAGTC	59.159	23	GCGTCATGTTGGATGATGAG	60.08	20	198	4134	4331	TTGGCATAGCACATATTGAAGTC	59.159	23	TTTGCGCTTACTTTTGCTCA	59.764	20	20	4134	4352	TTGGCATAGCACATATTGAAGTC	59.159	23	TTTTGCTCATGCGTCATGTT	60.265	20	20	4134	4341
[truncated: 22,531 more rows]
