# Supplementary material for: De Novo Characterization of Fall Dormant and Nondormant Alfalfa (Medicago sativa L.) Leaf Transcriptome and Identification of Candidate Genes Related to Fall Dormancy
Source: PLoS One. 2015 Mar 23;10(3):e0122170. doi: 10.1371/journal.pone.0122170 (PMC4370819; doi:10.1371/journal.pone.0122170)
Supplement: S5 Table — Unannotated DE genes were left blank in the Protein column. (XLSX) [file pone.0122170.s011.xlsx]

## Sheet: D5 vs. ND5
Tag	Protein	Fold.change	Adjusted.p.value
comp55185_c0	XP_003622316;XP_003589879	7.34854	0.00941991
comp54996_c0	XP_003623301	-6.0162	0.00941991
comp59511_c0	XP_003604318	-4.93982	0.00941991
comp21843_c0		5.62821	0.00941991
comp58490_c0		5.77419	0.00941991
comp297967_c0	XP_003606140	-4.99981	0.00941991
comp48773_c0	XP_003555650;XP_003549005	4.81444	0.00941991
comp61412_c0	ACX85638	8.91847	0.00941991
comp34961_c0		4.0976	0.00941991
comp596700_c0	CAN60188	-4.01748	0.00941991
comp46189_c0	XP_003638001	3.84084	0.00941991
comp344855_c0	NP_001237737	-3.77712	0.00941991
comp50693_c0	XP_003618309;XP_003613799	-4.51655	0.00941991
comp59008_c0	XP_003600066	-5.90252	0.00941991
comp42256_c0	XP_003600228	-3.52179	0.00941991
comp689282_c0		3.52179	0.00941991
comp42065_c0	XP_003599027	4.13179	0.00941991
comp39065_c0		3.72055	0.00941991
comp26660_c0	XP_003625892	-6.90861	0.00941991
comp36950_c0		3.39333	0.00941991
comp14416_c0	XP_003597711	-4.45585	0.00941991
comp58479_c0		-4.58633	0.00941991
comp1099_c0	BAD94382	-3.89195	0.00941991
comp23717_c0	XP_003595905	3.20004	0.00941991
comp597595_c0		3.20004	0.00941991
comp604912_c0		3.20004	0.00941991
comp426913_c0	XP_003607597	-4.28415	0.00941991
comp449881_c0		-3.97915	0.00941991
comp25720_c0		-3.16092	0.00941991
comp454210_c0		3.047	0.00941991
comp35302_c0	CAH67061	3.56143	0.00941991
comp46799_c0	XP_003549879	-6.46797	0.00941991
comp45684_c0	XP_003630108	3.9693	0.00941991
comp48794_c0		-4.34211	0.00941991
comp19159_c0	XP_003626551	-5.02174	0.00941991
comp47388_c0		6.84715	0.00941991
comp65115_c2		-4.40694	0.00941991
comp53276_c0	XP_003539424	3.79682	0.00941991
comp1128495_c0		2.86839	0.00941991
comp1341948_c0	XP_003624593	2.86839	0.00941991
comp258653_c0		2.86839	0.00941991
comp27035_c0		2.86839	0.00941991
comp45060_c0		2.86839	0.00941991
comp51205_c0	XP_003601589	2.86839	0.00941991
comp51321_c0		2.86839	0.00941991
comp51946_c0		2.86839	0.00941991
comp52769_c0		2.86839	0.00941991
comp669498_c0	XP_003623798	2.86839	0.00941991
comp814876_c0	XP_003532710	2.86839	0.00941991
comp8968_c0	ABD32333	2.86839	0.00941991
comp27948_c0	XP_003638440	-2.81956	0.00941991
comp33122_c0		-2.81956	0.00941991
comp40132_c0	CAA73042	-2.81956	0.00941991
comp522911_c0		-2.81956	0.00941991
comp70499_c2		-2.81956	0.00941991
comp986999_c0		-2.81956	0.00941991
comp65647_c0		4.16442	0.00941991
comp52839_c0	XP_003636005	4.47581	0.00941991
comp605313_c0		3.46489	0.00941991
comp24064_c0	XP_003623053	-3.23198	0.00941991
comp595629_c0		-3.23198	0.00941991
comp1071706_c0		2.65238	0.00941991
comp1156022_c0	XP_003625951	2.65238	0.00941991
comp122_c0		2.65238	0.00941991
comp1250801_c0		2.65238	0.00941991
comp12556_c0		2.65238	0.00941991
comp1501626_c0		2.65238	0.00941991
comp15906_c0		2.65238	0.00941991
comp32068_c0		2.65238	0.00941991
comp364523_c0		2.65238	0.00941991
comp38046_c0		2.65238	0.00941991
comp38351_c0		2.65238	0.00941991
comp42364_c0	XP_003600750	2.65238	0.00941991
comp425495_c0		2.65238	0.00941991
comp453496_c0		2.65238	0.00941991
comp46960_c0		2.65238	0.00941991
comp492448_c0		2.65238	0.00941991
comp615885_c0		2.65238	0.00941991
comp63887_c0		2.65238	0.00941991
comp685003_c0	ACN78497	2.65238	0.00941991
comp8201_c0		2.65238	0.00941991
comp884498_c0		2.65238	0.00941991
comp9080_c0		2.65238	0.00941991
comp928411_c0		2.65238	0.00941991
comp48789_c0		4.31331	0.00941991
comp35915_c0		-3.58479	0.00941991
comp54914_c0	CAN62636	-3.58479	0.00941991
comp1129526_c0		-2.59188	0.00941991
comp1174261_c0	XP_003629479	-2.59188	0.00941991
comp31704_c0		-2.59188	0.00941991
comp347142_c0		-2.59188	0.00941991
comp3584_c0		-2.59188	0.00941991
comp37866_c0	XP_003588728	-2.59188	0.00941991
comp41967_c0	XP_003599992	-2.59188	0.00941991
comp45072_c0	XP_003597696	-2.59188	0.00941991
comp48525_c0		-2.59188	0.00941991
comp687706_c0		-2.59188	0.00941991
comp693230_c0		-2.59188	0.00941991
comp695387_c0		-2.59188	0.00941991
comp733225_c0	XP_003591269	-2.59188	0.00941991
comp8293_c0		-2.59188	0.00941991
comp886706_c0		-2.59188	0.00941991
comp926228_c0	CAN83839	-2.59188	0.00941991
comp19602_c0		-4.08761	0.00941991
comp49488_c0	XP_003599902	-2.98074	0.00941991
comp538699_c0		3.69525	0.00941991
comp41275_c0	XP_003620226	4.83857	0.00941991
comp50945_c0	XP_003589785	-4.31956	0.00941991
comp182206_c0	XP_003623126	-2.8895	0.00941991
comp19349_c0		-2.8895	0.00941991
comp48599_c0		-2.8895	0.00941991
comp54376_c0		-2.8895	0.00941991
comp5460_c0		-2.8895	0.00941991
comp60466_c0	XP_003624354	-2.8895	0.00941991
comp772691_c0		-2.8895	0.00941991
comp17824_c0		3.13267	0.00941991
comp37775_c0	XP_003611056	-4.79456	0.00941991
comp29413_c0		-3.34493	0.00941991
comp16631_c0		3.12489	0.00941991
comp37862_c0		3.12489	0.00941991
comp43179_c0	ABE93030	3.12489	0.00941991
comp499105_c0		3.12489	0.00941991
comp631164_c0		3.12489	0.00941991
comp17014_c0		-4.49411	0.00941991
comp409995_c0	XP_003601120	-3.08302	0.00941991
comp4539_c0	XP_003612971	-3.08302	0.00941991
comp69025_c2		-3.08302	0.00941991
comp693982_c0		-3.08302	0.00941991
comp760951_c0	XP_003608813	-3.08302	0.00941991
comp786583_c0	XP_003637800	-3.08302	0.00941991
comp825571_c0		-3.08302	0.00941991
comp42478_c0	XP_003612694	3.45023	0.00941991
comp18011_c0		3.84865	0.00941991
comp44540_c0	XP_003603826	-3.93852	0.00941991
comp61009_c0	XP_003599924	-3.93852	0.00941991
comp35928_c0	XP_003539943;XP_003590357;XP_003607505	4.00524	0.00941991
comp66507_c0	XP_003520233	-6.58485	0.00941991
comp59613_c0	XP_002266036	2.69422	0.00941991
comp18071_c0	XP_003541787	-3.21081	0.00941991
comp48781_c0		-3.21081	0.00941991
comp35254_c0		4.27337	0.00941991
comp42896_c0	ABC59102	-3.61028	0.00941991
comp541064_c0	XP_003608461	3.61028	0.00941991
comp51822_c0	XP_003629088	4.45322	0.00941991
comp1008561_c0	XP_003544054	2.21345	0.00941991
comp1015115_c0		2.21345	0.00941991
comp1022775_c0		2.21345	0.00941991
comp1065974_c0		2.21345	0.00941991
comp1068443_c0		2.21345	0.00941991
comp1068683_c0		2.21345	0.00941991
comp1079691_c0		2.21345	0.00941991
comp1094287_c0	AEL30344	2.21345	0.00941991
comp1096266_c0		2.21345	0.00941991
comp1096976_c0		2.21345	0.00941991
comp1101299_c0		2.21345	0.00941991
comp1105502_c0		2.21345	0.00941991
comp11060_c0		2.21345	0.00941991
comp1112179_c0		2.21345	0.00941991
comp1118_c0		2.21345	0.00941991
comp1145609_c0	XP_003619179	2.21345	0.00941991
comp1147948_c0	XP_003518970	2.21345	0.00941991
comp1149872_c0		2.21345	0.00941991
comp1154069_c0		2.21345	0.00941991
comp1159453_c0		2.21345	0.00941991
comp1165341_c0		2.21345	0.00941991
comp11728_c0		2.21345	0.00941991
comp1187717_c0		2.21345	0.00941991
comp1233933_c0		2.21345	0.00941991
comp12452_c0		2.21345	0.00941991
comp1312028_c0	XP_003598492	2.21345	0.00941991
comp1324716_c0		2.21345	0.00941991
comp1330760_c0		2.21345	0.00941991
comp1342534_c0		2.21345	0.00941991
comp1383817_c0		2.21345	0.00941991
comp1389404_c0	XP_003597159	2.21345	0.00941991
comp1412689_c0		2.21345	0.00941991
comp1412988_c0		2.21345	0.00941991
comp1425757_c0		2.21345	0.00941991
comp1452687_c0	XP_002429314	2.21345	0.00941991
comp1460635_c0	XP_003604534	2.21345	0.00941991
comp14703_c0		2.21345	0.00941991
comp161433_c0		2.21345	0.00941991
comp17028_c0		2.21345	0.00941991
comp1715046_c0	XP_003607945	2.21345	0.00941991
comp1748838_c0		2.21345	0.00941991
comp1785_c0		2.21345	0.00941991
comp1856218_c0	EGI70251	2.21345	0.00941991
comp1944_c0		2.21345	0.00941991
comp19732_c0		2.21345	0.00941991
comp310084_c0		2.21345	0.00941991
comp31594_c0		2.21345	0.00941991
comp330561_c0	XP_003607392	2.21345	0.00941991
comp33419_c0	XP_003623546	2.21345	0.00941991
comp33639_c0		2.21345	0.00941991
comp33891_c0		2.21345	0.00941991
comp34562_c0		2.21345	0.00941991
comp35778_c0	XP_003588418	2.21345	0.00941991
comp36548_c0		2.21345	0.00941991
comp37091_c0		2.21345	0.00941991
comp38262_c0		2.21345	0.00941991
comp382784_c0		2.21345	0.00941991
comp38414_c1	XP_003602599	2.21345	0.00941991
comp38577_c0	XP_003623283	2.21345	0.00941991
comp389005_c0		2.21345	0.00941991
comp39574_c0		2.21345	0.00941991
comp39725_c0		2.21345	0.00941991
comp39758_c0	XP_003624405	2.21345	0.00941991
comp4054_c0		2.21345	0.00941991
comp41531_c0		2.21345	0.00941991
comp41660_c0		2.21345	0.00941991
comp417839_c0		2.21345	0.00941991
comp42457_c0		2.21345	0.00941991
comp43467_c0		2.21345	0.00941991
comp442159_c0		2.21345	0.00941991
comp44412_c0		2.21345	0.00941991
comp45740_c0		2.21345	0.00941991
comp46011_c0		2.21345	0.00941991
comp462536_c0		2.21345	0.00941991
comp46328_c0		2.21345	0.00941991
comp469113_c0		2.21345	0.00941991
comp47420_c0	XP_003627300	2.21345	0.00941991
comp47465_c0		2.21345	0.00941991
comp48389_c0		2.21345	0.00941991
comp497421_c0		2.21345	0.00941991
comp504704_c0		2.21345	0.00941991
comp506388_c0		2.21345	0.00941991
comp5117_c0		2.21345	0.00941991
comp52165_c0	XP_003623171	2.21345	0.00941991
comp532716_c0		2.21345	0.00941991
comp535871_c0		2.21345	0.00941991
comp536275_c0	XP_003601222	2.21345	0.00941991
comp541718_c0		2.21345	0.00941991
comp56423_c0		2.21345	0.00941991
comp578461_c0		2.21345	0.00941991
comp59130_c0	XP_003597668	2.21345	0.00941991
comp596880_c0		2.21345	0.00941991
comp600667_c0		2.21345	0.00941991
comp600857_c0		2.21345	0.00941991
comp600970_c0		2.21345	0.00941991
comp612410_c0		2.21345	0.00941991
comp62698_c1		2.21345	0.00941991
comp637_c0	XP_003589024	2.21345	0.00941991
comp66205_c2		2.21345	0.00941991
comp66254_c0		2.21345	0.00941991
comp66254_c2		2.21345	0.00941991
comp664982_c0		2.21345	0.00941991
comp665732_c0		2.21345	0.00941991
comp669165_c0		2.21345	0.00941991
comp671415_c0		2.21345	0.00941991
comp673861_c0		2.21345	0.00941991
comp675513_c0		2.21345	0.00941991
comp677916_c0		2.21345	0.00941991
comp678635_c0	XP_003521427	2.21345	0.00941991
comp680116_c0		2.21345	0.00941991
comp680483_c0		2.21345	0.00941991
comp680794_c0		2.21345	0.00941991
comp682632_c0	AAN65371	2.21345	0.00941991
comp6892_c0		2.21345	0.00941991
comp69546_c1		2.21345	0.00941991
comp7053_c0		2.21345	0.00941991
comp733625_c0		2.21345	0.00941991
comp736914_c0		2.21345	0.00941991
comp740153_c0		2.21345	0.00941991
comp759434_c0		2.21345	0.00941991
comp759767_c0		2.21345	0.00941991
comp763265_c0	XP_003610517	2.21345	0.00941991
comp776999_c0		2.21345	0.00941991
comp782822_c0		2.21345	0.00941991
comp7964_c0		2.21345	0.00941991
comp805814_c0		2.21345	0.00941991
comp807751_c0		2.21345	0.00941991
comp811814_c0		2.21345	0.00941991
comp817798_c0		2.21345	0.00941991
comp826989_c0		2.21345	0.00941991
comp867840_c0		2.21345	0.00941991
comp890867_c0		2.21345	0.00941991
comp891332_c0		2.21345	0.00941991
comp892182_c0	XP_003537268	2.21345	0.00941991
comp915401_c0		2.21345	0.00941991
comp916383_c0		2.21345	0.00941991
comp931219_c0	XP_002513096	2.21345	0.00941991
comp936829_c0		2.21345	0.00941991
comp938132_c0		2.21345	0.00941991
comp943_c0	XP_003617929	2.21345	0.00941991
comp951037_c0	XP_003592735	2.21345	0.00941991
comp9682_c0	ABD28312	2.21345	0.00941991
comp9729_c0		2.21345	0.00941991
comp50699_c0		4.39688	0.00941991
comp48304_c0		-4.66133	0.00941991
comp46877_c0	XP_003610978	2.78967	0.00941991
comp1004089_c0		-1.65942	0.00941991
comp1004776_c0		1.65942	0.00941991
comp10053_c0		-1.65942	0.00941991
comp1005455_c0		-1.65942	0.00941991
comp1005819_c0		1.65942	0.00941991
comp10078_c0		-1.65942	0.00941991
comp1008223_c0		1.65942	0.00941991
comp1010542_c0		-1.65942	0.00941991
comp10105_c0		1.65942	0.00941991
comp1012131_c0		1.65942	0.00941991
comp1012746_c0		1.65942	0.00941991
comp1013198_c0		1.65942	0.00941991
comp1017438_c0		-1.65942	0.00941991
comp10195_c0		1.65942	0.00941991
comp10200_c0		-1.65942	0.00941991
comp102499_c0		-1.65942	0.00941991
comp1026260_c0		1.65942	0.00941991
comp10273_c0		-1.65942	0.00941991
comp1027541_c0		1.65942	0.00941991
comp10284_c0		1.65942	0.00941991
comp1030420_c0		1.65942	0.00941991
comp1032014_c0		-1.65942	0.00941991
comp10345_c0		1.65942	0.00941991
comp1037190_c0		-1.65942	0.00941991
comp1038567_c0		-1.65942	0.00941991
comp1044389_c0		-1.65942	0.00941991
comp10505_c0		-1.65942	0.00941991
comp1050664_c0		-1.65942	0.00941991
comp10511_c0		1.65942	0.00941991
comp10523_c0		1.65942	0.00941991
comp1056498_c0	XP_003593387	1.65942	0.00941991
comp1056814_c0		-1.65942	0.00941991
comp1057048_c0		1.65942	0.00941991
comp1057606_c0		-1.65942	0.00941991
comp1057817_c0		-1.65942	0.00941991
comp1058039_c0		-1.65942	0.00941991
comp1058402_c0		-1.65942	0.00941991
comp1058608_c0		1.65942	0.00941991
comp1058785_c0		-1.65942	0.00941991
comp1058918_c0		1.65942	0.00941991
comp10595_c0		1.65942	0.00941991
comp1059925_c0		1.65942	0.00941991
comp1060231_c0		1.65942	0.00941991
comp1061044_c0		1.65942	0.00941991
comp1061166_c0	XP_003624810	1.65942	0.00941991
comp1061190_c0		1.65942	0.00941991
comp1061312_c0		1.65942	0.00941991
comp1061734_c0		1.65942	0.00941991
comp1061808_c0		-1.65942	0.00941991
comp1062544_c0		-1.65942	0.00941991
comp1063171_c0		-1.65942	0.00941991
comp1063239_c0		-1.65942	0.00941991
comp1063358_c0		-1.65942	0.00941991
comp1064137_c0		-1.65942	0.00941991
comp1064358_c0		1.65942	0.00941991
comp1064367_c0		1.65942	0.00941991
comp1064509_c0		-1.65942	0.00941991
comp1064991_c0		-1.65942	0.00941991
comp1065729_c0		1.65942	0.00941991
comp1065981_c0	XP_003525939	1.65942	0.00941991
comp1065999_c0		-1.65942	0.00941991
comp1066080_c0		1.65942	0.00941991
comp1066115_c0		-1.65942	0.00941991
comp1066147_c0		1.65942	0.00941991
comp1066169_c0	XP_003588263	1.65942	0.00941991
comp1066869_c0		-1.65942	0.00941991
comp1067365_c0		-1.65942	0.00941991
comp1067504_c0	XP_003620631	-1.65942	0.00941991
comp1067859_c0	XP_003613511	1.65942	0.00941991
comp1068262_c0		-1.65942	0.00941991
comp10684_c0		1.65942	0.00941991
comp1068721_c0		1.65942	0.00941991
comp1068887_c0		1.65942	0.00941991
comp1069088_c0		-1.65942	0.00941991
comp1069389_c0	XP_003608278	-1.65942	0.00941991
comp1069992_c0	AEL30371	1.65942	0.00941991
comp1070122_c0		-1.65942	0.00941991
comp1071678_c0	XP_003621743	-1.65942	0.00941991
comp1072484_c0		-1.65942	0.00941991
comp1072692_c0		1.65942	0.00941991
comp10727_c0		1.65942	0.00941991
comp1073088_c0	XP_003638670	-1.65942	0.00941991
comp10734_c0	XP_003617743	1.65942	0.00941991
comp1073628_c0		-1.65942	0.00941991
comp1073948_c0		-1.65942	0.00941991
comp1074448_c0	XP_003600538	1.65942	0.00941991
comp1074515_c0		1.65942	0.00941991
comp1075483_c0	XP_003616716	-1.65942	0.00941991
comp1075488_c0		1.65942	0.00941991
comp1076052_c0	XP_003616995	1.65942	0.00941991
comp107714_c0		-1.65942	0.00941991
comp1077657_c0		-1.65942	0.00941991
comp1077990_c0	XP_003590978	1.65942	0.00941991
comp1078082_c0		-1.65942	0.00941991
comp1078314_c0		-1.65942	0.00941991
comp1079580_c0	ABN09181	-1.65942	0.00941991
comp1080870_c0		1.65942	0.00941991
comp1080975_c0		1.65942	0.00941991
comp1081491_c0	XP_003607306	-1.65942	0.00941991
comp1081911_c0		1.65942	0.00941991
comp1081952_c0		1.65942	0.00941991
comp1082129_c0	ABD33418	1.65942	0.00941991
comp1082424_c0		-1.65942	0.00941991
comp10835_c0	CAN78392	1.65942	0.00941991
comp1083661_c0		1.65942	0.00941991
comp1083675_c0		1.65942	0.00941991
comp1084192_c0		-1.65942	0.00941991
comp1086079_c0		1.65942	0.00941991
comp1086083_c0	XP_003636198	-1.65942	0.00941991
comp1086203_c0	DAA34425	-1.65942	0.00941991
comp1086572_c0		-1.65942	0.00941991
comp1088098_c0		1.65942	0.00941991
comp1088703_c0		-1.65942	0.00941991
comp1090625_c0		1.65942	0.00941991
comp1090773_c0		1.65942	0.00941991
comp1090904_c0	XP_003599761	1.65942	0.00941991
comp1091119_c0		1.65942	0.00941991
comp1091868_c0		-1.65942	0.00941991
comp1091908_c0		-1.65942	0.00941991
comp1092241_c0		-1.65942	0.00941991
comp1092395_c0	XP_003604105	-1.65942	0.00941991
comp1092465_c0		-1.65942	0.00941991
comp1092855_c0	XP_003545724	-1.65942	0.00941991
comp1092902_c0		-1.65942	0.00941991
comp1094248_c0	XP_003612608	-1.65942	0.00941991
comp1094266_c0		-1.65942	0.00941991
comp1094848_c0		-1.65942	0.00941991
comp1095420_c0		1.65942	0.00941991
comp1095701_c0	XP_003621861	1.65942	0.00941991
comp1097132_c0		-1.65942	0.00941991
comp10976_c0	ACJ85503	1.65942	0.00941991
comp1097917_c0	XP_003601287	-1.65942	0.00941991
comp1098748_c0		-1.65942	0.00941991
comp1099276_c0	XP_001769839	1.65942	0.00941991
comp10993_c0		1.65942	0.00941991
comp1100272_c0		1.65942	0.00941991
comp1100341_c0	XP_001943438	-1.65942	0.00941991
comp1101940_c0		1.65942	0.00941991
comp1102107_c0		1.65942	0.00941991
comp1102295_c0		1.65942	0.00941991
comp1102465_c0		-1.65942	0.00941991
comp1103336_c0		-1.65942	0.00941991
comp1103767_c0		1.65942	0.00941991
comp1105025_c0		1.65942	0.00941991
comp1105250_c0		-1.65942	0.00941991
comp1105407_c0		-1.65942	0.00941991
comp1106208_c0		1.65942	0.00941991
comp1106465_c0		-1.65942	0.00941991
comp1110672_c0		1.65942	0.00941991
comp1110728_c0		1.65942	0.00941991
comp1110880_c0		1.65942	0.00941991
comp1111054_c0		-1.65942	0.00941991
comp11113_c0		1.65942	0.00941991
comp1112942_c0		1.65942	0.00941991
comp1114018_c0		-1.65942	0.00941991
comp1114411_c0		1.65942	0.00941991
comp1115468_c0		1.65942	0.00941991
comp1117711_c0		-1.65942	0.00941991
comp1117774_c0		-1.65942	0.00941991
comp1119341_c0		1.65942	0.00941991
comp1119862_c0	XP_003623045	1.65942	0.00941991
comp1120027_c0		1.65942	0.00941991
comp1120149_c0		-1.65942	0.00941991
comp1120902_c0		-1.65942	0.00941991
comp1121016_c0		1.65942	0.00941991
comp1121264_c0		1.65942	0.00941991
comp11212_c0		-1.65942	0.00941991
comp1121359_c0		1.65942	0.00941991
comp1121571_c0		1.65942	0.00941991
comp1122343_c0		-1.65942	0.00941991
comp1122439_c0		1.65942	0.00941991
comp1122720_c0	ABN06064	-1.65942	0.00941991
comp1123609_c0		-1.65942	0.00941991
comp1123614_c0		-1.65942	0.00941991
comp1124421_c0		1.65942	0.00941991
comp1125154_c0		-1.65942	0.00941991
comp1126361_c0		-1.65942	0.00941991
comp1126419_c0		1.65942	0.00941991
comp1126574_c0		-1.65942	0.00941991
comp1127323_c0	XP_003607181	-1.65942	0.00941991
comp1127341_c0		-1.65942	0.00941991
comp1128155_c0		1.65942	0.00941991
comp1128230_c0		-1.65942	0.00941991
comp1129094_c0		1.65942	0.00941991
comp1129535_c0	XP_003608527	1.65942	0.00941991
comp1130586_c0		1.65942	0.00941991
comp1130932_c0		1.65942	0.00941991
comp1131179_c0		1.65942	0.00941991
comp113140_c0	ACU23910	-1.65942	0.00941991
comp1131687_c0	CAN69178	-1.65942	0.00941991
comp1133285_c0		1.65942	0.00941991
comp11334_c0		1.65942	0.00941991
comp1134999_c0		1.65942	0.00941991
comp1136688_c0		1.65942	0.00941991
comp11367_c0		1.65942	0.00941991
comp1137014_c0		-1.65942	0.00941991
comp1138005_c0		1.65942	0.00941991
comp1140174_c0		1.65942	0.00941991
comp1142636_c0		-1.65942	0.00941991
comp1142737_c0		1.65942	0.00941991
comp1143353_c0		1.65942	0.00941991
comp1143619_c0		1.65942	0.00941991
comp1144218_c0		1.65942	0.00941991
comp1144385_c0		-1.65942	0.00941991
comp1144494_c0	CAN59979	-1.65942	0.00941991
comp1145170_c0		1.65942	0.00941991
comp1145646_c0	XP_003630750	-1.65942	0.00941991
comp1146486_c0		1.65942	0.00941991
comp11467_c0		-1.65942	0.00941991
comp11477_c0		-1.65942	0.00941991
comp1149786_c0		-1.65942	0.00941991
comp1150516_c0		1.65942	0.00941991
comp11524_c0		-1.65942	0.00941991
comp1152755_c0		1.65942	0.00941991
comp1154202_c0		1.65942	0.00941991
comp1154571_c0		-1.65942	0.00941991
comp1155964_c0		-1.65942	0.00941991
comp1156104_c0		1.65942	0.00941991
comp1156162_c0		-1.65942	0.00941991
comp1157483_c0		-1.65942	0.00941991
comp11598_c0	XP_003596894	-1.65942	0.00941991
comp1168347_c0		-1.65942	0.00941991
comp1168474_c0		-1.65942	0.00941991
comp1169619_c0		-1.65942	0.00941991
comp1171231_c0		-1.65942	0.00941991
comp1171564_c0		1.65942	0.00941991
comp11762_c0		1.65942	0.00941991
comp1176390_c0		1.65942	0.00941991
comp1177191_c0		1.65942	0.00941991
comp1177768_c0		-1.65942	0.00941991
comp1180553_c0		1.65942	0.00941991
comp1182050_c0	XP_003596858	-1.65942	0.00941991
comp1182968_c0		1.65942	0.00941991
comp1183134_c0		1.65942	0.00941991
comp1183148_c0		-1.65942	0.00941991
comp1184094_c0		1.65942	0.00941991
comp1188741_c0		-1.65942	0.00941991
comp11888_c0		1.65942	0.00941991
comp11907_c0		-1.65942	0.00941991
comp1190880_c0	XP_003603421	1.65942	0.00941991
comp1192205_c0	ABE88099	1.65942	0.00941991
comp1192487_c0		-1.65942	0.00941991
comp1193295_c0		-1.65942	0.00941991
comp1193395_c0		-1.65942	0.00941991
comp1194045_c0		1.65942	0.00941991
comp11951_c0		-1.65942	0.00941991
comp1196893_c0		1.65942	0.00941991
comp1198925_c0		-1.65942	0.00941991
comp1201117_c0		-1.65942	0.00941991
comp12021_c0	XP_003628741	1.65942	0.00941991
comp1203024_c0		-1.65942	0.00941991
comp1204276_c0		1.65942	0.00941991
comp1206584_c0		-1.65942	0.00941991
comp1206622_c0		1.65942	0.00941991
comp1207756_c0		-1.65942	0.00941991
comp1207954_c0		-1.65942	0.00941991
comp1210371_c0	XP_003594907	-1.65942	0.00941991
comp12125_c0		-1.65942	0.00941991
comp12133_c0		1.65942	0.00941991
comp12138_c0		-1.65942	0.00941991
comp12139_c0	XP_003628566	1.65942	0.00941991
comp1214479_c0	XP_003550728	-1.65942	0.00941991
comp1215662_c0		-1.65942	0.00941991
comp1217221_c0		1.65942	0.00941991
comp1217498_c0	ADG85361	-1.65942	0.00941991
comp1218612_c0		-1.65942	0.00941991
comp1219611_c0	XP_003597151	1.65942	0.00941991
comp1220797_c0		1.65942	0.00941991
comp12221_c0		-1.65942	0.00941991
comp1227793_c0		1.65942	0.00941991
comp1228556_c0		-1.65942	0.00941991
comp1230657_c0		1.65942	0.00941991
comp1232039_c0		1.65942	0.00941991
comp1236201_c0	XP_003594021	1.65942	0.00941991
comp1241542_c0		-1.65942	0.00941991
comp1243746_c0		-1.65942	0.00941991
comp1243958_c0		-1.65942	0.00941991
comp1245_c0		1.65942	0.00941991
comp1246101_c0		1.65942	0.00941991
comp12467_c0		-1.65942	0.00941991
comp12470_c0		-1.65942	0.00941991
comp1256292_c0		-1.65942	0.00941991
comp1263278_c0	XP_003622762	-1.65942	0.00941991
comp1268832_c0		-1.65942	0.00941991
comp12705_c0	CAN63917	-1.65942	0.00941991
comp1270840_c0	XP_003601150	-1.65942	0.00941991
comp1271212_c0		-1.65942	0.00941991
comp12723_c0		-1.65942	0.00941991
comp1273435_c0		-1.65942	0.00941991
comp1278858_c0	XP_001951517	-1.65942	0.00941991
comp12816_c0		1.65942	0.00941991
comp1286901_c0		1.65942	0.00941991
comp12869_c0		-1.65942	0.00941991
comp12890_c0		-1.65942	0.00941991
comp1293668_c0		1.65942	0.00941991
comp1300173_c0		-1.65942	0.00941991
comp1301404_c0		1.65942	0.00941991
comp1307835_c0		1.65942	0.00941991
comp13108_c0		1.65942	0.00941991
comp1311505_c0		1.65942	0.00941991
comp1311624_c0	ABD32334	-1.65942	0.00941991
comp1311990_c0		-1.65942	0.00941991
comp1312124_c0		1.65942	0.00941991
comp1312515_c0		1.65942	0.00941991
comp1312783_c0		-1.65942	0.00941991
comp1313014_c0		1.65942	0.00941991
comp1313156_c0		1.65942	0.00941991
comp1313163_c0		-1.65942	0.00941991
comp1314150_c0	AAT38799	1.65942	0.00941991
comp1314313_c0		-1.65942	0.00941991
comp1314444_c0		-1.65942	0.00941991
comp1315070_c0		-1.65942	0.00941991
comp1315325_c0		-1.65942	0.00941991
comp1315827_c0		-1.65942	0.00941991
comp1316070_c0		-1.65942	0.00941991
comp1316145_c0	XP_003628605	-1.65942	0.00941991
comp1316215_c0		1.65942	0.00941991
comp1316357_c0		1.65942	0.00941991
comp1317030_c0	XP_003532884	1.65942	0.00941991
comp1317490_c0		-1.65942	0.00941991
comp1317667_c0		-1.65942	0.00941991
comp1318634_c0		-1.65942	0.00941991
comp1319092_c0		1.65942	0.00941991
comp1319363_c0	XP_003537073	1.65942	0.00941991
comp1319464_c0		1.65942	0.00941991
comp13200_c0		1.65942	0.00941991
comp1320696_c0		1.65942	0.00941991
comp1320923_c0		-1.65942	0.00941991
comp1321649_c0		1.65942	0.00941991
comp1321993_c0		1.65942	0.00941991
comp1323321_c0		1.65942	0.00941991
comp1323380_c0		1.65942	0.00941991
comp1324251_c0	CBI23249	1.65942	0.00941991
comp1324354_c0	ABD32333	1.65942	0.00941991
comp1324452_c0		-1.65942	0.00941991
comp1324510_c0		1.65942	0.00941991
comp1324836_c0		-1.65942	0.00941991
comp1325185_c0		-1.65942	0.00941991
comp1325890_c0		1.65942	0.00941991
comp1325949_c0		1.65942	0.00941991
comp1326297_c0		1.65942	0.00941991
comp1326938_c0	XP_003588754	1.65942	0.00941991
comp1326_c0		-1.65942	0.00941991
comp1327206_c0		1.65942	0.00941991
comp1327534_c0		-1.65942	0.00941991
comp1328006_c0		1.65942	0.00941991
comp1328509_c0		1.65942	0.00941991
comp1328998_c0		1.65942	0.00941991
comp1329743_c0		1.65942	0.00941991
comp1329816_c0		-1.65942	0.00941991
comp132_c0		1.65942	0.00941991
comp13302_c0		-1.65942	0.00941991
comp1330401_c0		-1.65942	0.00941991
comp13313_c0		1.65942	0.00941991
comp1331477_c0	XP_003547836	1.65942	0.00941991
comp1331611_c0		1.65942	0.00941991
comp1332337_c0	AAX95017	-1.65942	0.00941991
comp1332918_c0	NP_001191878	-1.65942	0.00941991
comp1333529_c0		1.65942	0.00941991
comp1333672_c0		1.65942	0.00941991
comp1333973_c0	XP_003601585	-1.65942	0.00941991
comp1334075_c0	XP_001949005	-1.65942	0.00941991
comp1334149_c0		-1.65942	0.00941991
comp1334812_c0	XP_003597874	-1.65942	0.00941991
comp1335003_c0	XP_003636732	1.65942	0.00941991
comp1337220_c0		1.65942	0.00941991
comp1337297_c0		-1.65942	0.00941991
comp1337914_c0		1.65942	0.00941991
comp1338726_c0	XP_003593411	-1.65942	0.00941991
comp1339305_c0		-1.65942	0.00941991
comp1339960_c0		1.65942	0.00941991
comp1340114_c0	XP_003534717	-1.65942	0.00941991
comp1340537_c0		1.65942	0.00941991
comp1340648_c0		-1.65942	0.00941991
comp1340948_c0		1.65942	0.00941991
comp13414_c0		-1.65942	0.00941991
comp1341746_c0		-1.65942	0.00941991
comp1341973_c0	XP_003622342	-1.65942	0.00941991
comp1342041_c0		-1.65942	0.00941991
comp1342562_c0		1.65942	0.00941991
comp1342804_c0	XP_003626350	-1.65942	0.00941991
comp1343113_c0	XP_003628686	1.65942	0.00941991
comp1343715_c0	XP_003605045	1.65942	0.00941991
comp1344182_c0		-1.65942	0.00941991
comp1344618_c0		1.65942	0.00941991
comp1345153_c0	XP_003240225	-1.65942	0.00941991
comp1347573_c0		1.65942	0.00941991
comp1348250_c0		-1.65942	0.00941991
comp1349248_c0		1.65942	0.00941991
comp1349395_c0		-1.65942	0.00941991
comp1349744_c0		1.65942	0.00941991
comp1350222_c0		1.65942	0.00941991
comp1350416_c0		1.65942	0.00941991
comp1350561_c0		-1.65942	0.00941991
comp1351146_c0		1.65942	0.00941991
comp1351320_c0		-1.65942	0.00941991
comp1351_c0		1.65942	0.00941991
comp1352344_c0		1.65942	0.00941991
comp1352988_c0	XP_003622560	1.65942	0.00941991
comp1353501_c0		1.65942	0.00941991
comp1353815_c0	P05993	1.65942	0.00941991
comp1354527_c0		1.65942	0.00941991
comp1355119_c0		1.65942	0.00941991
comp1355400_c0		1.65942	0.00941991
comp1355585_c0	ABN06115	-1.65942	0.00941991
comp1357205_c0	ABD33394	-1.65942	0.00941991
comp1357275_c0		-1.65942	0.00941991
comp1357552_c0		1.65942	0.00941991
comp1358023_c0		1.65942	0.00941991
comp1358302_c0	ABD32932	1.65942	0.00941991
comp1358718_c0		1.65942	0.00941991
comp1358993_c0		-1.65942	0.00941991
comp1359164_c0		-1.65942	0.00941991
comp1359952_c0		1.65942	0.00941991
comp1360056_c0	XP_003628448	1.65942	0.00941991
comp1360361_c0		1.65942	0.00941991
comp1360_c0		-1.65942	0.00941991
comp1361066_c0		1.65942	0.00941991
comp1361426_c0		1.65942	0.00941991
comp1361485_c0		1.65942	0.00941991
comp1361578_c0		1.65942	0.00941991
comp1361859_c0	XP_003630509	1.65942	0.00941991
comp13621_c0		1.65942	0.00941991
comp1362790_c0		-1.65942	0.00941991
comp1363750_c0		-1.65942	0.00941991
comp13641_c0		-1.65942	0.00941991
comp1364208_c0	ABD28498	-1.65942	0.00941991
comp1364506_c0	XP_003614142	-1.65942	0.00941991
comp1364704_c0		1.65942	0.00941991
comp13666_c0	XP_001950696	-1.65942	0.00941991
comp1366840_c0		-1.65942	0.00941991
comp1367578_c0		-1.65942	0.00941991
comp1367996_c0		-1.65942	0.00941991
comp13687_c0		-1.65942	0.00941991
comp1369205_c0		-1.65942	0.00941991
comp1369405_c0	XP_003592540	1.65942	0.00941991
comp13695_c0		1.65942	0.00941991
comp1371493_c0	XP_003635639	1.65942	0.00941991
comp1371618_c0		1.65942	0.00941991
comp1371995_c0		-1.65942	0.00941991
comp1372567_c0		1.65942	0.00941991
comp1372640_c0		1.65942	0.00941991
comp1373844_c0		-1.65942	0.00941991
comp1375087_c0		-1.65942	0.00941991
comp1376972_c0		-1.65942	0.00941991
comp1378126_c0		-1.65942	0.00941991
comp1378349_c0		-1.65942	0.00941991
comp1378841_c0		-1.65942	0.00941991
comp1380503_c0	XP_003594036	-1.65942	0.00941991
comp1380556_c0		1.65942	0.00941991
comp1381327_c0		1.65942	0.00941991
comp1381648_c0		1.65942	0.00941991
comp1382420_c0		1.65942	0.00941991
comp1383057_c0		-1.65942	0.00941991
comp13835_c0		-1.65942	0.00941991
comp1383819_c0		1.65942	0.00941991
comp1384447_c0		1.65942	0.00941991
comp1385186_c0		-1.65942	0.00941991
comp1385354_c0		-1.65942	0.00941991
comp1385355_c0		-1.65942	0.00941991
comp1386399_c0	XP_003599126	-1.65942	0.00941991
comp1386742_c0		-1.65942	0.00941991
comp1387799_c0	CAN69993	1.65942	0.00941991
comp1388469_c0		-1.65942	0.00941991
comp1389765_c0		-1.65942	0.00941991
comp1389972_c0		1.65942	0.00941991
comp1391010_c0		1.65942	0.00941991
comp1391064_c0		-1.65942	0.00941991
comp1391150_c0		1.65942	0.00941991
comp1392113_c0		-1.65942	0.00941991
comp1392194_c0		-1.65942	0.00941991
comp1392464_c0		1.65942	0.00941991
comp1392925_c0		-1.65942	0.00941991
comp1393391_c0		-1.65942	0.00941991
comp1395369_c0		1.65942	0.00941991
comp1396102_c0		-1.65942	0.00941991
comp1396538_c0		1.65942	0.00941991
comp1397207_c0		1.65942	0.00941991
comp1397577_c0		1.65942	0.00941991
comp1397968_c0		1.65942	0.00941991
comp1398976_c0		-1.65942	0.00941991
comp1399011_c0		1.65942	0.00941991
comp1400937_c0		-1.65942	0.00941991
comp1402858_c0		1.65942	0.00941991
comp1403292_c0		-1.65942	0.00941991
comp1404174_c0		1.65942	0.00941991
comp1405166_c0		1.65942	0.00941991
comp1405542_c0	XP_003604491	-1.65942	0.00941991
comp1405828_c0		-1.65942	0.00941991
comp1406700_c0		-1.65942	0.00941991
comp1407379_c0		-1.65942	0.00941991
comp1409313_c0		1.65942	0.00941991
comp1409338_c0		1.65942	0.00941991
comp1411621_c0		1.65942	0.00941991
comp1411651_c0		-1.65942	0.00941991
comp1413273_c0		1.65942	0.00941991
comp1413283_c0		-1.65942	0.00941991
comp1415561_c0	XP_003541287	-1.65942	0.00941991
comp1415571_c0		1.65942	0.00941991
comp1416755_c0		-1.65942	0.00941991
comp14174_c0		-1.65942	0.00941991
comp1417979_c0	ABD28670	-1.65942	0.00941991
comp1418613_c0	XP_003609981	1.65942	0.00941991
comp1420913_c0		-1.65942	0.00941991
comp1420925_c0		-1.65942	0.00941991
comp1423106_c0		1.65942	0.00941991
comp1423437_c0	XP_003601050	-1.65942	0.00941991
comp1424003_c0	XP_003599402	-1.65942	0.00941991
comp14247_c0		1.65942	0.00941991
comp1425429_c0		-1.65942	0.00941991
comp1427282_c0	XP_003595264	1.65942	0.00941991
comp1427664_c0		1.65942	0.00941991
comp1428394_c0		1.65942	0.00941991
comp1428506_c0		-1.65942	0.00941991
comp1429599_c0		1.65942	0.00941991
comp1430596_c0		1.65942	0.00941991
comp1431193_c0	XP_003555650	-1.65942	0.00941991
comp14318_c0		-1.65942	0.00941991
comp1435445_c0		-1.65942	0.00941991
comp1436466_c0		-1.65942	0.00941991
comp1436863_c0		-1.65942	0.00941991
comp14379_c0		1.65942	0.00941991
comp1439951_c0		-1.65942	0.00941991
comp1440424_c0		-1.65942	0.00941991
comp1443803_c0		-1.65942	0.00941991
comp1444157_c0		-1.65942	0.00941991
comp14450_c0		-1.65942	0.00941991
comp14453_c0		-1.65942	0.00941991
comp1445918_c0	ADG58103	1.65942	0.00941991
comp1447536_c0		-1.65942	0.00941991
comp1447875_c0		-1.65942	0.00941991
comp1448464_c0		-1.65942	0.00941991
comp1450563_c0		-1.65942	0.00941991
comp1450821_c0		1.65942	0.00941991
comp1451838_c0		-1.65942	0.00941991
comp1453606_c0	XP_002518669	-1.65942	0.00941991
comp1461092_c0		1.65942	0.00941991
comp1461175_c0		1.65942	0.00941991
comp14636_c0		-1.65942	0.00941991
comp1466527_c0	ABN08283	1.65942	0.00941991
comp1468103_c0		-1.65942	0.00941991
comp1468216_c0		1.65942	0.00941991
comp1468221_c0		1.65942	0.00941991
comp1470440_c0		-1.65942	0.00941991
comp14726_c0		1.65942	0.00941991
comp1472853_c0		-1.65942	0.00941991
comp1473462_c0		-1.65942	0.00941991
comp1474214_c0		1.65942	0.00941991
comp1474338_c0	XP_003607746	-1.65942	0.00941991
comp1475366_c0		-1.65942	0.00941991
comp1475961_c0		-1.65942	0.00941991
comp1476029_c0		-1.65942	0.00941991
comp1476736_c0	XP_003592649	-1.65942	0.00941991
comp1478238_c0		-1.65942	0.00941991
comp1480364_c0	XP_003608575	1.65942	0.00941991
comp1481308_c0		-1.65942	0.00941991
comp1482125_c0		-1.65942	0.00941991
comp14830_c0		-1.65942	0.00941991
comp1485213_c0		-1.65942	0.00941991
comp1488585_c0		-1.65942	0.00941991
comp1491683_c0		-1.65942	0.00941991
comp14918_c0		-1.65942	0.00941991
comp1493311_c0		1.65942	0.00941991
comp1496795_c0		1.65942	0.00941991
comp14973_c0		-1.65942	0.00941991
comp1498949_c0		-1.65942	0.00941991
comp1499401_c0		-1.65942	0.00941991
comp15033_c0		1.65942	0.00941991
comp1504429_c0	XP_003556178	-1.65942	0.00941991
comp15048_c0		1.65942	0.00941991
comp1507543_c0		-1.65942	0.00941991
comp1507758_c0		1.65942	0.00941991
comp1508800_c0	XP_003637322	1.65942	0.00941991
comp1509283_c0		1.65942	0.00941991
comp15151_c0		1.65942	0.00941991
comp1524273_c0	XP_003594206	1.65942	0.00941991
comp1526972_c0		-1.65942	0.00941991
comp1528_c0		-1.65942	0.00941991
comp1529947_c0		-1.65942	0.00941991
comp1538072_c0	XP_001946924	-1.65942	0.00941991
comp1539320_c0		1.65942	0.00941991
comp1540522_c0	XP_003629964	-1.65942	0.00941991
comp1540973_c0	ACU18403	-1.65942	0.00941991
comp1541054_c0		-1.65942	0.00941991
comp15433_c0	XP_003604810	1.65942	0.00941991
comp1546943_c0		1.65942	0.00941991
comp1547_c1		-1.65942	0.00941991
comp15482_c0		1.65942	0.00941991
comp1553245_c0		-1.65942	0.00941991
comp1554004_c0		1.65942	0.00941991
comp15540_c0		1.65942	0.00941991
comp15561_c0		-1.65942	0.00941991
comp15563_c0		1.65942	0.00941991
comp1557774_c0		-1.65942	0.00941991
comp15577_c0		-1.65942	0.00941991
comp1559332_c0		1.65942	0.00941991
comp1560445_c0		1.65942	0.00941991
comp1569821_c0		-1.65942	0.00941991
comp15701_c0		1.65942	0.00941991
comp1570786_c0	XP_003625256	-1.65942	0.00941991
comp1571290_c0	XP_003592018	1.65942	0.00941991
comp1571_c0		1.65942	0.00941991
comp1572267_c0		1.65942	0.00941991
comp1576425_c0		1.65942	0.00941991
comp1577184_c0	AAN38750	-1.65942	0.00941991
comp1578473_c0		1.65942	0.00941991
comp1579306_c0		1.65942	0.00941991
comp1587601_c0	CAN61034	-1.65942	0.00941991
comp15967_c0		-1.65942	0.00941991
comp15976_c0		1.65942	0.00941991
comp1601969_c0		1.65942	0.00941991
comp1607913_c0		1.65942	0.00941991
comp1617366_c0		1.65942	0.00941991
comp1620347_c0		-1.65942	0.00941991
comp1626118_c0		-1.65942	0.00941991
comp1627890_c0	XP_003592399	1.65942	0.00941991
comp16431_c0		-1.65942	0.00941991
comp1643589_c0		1.65942	0.00941991
comp16452_c0		-1.65942	0.00941991
comp1653438_c0		1.65942	0.00941991
comp1656576_c0		1.65942	0.00941991
comp1661_c0	ABD32368	1.65942	0.00941991
comp16733_c0	XP_003616859	1.65942	0.00941991
comp16753_c0		-1.65942	0.00941991
comp1676348_c0		1.65942	0.00941991
comp1684728_c0		-1.65942	0.00941991
comp16919_c0	XP_003622205	-1.65942	0.00941991
comp17019_c0		1.65942	0.00941991
comp17029_c0		-1.65942	0.00941991
comp1704536_c0		-1.65942	0.00941991
comp1713730_c0		1.65942	0.00941991
comp1714575_c0		-1.65942	0.00941991
comp1714827_c0	AEM97964	1.65942	0.00941991
comp1715199_c0		-1.65942	0.00941991
comp1715548_c0		-1.65942	0.00941991
comp1716293_c0		-1.65942	0.00941991
comp1716702_c0		-1.65942	0.00941991
comp1716784_c0		-1.65942	0.00941991
comp1717124_c0		-1.65942	0.00941991
comp1717572_c0		-1.65942	0.00941991
comp1717983_c0		1.65942	0.00941991
comp1718756_c0		1.65942	0.00941991
comp17206_c0		-1.65942	0.00941991
comp1724_c0		1.65942	0.00941991
comp1725180_c0		1.65942	0.00941991
comp1727297_c0		-1.65942	0.00941991
comp1727467_c0		-1.65942	0.00941991
comp1729242_c0		1.65942	0.00941991
comp17299_c0		1.65942	0.00941991
comp1731431_c0		1.65942	0.00941991
comp1732388_c0		1.65942	0.00941991
comp1732648_c0		-1.65942	0.00941991
comp1732738_c0		-1.65942	0.00941991
comp1732954_c0	XP_003617661	-1.65942	0.00941991
comp1733651_c0		-1.65942	0.00941991
comp1733654_c0		-1.65942	0.00941991
comp1735386_c0	ABI52734	1.65942	0.00941991
comp1735583_c0		1.65942	0.00941991
comp1735804_c0	XP_003619461	1.65942	0.00941991
comp1735875_c0		-1.65942	0.00941991
comp1736077_c0	P0C0Y4	1.65942	0.00941991
comp1736121_c0		1.65942	0.00941991
comp1736978_c0		-1.65942	0.00941991
comp17374_c0		-1.65942	0.00941991
comp1737909_c0	XP_003630029	-1.65942	0.00941991
comp1737996_c0		-1.65942	0.00941991
comp1739104_c0		-1.65942	0.00941991
comp1739186_c0		1.65942	0.00941991
comp1741040_c0	XP_003616094	-1.65942	0.00941991
comp1742261_c0	XP_003611585	-1.65942	0.00941991
comp1742478_c0	XP_003598182	1.65942	0.00941991
comp1742616_c0		-1.65942	0.00941991
comp1743249_c0		-1.65942	0.00941991
comp1744074_c0	XP_001945418	-1.65942	0.00941991
comp1744206_c0		1.65942	0.00941991
comp1744848_c0		1.65942	0.00941991
comp1746256_c0		-1.65942	0.00941991
comp1746308_c0	XP_003612904	1.65942	0.00941991
comp1747488_c0		1.65942	0.00941991
comp1747885_c0		-1.65942	0.00941991
comp1749991_c0		-1.65942	0.00941991
comp1750392_c0		1.65942	0.00941991
comp1752292_c0		1.65942	0.00941991
comp1752368_c0		1.65942	0.00941991
comp1752756_c0		1.65942	0.00941991
comp1753204_c0		1.65942	0.00941991
comp17552_c0		-1.65942	0.00941991
comp1755376_c0		1.65942	0.00941991
comp1755628_c0		-1.65942	0.00941991
comp1755683_c0		-1.65942	0.00941991
comp1757202_c0		-1.65942	0.00941991
comp1758354_c0	XP_003611069	1.65942	0.00941991
comp1759785_c0		1.65942	0.00941991
comp1760321_c0		-1.65942	0.00941991
comp1760804_c0	XP_003609130	-1.65942	0.00941991
comp1761640_c0		1.65942	0.00941991
comp1762400_c0		1.65942	0.00941991
comp1762523_c0		-1.65942	0.00941991
comp1764009_c0		-1.65942	0.00941991
comp1764091_c0		-1.65942	0.00941991
comp1765260_c0		1.65942	0.00941991
comp1765589_c0		1.65942	0.00941991
comp1766173_c0		1.65942	0.00941991
comp1767463_c0	XP_003629932	1.65942	0.00941991
comp1769037_c0		1.65942	0.00941991
comp1769131_c0		1.65942	0.00941991
comp1772083_c0		1.65942	0.00941991
comp1775572_c0		1.65942	0.00941991
comp1775638_c0		-1.65942	0.00941991
comp1776378_c0	XP_003601582	1.65942	0.00941991
comp1776385_c0	XP_003616094	1.65942	0.00941991
comp1776597_c0		-1.65942	0.00941991
comp1781959_c0		1.65942	0.00941991
comp1782945_c0	XP_003245226	-1.65942	0.00941991
comp1783336_c0	XP_003521474	1.65942	0.00941991
comp1784344_c0		-1.65942	0.00941991
comp1787897_c0		1.65942	0.00941991
comp1787999_c0	XP_003603476	-1.65942	0.00941991
comp1788084_c0		-1.65942	0.00941991
comp1790546_c0		1.65942	0.00941991
comp1790639_c0		-1.65942	0.00941991
comp1790875_c0		1.65942	0.00941991
comp1791631_c0		1.65942	0.00941991
comp1794629_c0		1.65942	0.00941991
comp1795184_c0	XP_003628959	1.65942	0.00941991
comp1795300_c0		1.65942	0.00941991
comp1797073_c0		1.65942	0.00941991
comp1797743_c0		1.65942	0.00941991
comp1801835_c0		-1.65942	0.00941991
comp1802044_c0	XP_003602712	-1.65942	0.00941991
comp18027_c0		-1.65942	0.00941991
comp1803145_c0		1.65942	0.00941991
comp1803253_c0		-1.65942	0.00941991
comp1805493_c0		-1.65942	0.00941991
comp1806273_c0	XP_003609645	1.65942	0.00941991
comp1806593_c0		-1.65942	0.00941991
comp1807829_c0		-1.65942	0.00941991
comp1808366_c0		1.65942	0.00941991
comp1808459_c0		-1.65942	0.00941991
comp1808697_c0		1.65942	0.00941991
comp1809904_c0		1.65942	0.00941991
comp1810264_c0		1.65942	0.00941991
comp181046_c0		1.65942	0.00941991
comp1813034_c0	XP_001950182	-1.65942	0.00941991
comp1813425_c0		1.65942	0.00941991
comp1813589_c0		-1.65942	0.00941991
comp1816270_c0		1.65942	0.00941991
comp1818059_c0		-1.65942	0.00941991
comp1821432_c0		-1.65942	0.00941991
comp1822983_c0	XP_001947669	-1.65942	0.00941991
comp18234_c0		1.65942	0.00941991
comp1823633_c0		-1.65942	0.00941991
comp18277_c0		1.65942	0.00941991
comp1829409_c0		1.65942	0.00941991
comp1830216_c0	ABD33394	-1.65942	0.00941991
comp1831080_c0		1.65942	0.00941991
comp1835326_c0		-1.65942	0.00941991
comp1835979_c0	XP_003632744	-1.65942	0.00941991
comp1837670_c0		1.65942	0.00941991
comp1837699_c0	XP_001944931	-1.65942	0.00941991
comp1843341_c0		-1.65942	0.00941991
comp1843595_c0		-1.65942	0.00941991
comp1847848_c0		-1.65942	0.00941991
comp1848826_c0		-1.65942	0.00941991
comp1850419_c0		-1.65942	0.00941991
comp1856003_c0		1.65942	0.00941991
comp1856949_c0		1.65942	0.00941991
comp1859173_c0	XP_001947073	-1.65942	0.00941991
comp1859823_c0		1.65942	0.00941991
comp1863612_c0		-1.65942	0.00941991
comp1864393_c0	XP_003592695	1.65942	0.00941991
comp1865414_c0		1.65942	0.00941991
comp186829_c0		1.65942	0.00941991
comp1872405_c0	CAN67892	1.65942	0.00941991
comp1873748_c0		-1.65942	0.00941991
comp187528_c0		-1.65942	0.00941991
comp1875557_c0		-1.65942	0.00941991
comp1876272_c0	XP_001952026	-1.65942	0.00941991
comp1880887_c0		-1.65942	0.00941991
comp1881318_c0		1.65942	0.00941991
comp1882281_c0	XP_003598065	1.65942	0.00941991
comp1882823_c0		1.65942	0.00941991
comp1883_c0	XP_003608415	-1.65942	0.00941991
comp1886719_c0		-1.65942	0.00941991
comp1887236_c0		1.65942	0.00941991
comp1889549_c0		1.65942	0.00941991
comp1890651_c0		1.65942	0.00941991
comp1896586_c0		1.65942	0.00941991
comp1899091_c0		-1.65942	0.00941991
comp1901014_c0		1.65942	0.00941991
comp1903719_c0		-1.65942	0.00941991
comp19154_c0		-1.65942	0.00941991
comp1922106_c0		-1.65942	0.00941991
comp1922279_c0		-1.65942	0.00941991
comp1924014_c0		1.65942	0.00941991
comp1924414_c0		-1.65942	0.00941991
comp1932943_c0		-1.65942	0.00941991
comp1935047_c0		-1.65942	0.00941991
comp1941539_c0	XP_003592708	-1.65942	0.00941991
comp1946163_c0		1.65942	0.00941991
comp1952007_c0	ADW77269	-1.65942	0.00941991
comp1957613_c0	XP_003615980	1.65942	0.00941991
comp1959998_c0	XP_003608654	-1.65942	0.00941991
comp1961432_c0	XP_003523979	-1.65942	0.00941991
comp1965430_c0		-1.65942	0.00941991
comp1976431_c0		1.65942	0.00941991
comp1978305_c0	ABD32279	-1.65942	0.00941991
comp1986_c0	XP_003599549	1.65942	0.00941991
comp1994557_c0		-1.65942	0.00941991
comp1998630_c0		1.65942	0.00941991
comp2004546_c0		-1.65942	0.00941991
comp2009844_c0		-1.65942	0.00941991
comp2015583_c0		1.65942	0.00941991
comp2016_c0		1.65942	0.00941991
comp2045524_c0		1.65942	0.00941991
comp205121_c0		1.65942	0.00941991
comp2053191_c0		-1.65942	0.00941991
comp2054706_c0		1.65942	0.00941991
comp2068900_c0		-1.65942	0.00941991
comp2076121_c0		-1.65942	0.00941991
comp2086_c0		-1.65942	0.00941991
comp2089548_c0		-1.65942	0.00941991
comp2091529_c0	XP_003617465	-1.65942	0.00941991
comp2104115_c0		1.65942	0.00941991
comp2123903_c0	XP_003594816	1.65942	0.00941991
comp2129087_c0		-1.65942	0.00941991
comp2133440_c0	XP_003525687	-1.65942	0.00941991
comp2140337_c0		1.65942	0.00941991
comp2149200_c0		-1.65942	0.00941991
comp220395_c0	XP_003621427	-1.65942	0.00941991
comp2232137_c0		1.65942	0.00941991
comp2244767_c0		-1.65942	0.00941991
comp225970_c0		1.65942	0.00941991
comp22893_c0		1.65942	0.00941991
comp230_c0	XP_003636192	-1.65942	0.00941991
comp2337730_c0		1.65942	0.00941991
comp2338_c0		1.65942	0.00941991
comp23569_c0		1.65942	0.00941991
comp2383282_c0		-1.65942	0.00941991
comp239073_c0		1.65942	0.00941991
comp23915_c0		-1.65942	0.00941991
comp24009_c0		-1.65942	0.00941991
comp2401895_c0		1.65942	0.00941991
comp2421961_c0		-1.65942	0.00941991
comp24275_c0	XP_003600312	-1.65942	0.00941991
comp2427985_c0		1.65942	0.00941991
comp2434_c0	XP_003602179	1.65942	0.00941991
comp24413_c0		1.65942	0.00941991
comp244938_c0		1.65942	0.00941991
comp2450204_c0		1.65942	0.00941991
comp24508_c0	XP_002328805	1.65942	0.00941991
comp24603_c0		-1.65942	0.00941991
comp246169_c0		-1.65942	0.00941991
comp2490_c0		-1.65942	0.00941991
comp24924_c0		-1.65942	0.00941991
comp25376_c0		1.65942	0.00941991
comp25396_c0	XP_003593331	-1.65942	0.00941991
comp2564615_c0		-1.65942	0.00941991
comp25918_c0		-1.65942	0.00941991
comp261280_c0		-1.65942	0.00941991
comp2620805_c0		1.65942	0.00941991
comp26215_c0	XP_003636997	-1.65942	0.00941991
comp2621_c0		-1.65942	0.00941991
comp26285_c0		-1.65942	0.00941991
comp2685_c0		1.65942	0.00941991
comp2689297_c0		1.65942	0.00941991
comp26927_c0		-1.65942	0.00941991
comp2711_c0		-1.65942	0.00941991
comp27398_c0	XP_003610221	1.65942	0.00941991
comp2741_c0		1.65942	0.00941991
comp27470_c0	XP_003637457	1.65942	0.00941991
comp27494_c0		-1.65942	0.00941991
comp27515_c0		-1.65942	0.00941991
comp282770_c0		-1.65942	0.00941991
comp28284_c0	XP_003588552	-1.65942	0.00941991
comp28401_c0	XP_003606592	1.65942	0.00941991
comp28418_c0	XP_003618379	-1.65942	0.00941991
comp29031_c0		1.65942	0.00941991
comp29220_c0		-1.65942	0.00941991
comp294729_c0	XP_003592345	1.65942	0.00941991
comp2957_c0		1.65942	0.00941991
comp29642_c0		-1.65942	0.00941991
comp29762_c0		1.65942	0.00941991
comp30075_c0	XP_003623645	-1.65942	0.00941991
comp30077_c0		1.65942	0.00941991
comp303604_c0		1.65942	0.00941991
comp3046_c0	XP_003622167	-1.65942	0.00941991
comp30566_c0		1.65942	0.00941991
comp30647_c0		1.65942	0.00941991
comp30680_c0		-1.65942	0.00941991
comp30800_c0	XP_003530863	-1.65942	0.00941991
comp308347_c0	ABS32230	1.65942	0.00941991
comp3084_c0	XP_003592989	1.65942	0.00941991
comp30913_c0	XP_003629138	-1.65942	0.00941991
comp31017_c0		-1.65942	0.00941991
comp310614_c0		1.65942	0.00941991
comp31245_c0		1.65942	0.00941991
comp31508_c0	XP_003595922	1.65942	0.00941991
comp31768_c0		-1.65942	0.00941991
comp31805_c0		1.65942	0.00941991
comp31835_c0	XP_003627261	-1.65942	0.00941991
comp318878_c0		-1.65942	0.00941991
comp32388_c0		1.65942	0.00941991
comp32449_c0		-1.65942	0.00941991
comp32719_c0		1.65942	0.00941991
comp327529_c0		-1.65942	0.00941991
comp33137_c0	XP_003543881	-1.65942	0.00941991
comp332964_c0		1.65942	0.00941991
comp33581_c0		-1.65942	0.00941991
comp33718_c0		1.65942	0.00941991
comp3377_c0		-1.65942	0.00941991
comp3383_c0	XP_003590778	1.65942	0.00941991
comp34359_c0		-1.65942	0.00941991
comp344953_c0		1.65942	0.00941991
comp34549_c0		-1.65942	0.00941991
comp34677_c0		1.65942	0.00941991
comp34712_c0		1.65942	0.00941991
comp34715_c0		-1.65942	0.00941991
comp34844_c0	XP_003597690	1.65942	0.00941991
comp349086_c0		1.65942	0.00941991
comp35002_c0		1.65942	0.00941991
comp35101_c0	AEV42258	1.65942	0.00941991
comp35325_c0		1.65942	0.00941991
comp3534_c0		-1.65942	0.00941991
comp35352_c0	XP_003596680	-1.65942	0.00941991
comp3535_c0		-1.65942	0.00941991
comp35487_c0		1.65942	0.00941991
comp3560_c0		1.65942	0.00941991
comp357661_c0		1.65942	0.00941991
comp3576_c0		-1.65942	0.00941991
comp35875_c0		1.65942	0.00941991
comp35907_c0	XP_003542164	1.65942	0.00941991
comp3592_c0		-1.65942	0.00941991
comp36046_c0		-1.65942	0.00941991
comp36117_c0		-1.65942	0.00941991
comp362995_c0		-1.65942	0.00941991
comp36386_c0		1.65942	0.00941991
comp364646_c0		1.65942	0.00941991
comp36468_c0		1.65942	0.00941991
comp36520_c0	XP_003630050	-1.65942	0.00941991
comp3654_c0		-1.65942	0.00941991
comp36644_c0		1.65942	0.00941991
comp36664_c0		1.65942	0.00941991
comp369309_c0		-1.65942	0.00941991
comp37041_c0		1.65942	0.00941991
comp370966_c0		1.65942	0.00941991
comp37179_c0		1.65942	0.00941991
comp37216_c0	XP_003528170	-1.65942	0.00941991
comp373100_c0	XP_003605979	1.65942	0.00941991
comp37739_c0		-1.65942	0.00941991
comp378502_c0		1.65942	0.00941991
comp37993_c0	XP_003517639	-1.65942	0.00941991
comp3808_c0		1.65942	0.00941991
comp38095_c0		-1.65942	0.00941991
comp38237_c0		1.65942	0.00941991
comp38301_c0	XP_003597151	-1.65942	0.00941991
comp38781_c0		-1.65942	0.00941991
comp389283_c0		1.65942	0.00941991
comp391077_c0	XP_003596526	1.65942	0.00941991
comp39355_c0		1.65942	0.00941991
comp393590_c0		-1.65942	0.00941991
comp395374_c0		-1.65942	0.00941991
comp39558_c0	XP_003605974	1.65942	0.00941991
comp3981_c0	XP_003596946	-1.65942	0.00941991
comp39855_c0	ABD32334;ABD32757	1.65942	0.00941991
comp3988_c0		-1.65942	0.00941991
comp401720_c0		-1.65942	0.00941991
comp403595_c0	XP_003590591	1.65942	0.00941991
comp40383_c0		1.65942	0.00941991
comp40404_c0		1.65942	0.00941991
comp40469_c0		1.65942	0.00941991
comp40568_c0	ABB00038	-1.65942	0.00941991
comp40635_c0		1.65942	0.00941991
comp40762_c0	XP_003617909	-1.65942	0.00941991
comp4077_c0		-1.65942	0.00941991
comp40784_c0		-1.65942	0.00941991
comp40956_c0		-1.65942	0.00941991
comp41032_c0		-1.65942	0.00941991
comp41160_c0		1.65942	0.00941991
comp41215_c0		-1.65942	0.00941991
comp41232_c0	XP_003613985	-1.65942	0.00941991
comp415159_c0		-1.65942	0.00941991
comp41586_c0		-1.65942	0.00941991
comp41643_c0		-1.65942	0.00941991
comp41846_c0		-1.65942	0.00941991
comp42046_c0		1.65942	0.00941991
comp42188_c0	XP_003599073	1.65942	0.00941991
comp42215_c0	XP_003596687	-1.65942	0.00941991
comp422804_c0	AEM36070	-1.65942	0.00941991
comp424567_c0		1.65942	0.00941991
comp42528_c0		1.65942	0.00941991
comp42540_c0		1.65942	0.00941991
comp42683_c0	XP_003636253	1.65942	0.00941991
comp42775_c0	ACS94037	-1.65942	0.00941991
comp428104_c0		1.65942	0.00941991
comp42939_c1		-1.65942	0.00941991
comp429495_c0		-1.65942	0.00941991
comp4304_c0		1.65942	0.00941991
comp43087_c0	XP_003630603	-1.65942	0.00941991
comp43171_c0	XP_003595366	-1.65942	0.00941991
comp43270_c0		1.65942	0.00941991
comp43386_c0		-1.65942	0.00941991
comp433873_c0		1.65942	0.00941991
comp43462_c0		-1.65942	0.00941991
comp43793_c0		-1.65942	0.00941991
comp44056_c0		1.65942	0.00941991
comp4418_c0	XP_003611015	-1.65942	0.00941991
comp444372_c0		1.65942	0.00941991
comp44543_c0	XP_003525716	1.65942	0.00941991
comp44712_c0		-1.65942	0.00941991
comp449229_c0	XP_003616606	1.65942	0.00941991
comp449289_c0		-1.65942	0.00941991
comp44974_c0		-1.65942	0.00941991
comp450612_c0		-1.65942	0.00941991
comp45061_c0	XP_003620872	-1.65942	0.00941991
comp45123_c0		-1.65942	0.00941991
comp451809_c0		-1.65942	0.00941991
comp451847_c0		-1.65942	0.00941991
comp451957_c0	XP_003613090	-1.65942	0.00941991
comp452802_c0		-1.65942	0.00941991
comp45453_c0		1.65942	0.00941991
comp454544_c0		1.65942	0.00941991
comp455216_c0		1.65942	0.00941991
comp455249_c0		1.65942	0.00941991
comp456393_c0		1.65942	0.00941991
comp45723_c0		1.65942	0.00941991
comp458795_c0		-1.65942	0.00941991
comp460161_c0		-1.65942	0.00941991
comp46021_c0		1.65942	0.00941991
comp46099_c0		-1.65942	0.00941991
comp462009_c0		-1.65942	0.00941991
comp46305_c1		1.65942	0.00941991
comp4685_c0	ABN09044	1.65942	0.00941991
comp468773_c0		-1.65942	0.00941991
comp46898_c0	XP_003617051	-1.65942	0.00941991
comp46914_c0		1.65942	0.00941991
comp47038_c0		1.65942	0.00941991
comp47090_c0	AAB49449	1.65942	0.00941991
comp47257_c0		-1.65942	0.00941991
comp47647_c0	XP_003603295	-1.65942	0.00941991
comp477708_c0	XP_003625121	1.65942	0.00941991
comp47775_c0	ABO52812	1.65942	0.00941991
comp47920_c0	XP_003600538	1.65942	0.00941991
comp4800_c0		1.65942	0.00941991
comp48034_c0		1.65942	0.00941991
comp48035_c0	XP_003551773	1.65942	0.00941991
comp481124_c0		-1.65942	0.00941991
comp48371_c0	XP_003636077	-1.65942	0.00941991
comp48379_c0		1.65942	0.00941991
comp4840_c0		-1.65942	0.00941991
comp48431_c0		1.65942	0.00941991
comp48503_c0		1.65942	0.00941991
comp487335_c0		-1.65942	0.00941991
comp48760_c0		1.65942	0.00941991
comp488369_c0		1.65942	0.00941991
comp488894_c0	XP_003610408	1.65942	0.00941991
comp48919_c0		1.65942	0.00941991
comp490436_c0		-1.65942	0.00941991
comp4910_c0	XP_003591422	-1.65942	0.00941991
comp491172_c0		-1.65942	0.00941991
comp491456_c0		1.65942	0.00941991
comp49261_c0	XP_003628959;XP_003612695	1.65942	0.00941991
comp494336_c0		-1.65942	0.00941991
comp496463_c0		-1.65942	0.00941991
comp4976_c0		1.65942	0.00941991
comp49830_c0		1.65942	0.00941991
comp498543_c0		-1.65942	0.00941991
comp499293_c0		-1.65942	0.00941991
comp4994_c0		1.65942	0.00941991
comp50172_c0		-1.65942	0.00941991
comp501868_c0		-1.65942	0.00941991
comp50217_c0	XP_003612169	-1.65942	0.00941991
comp5075_c0		1.65942	0.00941991
comp50882_c0		1.65942	0.00941991
comp509846_c0		-1.65942	0.00941991
comp509895_c0		1.65942	0.00941991
comp51029_c0		1.65942	0.00941991
comp510625_c0	XP_003624971	-1.65942	0.00941991
comp511999_c0		1.65942	0.00941991
comp5131_c0		1.65942	0.00941991
comp51823_c0	XP_003531156	-1.65942	0.00941991
comp5191_c0	XP_003622403	-1.65942	0.00941991
comp520088_c0	XP_003596679	-1.65942	0.00941991
comp520940_c0		1.65942	0.00941991
comp5211_c0		1.65942	0.00941991
comp522784_c0		-1.65942	0.00941991
comp523916_c0		-1.65942	0.00941991
comp523944_c0		-1.65942	0.00941991
comp524994_c0		-1.65942	0.00941991
comp52749_c0		-1.65942	0.00941991
comp52776_c0		1.65942	0.00941991
comp532332_c0		1.65942	0.00941991
comp53319_c0		-1.65942	0.00941991
comp53325_c0		1.65942	0.00941991
comp535580_c0		1.65942	0.00941991
comp535652_c0		-1.65942	0.00941991
comp5356_c0	ABJ88942	1.65942	0.00941991
comp536004_c0		-1.65942	0.00941991
comp536652_c0		-1.65942	0.00941991
comp537421_c0		-1.65942	0.00941991
comp537737_c0		-1.65942	0.00941991
comp539403_c0		1.65942	0.00941991
comp53969_c0		1.65942	0.00941991
comp539768_c0		1.65942	0.00941991
comp542189_c0		-1.65942	0.00941991
comp543425_c0		1.65942	0.00941991
comp543959_c0		1.65942	0.00941991
comp544116_c0	ABD32759	-1.65942	0.00941991
comp54537_c0		1.65942	0.00941991
comp545560_c0		1.65942	0.00941991
comp545637_c0		-1.65942	0.00941991
comp546940_c0		-1.65942	0.00941991
comp547121_c0		1.65942	0.00941991
comp54752_c0		-1.65942	0.00941991
comp547957_c0	XP_003607747	-1.65942	0.00941991
comp548253_c0	XP_003596687	1.65942	0.00941991
comp548996_c0		1.65942	0.00941991
comp549670_c0		-1.65942	0.00941991
comp54_c0		-1.65942	0.00941991
comp550935_c0		-1.65942	0.00941991
comp550996_c0	ACJ85598	-1.65942	0.00941991
comp552800_c0		1.65942	0.00941991
comp554053_c0		1.65942	0.00941991
comp559773_c0	XP_003606579	-1.65942	0.00941991
comp5599_c0	XP_003625453	1.65942	0.00941991
comp563405_c0		-1.65942	0.00941991
comp5648_c0	XP_002514215	-1.65942	0.00941991
comp565894_c0		1.65942	0.00941991
comp57194_c0		-1.65942	0.00941991
comp57310_c0	XP_003520941	-1.65942	0.00941991
comp573244_c0		-1.65942	0.00941991
comp575132_c0		-1.65942	0.00941991
comp576260_c0	XP_003619000	-1.65942	0.00941991
comp579850_c0		-1.65942	0.00941991
comp579908_c0		-1.65942	0.00941991
comp582501_c0		1.65942	0.00941991
comp583028_c0	XP_003613200	-1.65942	0.00941991
comp587575_c0		-1.65942	0.00941991
comp5884_c0		-1.65942	0.00941991
comp588886_c0		1.65942	0.00941991
comp593892_c0		-1.65942	0.00941991
comp594075_c0		1.65942	0.00941991
comp596552_c0	XP_003621743	1.65942	0.00941991
comp599113_c0		-1.65942	0.00941991
comp600062_c0		-1.65942	0.00941991
comp600380_c0		1.65942	0.00941991
comp601324_c0		-1.65942	0.00941991
comp60158_c1		-1.65942	0.00941991
comp601825_c0		1.65942	0.00941991
comp602120_c0		1.65942	0.00941991
comp602560_c0		1.65942	0.00941991
comp605612_c0		-1.65942	0.00941991
comp606073_c0		-1.65942	0.00941991
comp606516_c0		-1.65942	0.00941991
comp608233_c0		-1.65942	0.00941991
comp608514_c0		-1.65942	0.00941991
comp609744_c0		-1.65942	0.00941991
comp610848_c0		1.65942	0.00941991
comp610885_c0	XP_003609514	1.65942	0.00941991
comp610986_c0		1.65942	0.00941991
comp6112_c0	XP_003624876	1.65942	0.00941991
comp6129_c0		-1.65942	0.00941991
comp614091_c0		-1.65942	0.00941991
comp614151_c0		-1.65942	0.00941991
comp6151_c0	XP_003608612	-1.65942	0.00941991
comp615633_c0		1.65942	0.00941991
comp619085_c0		-1.65942	0.00941991
comp6210_c0		-1.65942	0.00941991
comp621391_c0		1.65942	0.00941991
comp622869_c0		-1.65942	0.00941991
comp624277_c0	XP_003596679	-1.65942	0.00941991
comp624839_c0		1.65942	0.00941991
comp628719_c0		1.65942	0.00941991
comp630881_c0		1.65942	0.00941991
comp631516_c0	ACF19651	1.65942	0.00941991
comp632500_c0		1.65942	0.00941991
comp635591_c0		-1.65942	0.00941991
comp635674_c0		1.65942	0.00941991
comp6375_c0		-1.65942	0.00941991
comp644537_c0		1.65942	0.00941991
comp648807_c0		1.65942	0.00941991
comp64_c0		1.65942	0.00941991
comp655087_c0		-1.65942	0.00941991
comp65551_c0		1.65942	0.00941991
comp655946_c0		-1.65942	0.00941991
comp660144_c0		1.65942	0.00941991
comp661980_c0		1.65942	0.00941991
comp6638_c0		-1.65942	0.00941991
comp664452_c0		-1.65942	0.00941991
comp665038_c0		-1.65942	0.00941991
comp665298_c0	XP_003602445	-1.65942	0.00941991
comp665303_c0		-1.65942	0.00941991
comp667482_c0		-1.65942	0.00941991
comp668209_c0		1.65942	0.00941991
comp668421_c0		1.65942	0.00941991
comp668856_c0	ACU13130	1.65942	0.00941991
comp669068_c0		1.65942	0.00941991
comp670076_c0		1.65942	0.00941991
comp670584_c0		-1.65942	0.00941991
comp670661_c0		-1.65942	0.00941991
comp671246_c0		1.65942	0.00941991
comp671288_c0		-1.65942	0.00941991
comp67224_c0		1.65942	0.00941991
comp672781_c0		1.65942	0.00941991
comp678660_c0		-1.65942	0.00941991
comp679039_c0		1.65942	0.00941991
comp679108_c0		1.65942	0.00941991
comp679247_c0		1.65942	0.00941991
comp6793_c0	XP_002309297	1.65942	0.00941991
comp679479_c0		1.65942	0.00941991
comp680045_c0		1.65942	0.00941991
comp680820_c0		1.65942	0.00941991
comp681720_c0		-1.65942	0.00941991
comp681842_c0		1.65942	0.00941991
comp682279_c0	XP_003527647	1.65942	0.00941991
comp68474_c0		-1.65942	0.00941991
comp684755_c0		1.65942	0.00941991
comp685040_c0		-1.65942	0.00941991
comp685639_c0		-1.65942	0.00941991
comp686267_c0	ABD28498	-1.65942	0.00941991
comp6866_c0		1.65942	0.00941991
comp687055_c0		1.65942	0.00941991
comp687096_c0		-1.65942	0.00941991
comp688872_c0		-1.65942	0.00941991
comp689284_c0		-1.65942	0.00941991
comp68948_c1		-1.65942	0.00941991
comp690410_c0		1.65942	0.00941991
comp691232_c0		-1.65942	0.00941991
comp692147_c0		1.65942	0.00941991
comp692171_c0		1.65942	0.00941991
comp692717_c0		-1.65942	0.00941991
comp694623_c0		1.65942	0.00941991
comp695738_c0		1.65942	0.00941991
comp696038_c0		-1.65942	0.00941991
comp69695_c1		1.65942	0.00941991
comp697288_c0	XP_003638604	1.65942	0.00941991
comp697922_c0		1.65942	0.00941991
comp69914_c0		-1.65942	0.00941991
comp70027_c0	ABD32333	1.65942	0.00941991
comp7049_c0		1.65942	0.00941991
comp707834_c0		-1.65942	0.00941991
comp70910_c0		-1.65942	0.00941991
comp710045_c0		1.65942	0.00941991
comp710062_c0		1.65942	0.00941991
comp71122_c1		1.65942	0.00941991
comp712399_c0	XP_003545904	1.65942	0.00941991
comp715881_c0		1.65942	0.00941991
comp716553_c0		-1.65942	0.00941991
comp716703_c0		1.65942	0.00941991
comp718756_c0		-1.65942	0.00941991
comp720527_c0		-1.65942	0.00941991
comp721731_c0	ABN08462	-1.65942	0.00941991
comp725178_c0	XP_003622896	1.65942	0.00941991
comp725508_c0		1.65942	0.00941991
comp727503_c0	XP_003617308	-1.65942	0.00941991
comp732347_c0		-1.65942	0.00941991
comp733046_c0		1.65942	0.00941991
comp736126_c0		1.65942	0.00941991
comp738066_c0		1.65942	0.00941991
comp7411_c0		-1.65942	0.00941991
comp74168_c0		1.65942	0.00941991
comp743_c0		1.65942	0.00941991
comp745151_c0		-1.65942	0.00941991
comp7468_c0		-1.65942	0.00941991
comp747488_c0		1.65942	0.00941991
comp753284_c0	BAG50053	-1.65942	0.00941991
comp753686_c0		1.65942	0.00941991
comp756366_c0	ACX85638	1.65942	0.00941991
comp759642_c0	NP_850466	1.65942	0.00941991
comp759853_c0		1.65942	0.00941991
comp760346_c0		-1.65942	0.00941991
comp760406_c0	XP_003630834	-1.65942	0.00941991
comp760414_c0		1.65942	0.00941991
comp761166_c0		1.65942	0.00941991
comp761321_c0		-1.65942	0.00941991
comp761356_c0		-1.65942	0.00941991
comp761575_c0		-1.65942	0.00941991
comp762177_c0	XP_003600221	1.65942	0.00941991
comp762394_c0	XP_003615535	1.65942	0.00941991
comp762494_c0		-1.65942	0.00941991
comp764118_c0		-1.65942	0.00941991
comp764149_c0		1.65942	0.00941991
comp764340_c0		1.65942	0.00941991
comp764406_c0		-1.65942	0.00941991
comp764417_c0		-1.65942	0.00941991
comp764479_c0	ABD32732	1.65942	0.00941991
comp764672_c0		1.65942	0.00941991
comp764709_c0		1.65942	0.00941991
comp765114_c0	XP_003588700	1.65942	0.00941991
comp765202_c0		-1.65942	0.00941991
comp765332_c0		1.65942	0.00941991
comp765475_c0		1.65942	0.00941991
comp765804_c0		1.65942	0.00941991
comp766690_c0		1.65942	0.00941991
comp767343_c0		-1.65942	0.00941991
comp767504_c0		1.65942	0.00941991
comp767600_c0		-1.65942	0.00941991
comp767896_c0		1.65942	0.00941991
comp768764_c0	XP_003518490	1.65942	0.00941991
comp769873_c0		1.65942	0.00941991
comp770018_c0		-1.65942	0.00941991
comp770113_c0		1.65942	0.00941991
comp770397_c0		-1.65942	0.00941991
comp771881_c0		-1.65942	0.00941991
comp772128_c0		1.65942	0.00941991
comp772640_c0	XP_003592748	-1.65942	0.00941991
comp773483_c0		1.65942	0.00941991
comp774602_c0		-1.65942	0.00941991
comp775704_c0		-1.65942	0.00941991
comp775769_c0		1.65942	0.00941991
comp775966_c0		-1.65942	0.00941991
comp776702_c0		1.65942	0.00941991
comp776818_c0		1.65942	0.00941991
comp777387_c0		-1.65942	0.00941991
comp777719_c0	XP_003629721	1.65942	0.00941991
comp778834_c0	XP_003609676	1.65942	0.00941991
comp778954_c0		-1.65942	0.00941991
comp779087_c0		1.65942	0.00941991
comp779145_c0		-1.65942	0.00941991
comp780045_c0	CAN65188	1.65942	0.00941991
comp780700_c0		-1.65942	0.00941991
comp784387_c0		1.65942	0.00941991
comp785743_c0	XP_003598788	1.65942	0.00941991
comp786604_c0		1.65942	0.00941991
comp786743_c0		-1.65942	0.00941991
comp787096_c0		1.65942	0.00941991
comp787388_c0		-1.65942	0.00941991
comp787852_c0		-1.65942	0.00941991
comp788303_c0		1.65942	0.00941991
comp788838_c0		-1.65942	0.00941991
comp788876_c0		1.65942	0.00941991
comp789571_c0		-1.65942	0.00941991
comp789866_c0		1.65942	0.00941991
comp790595_c0		1.65942	0.00941991
comp791122_c0	XP_003621949	1.65942	0.00941991
comp791700_c0		-1.65942	0.00941991
comp793049_c0		-1.65942	0.00941991
comp793424_c0	XP_003608612	-1.65942	0.00941991
comp793582_c0		-1.65942	0.00941991
comp793613_c0		-1.65942	0.00941991
comp796061_c0		1.65942	0.00941991
comp796496_c0		1.65942	0.00941991
comp797006_c0		-1.65942	0.00941991
comp797280_c0		1.65942	0.00941991
comp797899_c0		1.65942	0.00941991
comp798112_c0		-1.65942	0.00941991
comp798724_c0		1.65942	0.00941991
comp799806_c0		1.65942	0.00941991
comp7999_c0		1.65942	0.00941991
comp800575_c0		1.65942	0.00941991
comp801527_c0		-1.65942	0.00941991
comp802551_c0		-1.65942	0.00941991
comp802_c0	XP_003625051	-1.65942	0.00941991
comp803743_c0		-1.65942	0.00941991
comp803983_c0	XP_003608618	-1.65942	0.00941991
comp804176_c0	XP_003605497	-1.65942	0.00941991
comp805851_c0		1.65942	0.00941991
comp807277_c0		-1.65942	0.00941991
comp807920_c0		-1.65942	0.00941991
comp809449_c0		-1.65942	0.00941991
comp810280_c0		-1.65942	0.00941991
comp810871_c0		1.65942	0.00941991
comp812067_c0		1.65942	0.00941991
comp813236_c0	XP_003541442	1.65942	0.00941991
comp8143_c0		-1.65942	0.00941991
comp815202_c0		-1.65942	0.00941991
comp815949_c0	CAN71931	1.65942	0.00941991
comp816240_c0		1.65942	0.00941991
comp816496_c0		1.65942	0.00941991
comp816533_c0		-1.65942	0.00941991
comp820187_c0		-1.65942	0.00941991
comp8216_c0	XP_003616928	1.65942	0.00941991
comp824025_c0		-1.65942	0.00941991
comp824294_c0	XP_003598816	-1.65942	0.00941991
comp827290_c0		-1.65942	0.00941991
comp827832_c0		-1.65942	0.00941991
comp827995_c0		-1.65942	0.00941991
comp8280_c0		1.65942	0.00941991
comp8291_c0		1.65942	0.00941991
comp830721_c0		-1.65942	0.00941991
comp831969_c0		1.65942	0.00941991
comp8424_c0		1.65942	0.00941991
comp844002_c0		-1.65942	0.00941991
comp8455_c0		1.65942	0.00941991
comp846469_c0		1.65942	0.00941991
comp848_c0		1.65942	0.00941991
comp851285_c0		-1.65942	0.00941991
comp852130_c0		1.65942	0.00941991
comp8524_c0	XP_003550612	1.65942	0.00941991
comp856056_c0		1.65942	0.00941991
comp856733_c0		1.65942	0.00941991
comp8578_c0	XP_003606519	1.65942	0.00941991
comp865874_c0		-1.65942	0.00941991
comp865941_c0		-1.65942	0.00941991
comp868873_c0		1.65942	0.00941991
comp870170_c0		-1.65942	0.00941991
comp8725_c0		1.65942	0.00941991
comp876067_c0		1.65942	0.00941991
comp880606_c0		1.65942	0.00941991
comp883188_c0		1.65942	0.00941991
comp883255_c0		1.65942	0.00941991
comp883303_c0	CAN68020	-1.65942	0.00941991
comp883871_c0		-1.65942	0.00941991
comp884399_c0	XP_003601573	-1.65942	0.00941991
comp884474_c0		-1.65942	0.00941991
comp884757_c0		1.65942	0.00941991
comp884883_c0		1.65942	0.00941991
comp885147_c0		1.65942	0.00941991
comp885282_c0	XP_003630632	1.65942	0.00941991
comp885558_c0	XP_003621433	1.65942	0.00941991
comp886019_c0		-1.65942	0.00941991
comp886068_c0	ABN06088	1.65942	0.00941991
comp886381_c0		-1.65942	0.00941991
comp886744_c0		-1.65942	0.00941991
comp886844_c0		-1.65942	0.00941991
comp888140_c0		1.65942	0.00941991
comp889152_c0	XP_003598874	1.65942	0.00941991
comp889236_c0		-1.65942	0.00941991
comp889802_c0	XP_003636202	1.65942	0.00941991
comp889856_c0	XP_003613519	-1.65942	0.00941991
comp889897_c0		-1.65942	0.00941991
comp890660_c0		1.65942	0.00941991
comp890708_c0		-1.65942	0.00941991
comp890973_c0		-1.65942	0.00941991
comp891705_c0		-1.65942	0.00941991
comp891804_c0		1.65942	0.00941991
comp89210_c0		1.65942	0.00941991
comp892369_c0		-1.65942	0.00941991
comp892661_c0		1.65942	0.00941991
comp892723_c0		-1.65942	0.00941991
comp893196_c0	XP_003590736	1.65942	0.00941991
comp8933_c0		-1.65942	0.00941991
comp893518_c0		-1.65942	0.00941991
comp893849_c0		-1.65942	0.00941991
comp8945_c0		1.65942	0.00941991
comp894881_c0		1.65942	0.00941991
comp894923_c0		1.65942	0.00941991
comp894992_c0	XP_003606267	-1.65942	0.00941991
comp895526_c0		-1.65942	0.00941991
comp896012_c0		-1.65942	0.00941991
comp896663_c0		1.65942	0.00941991
comp898057_c0	XP_003531461	-1.65942	0.00941991
comp898202_c0		-1.65942	0.00941991
comp898827_c0	XP_003616094	-1.65942	0.00941991
comp900334_c0	XP_003598872	-1.65942	0.00941991
comp900810_c0		1.65942	0.00941991
comp901541_c0		1.65942	0.00941991
comp901973_c0		-1.65942	0.00941991
comp901983_c0		1.65942	0.00941991
comp902201_c0		1.65942	0.00941991
comp902204_c0		1.65942	0.00941991
comp902510_c0		-1.65942	0.00941991
comp902925_c0		-1.65942	0.00941991
comp903350_c0		1.65942	0.00941991
comp903999_c0		-1.65942	0.00941991
comp904238_c0	XP_003604480	-1.65942	0.00941991
comp904288_c0		-1.65942	0.00941991
comp904343_c0		1.65942	0.00941991
comp904368_c0		-1.65942	0.00941991
comp904783_c0		-1.65942	0.00941991
comp905643_c0		1.65942	0.00941991
comp906171_c0		1.65942	0.00941991
comp906722_c0		-1.65942	0.00941991
comp907574_c0		-1.65942	0.00941991
comp908710_c0		-1.65942	0.00941991
comp910248_c0		1.65942	0.00941991
comp910249_c0		-1.65942	0.00941991
comp910379_c0		1.65942	0.00941991
comp910919_c0		-1.65942	0.00941991
comp911865_c0		-1.65942	0.00941991
comp913094_c0		1.65942	0.00941991
comp9135_c0		-1.65942	0.00941991
comp913870_c0		-1.65942	0.00941991
comp914608_c0	XP_003530612	1.65942	0.00941991
comp914757_c0		1.65942	0.00941991
comp916054_c0		1.65942	0.00941991
comp9161_c0		1.65942	0.00941991
comp9163_c0		1.65942	0.00941991
comp917586_c0		1.65942	0.00941991
comp918919_c0		1.65942	0.00941991
comp919348_c0	CAN66566	1.65942	0.00941991
comp919619_c0		-1.65942	0.00941991
comp920177_c0		1.65942	0.00941991
comp921670_c0		1.65942	0.00941991
comp921973_c0		1.65942	0.00941991
comp922820_c0		1.65942	0.00941991
comp922935_c0		-1.65942	0.00941991
comp923631_c0		-1.65942	0.00941991
comp924420_c0	XP_003617752	-1.65942	0.00941991
comp927201_c0	ABC59082	-1.65942	0.00941991
comp928224_c0		-1.65942	0.00941991
comp929097_c0		-1.65942	0.00941991
comp930116_c0		1.65942	0.00941991
comp930331_c0		-1.65942	0.00941991
comp931822_c0		1.65942	0.00941991
comp931888_c0	XP_003595763	1.65942	0.00941991
comp932273_c0		-1.65942	0.00941991
comp932311_c0		-1.65942	0.00941991
comp932513_c0		1.65942	0.00941991
comp932823_c0		-1.65942	0.00941991
comp9353_c0		1.65942	0.00941991
comp9361_c0		1.65942	0.00941991
comp937209_c0		1.65942	0.00941991
comp9373_c0		-1.65942	0.00941991
comp937501_c0		-1.65942	0.00941991
comp938326_c0		1.65942	0.00941991
comp940507_c0		-1.65942	0.00941991
comp944300_c0		-1.65942	0.00941991
comp945053_c0		1.65942	0.00941991
comp945436_c0		1.65942	0.00941991
comp945547_c0	XP_003588832	-1.65942	0.00941991
comp946325_c0		1.65942	0.00941991
comp947997_c0		-1.65942	0.00941991
comp953322_c0		1.65942	0.00941991
comp953702_c0		-1.65942	0.00941991
comp954261_c0		1.65942	0.00941991
comp954920_c0	XP_003610177	-1.65942	0.00941991
comp956201_c0		-1.65942	0.00941991
comp9572_c0	XP_003595094	1.65942	0.00941991
comp958850_c0		1.65942	0.00941991
comp9603_c0	XP_003616289	1.65942	0.00941991
comp961664_c0		-1.65942	0.00941991
comp962234_c0		-1.65942	0.00941991
comp962612_c0	ABD28305	1.65942	0.00941991
comp963061_c0		-1.65942	0.00941991
comp963267_c0		-1.65942	0.00941991
comp966510_c0		1.65942	0.00941991
comp968230_c0	XP_003627545	1.65942	0.00941991
comp968422_c0		-1.65942	0.00941991
comp9701_c0		1.65942	0.00941991
comp974037_c0	XP_003617466	1.65942	0.00941991
comp9745_c0		-1.65942	0.00941991
comp974672_c0		-1.65942	0.00941991
comp974730_c0	XP_003605730	1.65942	0.00941991
comp9779_c0	XP_003601470	-1.65942	0.00941991
comp978220_c0		1.65942	0.00941991
comp979529_c0		-1.65942	0.00941991
comp980588_c0	XP_003602804	-1.65942	0.00941991
comp982443_c0		1.65942	0.00941991
comp983647_c0	XP_003602907	-1.65942	0.00941991
comp984725_c0	ABD28426	-1.65942	0.00941991
comp984800_c0	XP_003541387	1.65942	0.00941991
comp987746_c0		1.65942	0.00941991
comp991931_c0		1.65942	0.00941991
comp992789_c0		-1.65942	0.00941991
comp996417_c0		1.65942	0.00941991
comp997401_c0		-1.65942	0.00941991
comp997902_c0		1.65942	0.00941991
comp51464_c0		-4.87841	0.00944717
comp67688_c0	XP_003607978;XP_003593772;XP_003613919	4.90954	0.00948381
comp50762_c0		4.21732	0.00951673

## Sheet: D5 vs. D9
Tag	Protein	Fold.change	Adjusted.p.value
comp65594_c0		-5.84141	0.00813526
comp297967_c0	XP_003606140	-5.01595	0.00813526
comp60145_c2		4.86026	0.00813526
comp25390_c0	XP_003612868	-3.90985	0.00813526
comp344855_c0	NP_001237737	-3.75268	0.00813526
comp8188_c0		3.75268	0.00813526
comp300344_c0		3.45243	0.00813526
comp35124_c0		3.45243	0.00813526
comp59008_c0	XP_003600066	-5.95382	0.00813526
comp306505_c0	NP_739611	-3.94889	0.00813526
comp28585_c0	XP_003615565	-3.86918	0.00813526
comp2961_c0	XP_003593690	-3.12993	0.00813526
comp43290_c0	ABD28627	4.26759	0.00813526
comp48543_c0		-4.6459	0.00813526
comp2182_c0		-2.96934	0.00813526
comp278359_c0		-2.96934	0.00813526
comp36217_c0	XP_003599063	-2.96934	0.00813526
comp619415_c0		-3.45153	0.00813526
comp14252_c0		-2.78034	0.00813526
comp388404_c0	NP_739614	-2.78034	0.00813526
comp40132_c0	CAA73042	-2.78034	0.00813526
comp451247_c0		-2.78034	0.00813526
comp45655_c0		-2.78034	0.00813526
comp70499_c2		-2.78034	0.00813526
comp759317_c0		-2.78034	0.00813526
comp774352_c0	ABM55583	-2.78034	0.00813526
comp15512_c0		2.78034	0.00813526
comp155690_c0		2.78034	0.00813526
comp31890_c0		2.78034	0.00813526
comp398937_c0		2.78034	0.00813526
comp45472_c0		2.78034	0.00813526
comp723539_c0	XP_003540866	2.78034	0.00813526
comp449881_c0		-3.94827	0.00813526
comp351884_c0	XP_003629395	3.92831	0.00813526
comp492462_c0		3.70644	0.00813526
comp873019_c0	ABN08038	3.70644	0.00813526
comp1026834_c0	XP_003603233	2.54881	0.00813526
comp10285_c0	XP_003609882	2.54881	0.00813526
comp1057119_c0		2.54881	0.00813526
comp1077003_c0	XP_003617803	2.54881	0.00813526
comp1095909_c0		2.54881	0.00813526
comp11008_c0	ABB00038	2.54881	0.00813526
comp11228_c0		2.54881	0.00813526
comp1129526_c0		-2.54881	0.00813526
comp1139979_c0		2.54881	0.00813526
comp1174261_c0	XP_003629479	-2.54881	0.00813526
comp1955073_c0	CAN79845	2.54881	0.00813526
comp223_c0	XP_003517016	2.54881	0.00813526
comp3244_c0	CAN77560	2.54881	0.00813526
comp32746_c0		2.54881	0.00813526
comp328062_c0		-2.54881	0.00813526
comp33984_c0		-2.54881	0.00813526
comp347142_c0		-2.54881	0.00813526
comp35221_c0	XP_003529959	-2.54881	0.00813526
comp35437_c0		-2.54881	0.00813526
comp3584_c0		-2.54881	0.00813526
comp36216_c0		2.54881	0.00813526
comp45965_c0	XP_003598504;XP_003604841	2.54881	0.00813526
comp46331_c0		-2.54881	0.00813526
comp47390_c0	NP_001241556	2.54881	0.00813526
comp47754_c0		2.54881	0.00813526
comp512517_c0		2.54881	0.00813526
comp52398_c0		-2.54881	0.00813526
comp52408_c0		2.54881	0.00813526
comp54172_c0	XP_003540942	2.54881	0.00813526
comp5803_c0	XP_003621333	2.54881	0.00813526
comp6011_c0		2.54881	0.00813526
comp666566_c0	XP_003533917	2.54881	0.00813526
comp671153_c0		-2.54881	0.00813526
comp687706_c0		-2.54881	0.00813526
comp693230_c0		-2.54881	0.00813526
comp695387_c0		-2.54881	0.00813526
comp733225_c0	XP_003591269	-2.54881	0.00813526
comp758645_c0		2.54881	0.00813526
comp759111_c0		2.54881	0.00813526
comp762385_c0		-2.54881	0.00813526
comp770154_c0		-2.54881	0.00813526
comp791418_c0	ADD19808	-2.54881	0.00813526
comp792978_c0		2.54881	0.00813526
comp883386_c0	XP_003625294	2.54881	0.00813526
comp884883_c0		2.54881	0.00813526
comp886706_c0		-2.54881	0.00813526
comp886970_c0		2.54881	0.00813526
comp898729_c0	XP_003630028	2.54881	0.00813526
comp920128_c0		2.54881	0.00813526
comp974570_c0		-2.54881	0.00813526
comp67227_c1	XP_003601561	-6.49435	0.00813526
comp58147_c0	XP_003599136	6.67964	0.00813526
comp48794_c0		-4.3356	0.00813526
comp70382_c0	NP_001235011	3.84838	0.00813526
comp35213_c0		-3.31667	0.00813526
comp56649_c0	XP_003636865;XP_003592122	2.15827	0.00813526
comp38054_c0	XP_003588341	-3.18201	0.00813526
comp36494_c0		-3.82595	0.00813526
comp28284_c0	XP_003588552	2.3493	0.00813526
comp357661_c0		3.02887	0.00813526
comp464341_c0	XP_003548216	3.02887	0.00813526
comp48005_c0		3.02887	0.00813526
comp7770_c0	XP_003532397	3.02887	0.00813526
comp391402_c0	XP_003614286	-3.20006	0.00813526
comp52381_c0	XP_003609859;XP_003606104	-3.20006	0.00813526
comp7121_c0	XP_003539424	-3.20006	0.00813526
comp375148_c0		-3.5046	0.00813526
comp40097_c0		-3.5046	0.00813526
comp48788_c0	XP_003630997	-4.87201	0.00813526
comp53413_c0	XP_003616450	-2.86984	0.00813526
comp686971_c0	XP_003625526	1.67758	0.00813526
comp65769_c0	XP_003616450	2.16592	0.00813526
comp1001212_c0		1.65607	0.00813526
comp10018_c0		1.65607	0.00813526
comp1005455_c0		-1.65607	0.00813526
comp1006030_c0		-1.65607	0.00813526
comp1009340_c0	XP_003596047	1.65607	0.00813526
comp1012685_c0		1.65607	0.00813526
comp1013297_c0		1.65607	0.00813526
comp1014186_c0		-1.65607	0.00813526
comp1014934_c0		-1.65607	0.00813526
comp10190_c0	XP_003599874	1.65607	0.00813526
comp10200_c0		-1.65607	0.00813526
comp1023546_c0	XP_003620916	-1.65607	0.00813526
comp10235_c0		1.65607	0.00813526
comp1023619_c0		1.65607	0.00813526
comp10262_c0		1.65607	0.00813526
comp10266_c0		1.65607	0.00813526
comp10268_c0	XP_003615481	-1.65607	0.00813526
comp1030128_c0		1.65607	0.00813526
comp10303_c0		1.65607	0.00813526
comp1030400_c0		-1.65607	0.00813526
comp1030535_c0		1.65607	0.00813526
comp1031439_c0		1.65607	0.00813526
comp1034247_c0	XP_003549005	1.65607	0.00813526
comp1036543_c0	EHJ75591	-1.65607	0.00813526
comp1037477_c0		1.65607	0.00813526
comp1039294_c0	XP_003593205	-1.65607	0.00813526
comp10403_c0	XP_003591250	-1.65607	0.00813526
comp10413_c0		-1.65607	0.00813526
comp1042390_c0		1.65607	0.00813526
comp1044389_c0		-1.65607	0.00813526
comp1046920_c0		1.65607	0.00813526
comp1049284_c0		-1.65607	0.00813526
comp1056803_c0	XP_003606227	1.65607	0.00813526
comp1056814_c0		-1.65607	0.00813526
comp1057033_c0		-1.65607	0.00813526
comp1057943_c0	XP_003523874	-1.65607	0.00813526
comp1058135_c0		1.65607	0.00813526
comp1058402_c0		-1.65607	0.00813526
comp1059267_c0		-1.65607	0.00813526
comp1060482_c0		1.65607	0.00813526
comp1060513_c0		-1.65607	0.00813526
comp1061808_c0		-1.65607	0.00813526
comp1061946_c0		-1.65607	0.00813526
comp1062005_c0		1.65607	0.00813526
comp1062544_c0		-1.65607	0.00813526
comp1063239_c0		-1.65607	0.00813526
comp1064137_c0		-1.65607	0.00813526
comp1064448_c0		1.65607	0.00813526
comp1064509_c0		-1.65607	0.00813526
comp10648_c0		1.65607	0.00813526
comp1064991_c0		-1.65607	0.00813526
comp1065122_c0		1.65607	0.00813526
comp1065198_c0		1.65607	0.00813526
comp1065362_c0		1.65607	0.00813526
comp1065496_c0		-1.65607	0.00813526
comp1065999_c0		-1.65607	0.00813526
comp1066869_c0		-1.65607	0.00813526
comp1067365_c0		-1.65607	0.00813526
comp1067377_c0		1.65607	0.00813526
comp1067504_c0	XP_003620631	-1.65607	0.00813526
comp1068505_c0		1.65607	0.00813526
comp1068571_c0		1.65607	0.00813526
comp1069088_c0		-1.65607	0.00813526
comp10690_c0		1.65607	0.00813526
comp1069279_c0		1.65607	0.00813526
comp1071107_c0	XP_003619331	-1.65607	0.00813526
comp1071510_c0		1.65607	0.00813526
comp1071995_c0		-1.65607	0.00813526
comp1072484_c0		-1.65607	0.00813526
comp1072835_c0		-1.65607	0.00813526
comp1073088_c0	XP_003638670	-1.65607	0.00813526
comp1073503_c0		1.65607	0.00813526
comp1073948_c0		-1.65607	0.00813526
comp1074048_c0		1.65607	0.00813526
comp1074232_c0	XP_003593067	1.65607	0.00813526
comp1074262_c0		1.65607	0.00813526
comp1074816_c0	XP_002299253	1.65607	0.00813526
comp1076396_c0		1.65607	0.00813526
comp1076600_c0		1.65607	0.00813526
comp1077657_c0		-1.65607	0.00813526
comp1077748_c0		-1.65607	0.00813526
comp1078129_c0		-1.65607	0.00813526
comp1078268_c0		-1.65607	0.00813526
comp1078819_c0		1.65607	0.00813526
comp1079058_c0		1.65607	0.00813526
comp1080022_c0		-1.65607	0.00813526
comp1080348_c0		1.65607	0.00813526
comp1080703_c0	XP_003545527	1.65607	0.00813526
comp1080705_c0		-1.65607	0.00813526
comp1080821_c0	CAN74921	-1.65607	0.00813526
comp1081260_c0		-1.65607	0.00813526
comp1081280_c0		-1.65607	0.00813526
comp1081482_c0		1.65607	0.00813526
comp1081491_c0	XP_003607306	-1.65607	0.00813526
comp1081737_c0		-1.65607	0.00813526
comp1082281_c0		1.65607	0.00813526
comp1082424_c0		-1.65607	0.00813526
comp1082995_c0		-1.65607	0.00813526
comp10831_c0	XP_002308328	1.65607	0.00813526
comp1084378_c0		1.65607	0.00813526
comp1084711_c0		1.65607	0.00813526
comp1084799_c0		-1.65607	0.00813526
comp1085070_c0		1.65607	0.00813526
comp1085764_c0		1.65607	0.00813526
comp1086203_c0	DAA34425	-1.65607	0.00813526
comp1086572_c0		-1.65607	0.00813526
comp1087396_c0		1.65607	0.00813526
comp1087432_c0		-1.65607	0.00813526
comp1087804_c0		-1.65607	0.00813526
comp1087812_c0	ABD28627	-1.65607	0.00813526
comp1089109_c0		1.65607	0.00813526
comp1089563_c0		-1.65607	0.00813526
comp1090713_c0	XP_003610281	1.65607	0.00813526
comp1091666_c0		1.65607	0.00813526
comp1091755_c0		-1.65607	0.00813526
comp1092024_c0		1.65607	0.00813526
comp1092341_c0		1.65607	0.00813526
comp1092837_c0		-1.65607	0.00813526
comp1092855_c0	XP_003545724	-1.65607	0.00813526
comp1092902_c0		-1.65607	0.00813526
comp1092941_c0	XP_002336542	-1.65607	0.00813526
comp1093084_c0	ABD62936	1.65607	0.00813526
comp10933_c0		-1.65607	0.00813526
comp1094129_c0		1.65607	0.00813526
comp1094172_c0	XP_003628654	1.65607	0.00813526
comp1094248_c0	XP_003612608	-1.65607	0.00813526
comp1094266_c0		-1.65607	0.00813526
comp1094980_c0		-1.65607	0.00813526
comp1095151_c0		-1.65607	0.00813526
comp1095894_c0		1.65607	0.00813526
comp1096266_c0		1.65607	0.00813526
comp1096268_c0	XP_003616635	-1.65607	0.00813526
comp1097132_c0		-1.65607	0.00813526
comp1097188_c0		-1.65607	0.00813526
comp1097316_c0		1.65607	0.00813526
comp1097350_c0		1.65607	0.00813526
comp1100341_c0	XP_001943438	-1.65607	0.00813526
comp1100553_c0	XP_003622505	1.65607	0.00813526
comp1100579_c0		1.65607	0.00813526
comp1101319_c0		1.65607	0.00813526
comp1103159_c0		1.65607	0.00813526
comp1103336_c0		-1.65607	0.00813526
comp1105407_c0		-1.65607	0.00813526
comp1105647_c0		-1.65607	0.00813526
comp1107204_c0	XP_003601416	1.65607	0.00813526
comp1107828_c0		-1.65607	0.00813526
comp1107981_c0		-1.65607	0.00813526
comp1108996_c0		1.65607	0.00813526
comp1111054_c0		-1.65607	0.00813526
comp1111923_c0		1.65607	0.00813526
comp1112179_c0		1.65607	0.00813526
comp1112257_c0		1.65607	0.00813526
comp1112952_c0	ADN33897	1.65607	0.00813526
comp1113047_c0		1.65607	0.00813526
comp1115160_c0		-1.65607	0.00813526
comp1117774_c0		-1.65607	0.00813526
comp1117824_c0		1.65607	0.00813526
comp1118584_c0		1.65607	0.00813526
comp1120024_c0		-1.65607	0.00813526
comp1120149_c0		-1.65607	0.00813526
comp1120349_c0		1.65607	0.00813526
comp1120718_c0		1.65607	0.00813526
comp1121096_c0		-1.65607	0.00813526
comp1123245_c0		1.65607	0.00813526
comp1123614_c0		-1.65607	0.00813526
comp1124164_c0	XP_003616637	1.65607	0.00813526
comp1124930_c0	XP_003606777	1.65607	0.00813526
comp1125364_c0		1.65607	0.00813526
comp1125448_c0		-1.65607	0.00813526
comp1126123_c0		-1.65607	0.00813526
comp1126264_c0		-1.65607	0.00813526
comp1126361_c0		-1.65607	0.00813526
comp1126368_c0		-1.65607	0.00813526
comp1126619_c0		1.65607	0.00813526
comp1128230_c0		-1.65607	0.00813526
comp1128926_c0		1.65607	0.00813526
comp1129865_c0		1.65607	0.00813526
comp1129873_c0	XP_003604811	1.65607	0.00813526
comp1130274_c0		1.65607	0.00813526
comp1131179_c0		1.65607	0.00813526
comp1132209_c0	XP_003594223	1.65607	0.00813526
comp1132240_c0	XP_003593670	1.65607	0.00813526
comp1132566_c0		1.65607	0.00813526
comp1132583_c0		-1.65607	0.00813526
comp1133980_c0		-1.65607	0.00813526
comp1136020_c0		1.65607	0.00813526
comp1138440_c0		1.65607	0.00813526
comp1140498_c0		-1.65607	0.00813526
comp1140703_c0	ABE87598	1.65607	0.00813526
comp1141723_c0		-1.65607	0.00813526
comp1142088_c0		1.65607	0.00813526
comp1142636_c0		-1.65607	0.00813526
comp1144385_c0		-1.65607	0.00813526
comp1145067_c0		1.65607	0.00813526
comp1145238_c0		1.65607	0.00813526
comp1145646_c0	XP_003630750	-1.65607	0.00813526
comp1147061_c0		1.65607	0.00813526
comp11473_c0	EGU10893	1.65607	0.00813526
comp1149050_c0		1.65607	0.00813526
comp1150209_c0	XP_003619926	1.65607	0.00813526
comp1154622_c0		1.65607	0.00813526
comp1155964_c0		-1.65607	0.00813526
comp1156162_c0		-1.65607	0.00813526
comp1157130_c0		1.65607	0.00813526
comp1160526_c0		1.65607	0.00813526
comp1160591_c0		-1.65607	0.00813526
comp1161386_c0		1.65607	0.00813526
comp1161907_c0		1.65607	0.00813526
comp1162660_c0		-1.65607	0.00813526
comp1163561_c0		1.65607	0.00813526
comp11658_c0		1.65607	0.00813526
comp1169619_c0		-1.65607	0.00813526
comp1170_c0		-1.65607	0.00813526
comp1171579_c0		1.65607	0.00813526
comp1171807_c0		-1.65607	0.00813526
comp11737_c0		1.65607	0.00813526
comp1175474_c0		1.65607	0.00813526
comp11754_c0		1.65607	0.00813526
comp1175595_c0		1.65607	0.00813526
comp1176667_c0		1.65607	0.00813526
comp1182050_c0	XP_003596858	-1.65607	0.00813526
comp1182063_c0		1.65607	0.00813526
comp1182_c0	XP_003595251	1.65607	0.00813526
comp1183148_c0		-1.65607	0.00813526
comp1184121_c0	XP_003635897	1.65607	0.00813526
comp1188207_c0		1.65607	0.00813526
comp1188615_c0	XP_003544408	-1.65607	0.00813526
comp1192487_c0		-1.65607	0.00813526
comp1193395_c0		-1.65607	0.00813526
comp1195334_c0	AAG50751	-1.65607	0.00813526
comp1196893_c0		1.65607	0.00813526
comp11969_c0		-1.65607	0.00813526
comp1201117_c0		-1.65607	0.00813526
comp1206584_c0		-1.65607	0.00813526
comp1206622_c0		1.65607	0.00813526
comp1207954_c0		-1.65607	0.00813526
comp1210796_c0		1.65607	0.00813526
comp12125_c0		-1.65607	0.00813526
comp12138_c0		-1.65607	0.00813526
comp1215217_c0	AEV89768	-1.65607	0.00813526
comp1221833_c0		1.65607	0.00813526
comp1225249_c0		1.65607	0.00813526
comp1225862_c0		1.65607	0.00813526
comp1227252_c0		1.65607	0.00813526
comp12281_c0		1.65607	0.00813526
comp1228556_c0		-1.65607	0.00813526
comp1230397_c0	CBI33234	1.65607	0.00813526
comp12414_c0		1.65607	0.00813526
comp1243746_c0		-1.65607	0.00813526
comp12470_c0		-1.65607	0.00813526
comp1249842_c0		1.65607	0.00813526
comp1254_c0	XP_003610580	1.65607	0.00813526
comp125670_c0		-1.65607	0.00813526
comp12571_c0		-1.65607	0.00813526
comp12642_c0		-1.65607	0.00813526
comp1265_c0		-1.65607	0.00813526
comp1268832_c0		-1.65607	0.00813526
comp1270840_c0	XP_003601150	-1.65607	0.00813526
comp12709_c0		1.65607	0.00813526
comp1271556_c0		1.65607	0.00813526
comp1273473_c0		1.65607	0.00813526
comp1276_c0		1.65607	0.00813526
comp1277027_c0	EFN77532	-1.65607	0.00813526
comp1277672_c0		-1.65607	0.00813526
comp1278858_c0	XP_001951517	-1.65607	0.00813526
comp12789_c0		1.65607	0.00813526
comp12816_c0		1.65607	0.00813526
comp12896_c0		-1.65607	0.00813526
comp1300173_c0		-1.65607	0.00813526
comp1310400_c0		1.65607	0.00813526
comp1311338_c0		-1.65607	0.00813526
comp1311405_c0		1.65607	0.00813526
comp1311624_c0	ABD32334	-1.65607	0.00813526
comp1311717_c0	ABN06064	1.65607	0.00813526
comp1312601_c0		-1.65607	0.00813526
comp1312851_c0		1.65607	0.00813526
comp1312894_c0		-1.65607	0.00813526
comp1313014_c0		1.65607	0.00813526
comp1314547_c0		1.65607	0.00813526
comp1314786_c0		1.65607	0.00813526
comp1314789_c0		1.65607	0.00813526
comp1315306_c0		-1.65607	0.00813526
comp1315325_c0		-1.65607	0.00813526
comp1316579_c0	XP_002512766	1.65607	0.00813526
comp1317490_c0		-1.65607	0.00813526
comp1317667_c0		-1.65607	0.00813526
comp1318960_c0	XP_003621953	1.65607	0.00813526
comp13194_c0	XP_003622400	1.65607	0.00813526
comp1319608_c0		1.65607	0.00813526
comp1319659_c0		1.65607	0.00813526
comp1319674_c0		-1.65607	0.00813526
comp1319726_c0		1.65607	0.00813526
comp1319965_c0	XP_003247492	-1.65607	0.00813526
comp1320117_c0		1.65607	0.00813526
comp1320761_c0		-1.65607	0.00813526
comp1320923_c0		-1.65607	0.00813526
comp1322632_c0	XP_003631122	-1.65607	0.00813526
comp1322999_c0		1.65607	0.00813526
comp1323071_c0		-1.65607	0.00813526
comp1323446_c0		1.65607	0.00813526
comp1324027_c0		1.65607	0.00813526
comp1324452_c0		-1.65607	0.00813526
comp1324925_c0		1.65607	0.00813526
comp1325949_c0		1.65607	0.00813526
comp1326515_c0		-1.65607	0.00813526
comp1326679_c0		1.65607	0.00813526
comp1326853_c0		-1.65607	0.00813526
comp1327745_c0		-1.65607	0.00813526
comp1328393_c0	XP_003622207	1.65607	0.00813526
comp1328660_c0	XP_003593227	-1.65607	0.00813526
comp1329318_c0	EGI67014	-1.65607	0.00813526
comp1330401_c0		-1.65607	0.00813526
comp1331332_c0		1.65607	0.00813526
comp1331403_c0		1.65607	0.00813526
comp1331734_c0	XP_003631140	-1.65607	0.00813526
comp1332337_c0	AAX95017	-1.65607	0.00813526
comp1332595_c0		-1.65607	0.00813526
comp1332918_c0	NP_001191878	-1.65607	0.00813526
comp1333192_c0	XP_003598017	1.65607	0.00813526
comp1333369_c0		-1.65607	0.00813526
comp1333593_c0		-1.65607	0.00813526
comp1333973_c0	XP_003601585	-1.65607	0.00813526
comp1334075_c0	XP_001949005	-1.65607	0.00813526
comp1334126_c0	ABN08628	-1.65607	0.00813526
comp13341_c0		1.65607	0.00813526
comp1334244_c0		1.65607	0.00813526
comp1336021_c0		-1.65607	0.00813526
comp1336329_c0		-1.65607	0.00813526
comp1336813_c0	XP_003593164	-1.65607	0.00813526
comp1337063_c0		1.65607	0.00813526
comp1337201_c0		-1.65607	0.00813526
comp1337260_c0		-1.65607	0.00813526
comp1337273_c0	CAN80284	-1.65607	0.00813526
comp1338142_c0		-1.65607	0.00813526
comp13384_c0		1.65607	0.00813526
comp1338647_c0	ACO12519	-1.65607	0.00813526
comp1338725_c0		1.65607	0.00813526
comp1338726_c0	XP_003593411	-1.65607	0.00813526
comp1339056_c0	ABN06084	1.65607	0.00813526
comp1339305_c0		-1.65607	0.00813526
comp1340114_c0	XP_003534717	-1.65607	0.00813526
comp1340442_c0		1.65607	0.00813526
comp1340606_c0	XP_003555010	1.65607	0.00813526
comp13407_c0		1.65607	0.00813526
comp1341252_c0	XP_003595297	1.65607	0.00813526
comp1342041_c0		-1.65607	0.00813526
comp1342351_c0		-1.65607	0.00813526
comp1342804_c0	XP_003626350	-1.65607	0.00813526
comp1343821_c0		1.65607	0.00813526
comp1344138_c0		-1.65607	0.00813526
comp1345153_c0	XP_003240225	-1.65607	0.00813526
comp1346130_c0		-1.65607	0.00813526
comp1346408_c0	XP_003601089	1.65607	0.00813526
comp1346633_c0		-1.65607	0.00813526
comp1346851_c0		1.65607	0.00813526
comp1349254_c0		-1.65607	0.00813526
comp1349522_c0	CBX96777	-1.65607	0.00813526
comp1349750_c0	AAD19758	1.65607	0.00813526
comp1350561_c0		-1.65607	0.00813526
comp1351320_c0		-1.65607	0.00813526
comp1351507_c0	XP_003615070	1.65607	0.00813526
comp1351560_c0		1.65607	0.00813526
comp1352648_c0		1.65607	0.00813526
comp1353212_c0		-1.65607	0.00813526
comp1353702_c0	XP_003545724	1.65607	0.00813526
comp1355263_c0		1.65607	0.00813526
comp1355585_c0	ABN06115	-1.65607	0.00813526
comp1356958_c0	XP_003520704	-1.65607	0.00813526
comp1357205_c0	ABD33394	-1.65607	0.00813526
comp1357256_c0		1.65607	0.00813526
comp1358062_c0	XP_003636118	1.65607	0.00813526
comp1358192_c0		1.65607	0.00813526
comp1359958_c0		-1.65607	0.00813526
comp1360841_c0		1.65607	0.00813526
comp1360928_c0		1.65607	0.00813526
comp1360966_c0	XP_003602630	1.65607	0.00813526
comp13623_c0	XP_003628254	1.65607	0.00813526
comp1362790_c0		-1.65607	0.00813526
comp1362860_c0		1.65607	0.00813526
comp1364506_c0	XP_003614142	-1.65607	0.00813526
comp13655_c0		1.65607	0.00813526
comp1365707_c0		1.65607	0.00813526
comp1365800_c0		1.65607	0.00813526
comp13666_c0	XP_001950696	-1.65607	0.00813526
comp1367578_c0		-1.65607	0.00813526
comp1367996_c0		-1.65607	0.00813526
comp1369205_c0		-1.65607	0.00813526
comp1369247_c0		1.65607	0.00813526
comp1369614_c0		1.65607	0.00813526
comp1370473_c0		1.65607	0.00813526
comp1370741_c0	XP_003637389	1.65607	0.00813526
comp1372418_c0		1.65607	0.00813526
comp1372785_c0		-1.65607	0.00813526
comp1373141_c0		1.65607	0.00813526
comp1373164_c0		1.65607	0.00813526
comp1373272_c0	XP_003522184	1.65607	0.00813526
comp1373828_c0	NP_068729	1.65607	0.00813526
comp1374009_c0		1.65607	0.00813526
comp1375087_c0		-1.65607	0.00813526
comp1376972_c0		-1.65607	0.00813526
comp1377124_c0		-1.65607	0.00813526
comp1377223_c0	XP_003606215	1.65607	0.00813526
comp1377349_c0	XP_003610820	-1.65607	0.00813526
comp1378841_c0		-1.65607	0.00813526
comp1379403_c0		1.65607	0.00813526
comp1379413_c0		1.65607	0.00813526
comp1379725_c0	XP_003628022	1.65607	0.00813526
comp1380372_c0		1.65607	0.00813526
comp1380503_c0	XP_003594036	-1.65607	0.00813526
comp13807_c0		1.65607	0.00813526
comp1383057_c0		-1.65607	0.00813526
comp13831_c0	AER92469	-1.65607	0.00813526
comp1385186_c0		-1.65607	0.00813526
comp1385354_c0		-1.65607	0.00813526
comp1385355_c0		-1.65607	0.00813526
comp1386202_c0		-1.65607	0.00813526
comp1388469_c0		-1.65607	0.00813526
comp1388991_c0	XP_003602894	-1.65607	0.00813526
comp1389638_c0		-1.65607	0.00813526
comp1389846_c0	NP_001117305	-1.65607	0.00813526
comp1391064_c0		-1.65607	0.00813526
comp1392113_c0		-1.65607	0.00813526
comp1393497_c0		1.65607	0.00813526
comp1393615_c0		1.65607	0.00813526
comp1394253_c0	XP_003592187	1.65607	0.00813526
comp1395174_c0		1.65607	0.00813526
comp1396102_c0		-1.65607	0.00813526
comp1396576_c0		1.65607	0.00813526
comp1396614_c0	XP_003601582	1.65607	0.00813526
comp1398976_c0		-1.65607	0.00813526
comp1400676_c0	XP_003605652	1.65607	0.00813526
comp1401645_c0		1.65607	0.00813526
comp14021_c0		1.65607	0.00813526
comp1403220_c0		1.65607	0.00813526
comp1403292_c0		-1.65607	0.00813526
comp1406145_c0		1.65607	0.00813526
comp1406700_c0		-1.65607	0.00813526
comp1406879_c0		-1.65607	0.00813526
comp14071_c0		-1.65607	0.00813526
comp1407379_c0		-1.65607	0.00813526
comp1408610_c0		1.65607	0.00813526
comp1409113_c0	XP_003526431	-1.65607	0.00813526
comp1410152_c0		-1.65607	0.00813526
comp1411651_c0		-1.65607	0.00813526
comp1415571_c0		1.65607	0.00813526
comp1415974_c0		1.65607	0.00813526
comp1416755_c0		-1.65607	0.00813526
comp1417979_c0	ABD28670	-1.65607	0.00813526
comp1420030_c0		1.65607	0.00813526
comp1420925_c0		-1.65607	0.00813526
comp1422774_c0		1.65607	0.00813526
comp1423437_c0	XP_003601050	-1.65607	0.00813526
comp14248_c0		-1.65607	0.00813526
comp1425409_c0		-1.65607	0.00813526
comp1425429_c0		-1.65607	0.00813526
comp1426514_c0		-1.65607	0.00813526
comp1427253_c0	XP_003554497	-1.65607	0.00813526
comp1427483_c0	XP_003617937	-1.65607	0.00813526
comp14274_c0	XP_003625393	-1.65607	0.00813526
comp1428506_c0		-1.65607	0.00813526
comp1431193_c0	XP_003555650	-1.65607	0.00813526
comp1432010_c0		-1.65607	0.00813526
comp1432686_c0		1.65607	0.00813526
comp1433574_c0		1.65607	0.00813526
comp1435445_c0		-1.65607	0.00813526
comp1436466_c0		-1.65607	0.00813526
comp1437415_c0	2FV4_A	1.65607	0.00813526
comp1438753_c0		-1.65607	0.00813526
comp1439768_c0		-1.65607	0.00813526
comp1439951_c0		-1.65607	0.00813526
comp1440149_c0	XP_003629833	1.65607	0.00813526
comp1443803_c0		-1.65607	0.00813526
comp14453_c0		-1.65607	0.00813526
comp14455_c0		-1.65607	0.00813526
comp1447536_c0		-1.65607	0.00813526
comp1451396_c0		-1.65607	0.00813526
comp1451988_c0		1.65607	0.00813526
comp1452794_c0		1.65607	0.00813526
comp1453606_c0	XP_002518669	-1.65607	0.00813526
comp1454067_c0		-1.65607	0.00813526
comp14601_c0		1.65607	0.00813526
comp1461270_c0		1.65607	0.00813526
comp1461452_c0		-1.65607	0.00813526
comp14616_c0		-1.65607	0.00813526
comp1463140_c0		1.65607	0.00813526
comp14636_c0		-1.65607	0.00813526
comp1465919_c0		1.65607	0.00813526
comp1466716_c0		1.65607	0.00813526
comp1466795_c0	XP_003621710	-1.65607	0.00813526
comp1469121_c0		1.65607	0.00813526
comp1469854_c0		1.65607	0.00813526
comp1470440_c0		-1.65607	0.00813526
comp1474338_c0	XP_003607746	-1.65607	0.00813526
comp1475367_c0	XP_003596523	1.65607	0.00813526
comp1475961_c0		-1.65607	0.00813526
comp1476029_c0		-1.65607	0.00813526
comp1476736_c0	XP_003592649	-1.65607	0.00813526
comp1478238_c0		-1.65607	0.00813526
comp1481080_c0	XP_003595036	-1.65607	0.00813526
comp1481197_c0		1.65607	0.00813526
comp1481308_c0		-1.65607	0.00813526
comp1481409_c0		1.65607	0.00813526
comp1482030_c0		1.65607	0.00813526
comp14830_c0		-1.65607	0.00813526
comp1483373_c0	XP_003591650	-1.65607	0.00813526
comp1483589_c0		-1.65607	0.00813526
comp1484039_c0		1.65607	0.00813526
comp1485053_c0	XP_003606968	1.65607	0.00813526
comp1485213_c0		-1.65607	0.00813526
comp1485606_c0	XP_003612999	1.65607	0.00813526
comp1487193_c0	XP_003630921	1.65607	0.00813526
comp1490968_c0		1.65607	0.00813526
comp1492135_c0		1.65607	0.00813526
comp1496686_c0		-1.65607	0.00813526
comp1497076_c0		1.65607	0.00813526
comp1497235_c0		1.65607	0.00813526
comp1497271_c0		1.65607	0.00813526
comp1497478_c0		1.65607	0.00813526
comp14991_c0	XP_003614020	1.65607	0.00813526
comp1501838_c0		1.65607	0.00813526
comp1503419_c0		-1.65607	0.00813526
comp1504429_c0	XP_003556178	-1.65607	0.00813526
comp1504886_c0		1.65607	0.00813526
comp1505061_c0		-1.65607	0.00813526
comp15051_c0		-1.65607	0.00813526
comp1509489_c0		-1.65607	0.00813526
comp15106_c0		1.65607	0.00813526
comp1517528_c0		1.65607	0.00813526
comp15177_c0		-1.65607	0.00813526
comp15185_c0	EGU12061	1.65607	0.00813526
comp1521391_c0		1.65607	0.00813526
comp1522760_c0	XP_003629734	1.65607	0.00813526
comp1524273_c0	XP_003594206	1.65607	0.00813526
comp1528_c0		-1.65607	0.00813526
comp1529947_c0		-1.65607	0.00813526
comp1534086_c0		1.65607	0.00813526
comp1538072_c0	XP_001946924	-1.65607	0.00813526
comp1541054_c0		-1.65607	0.00813526
comp1542465_c0	XP_003590989	1.65607	0.00813526
comp1545533_c0		1.65607	0.00813526
comp1545786_c0		1.65607	0.00813526
comp1547_c1		-1.65607	0.00813526
comp1549053_c0		1.65607	0.00813526
comp15517_c0		-1.65607	0.00813526
comp15540_c0		1.65607	0.00813526
comp15544_c0		1.65607	0.00813526
comp15561_c0		-1.65607	0.00813526
comp1556395_c0		-1.65607	0.00813526
comp1557774_c0		-1.65607	0.00813526
comp1559332_c0		1.65607	0.00813526
comp1569590_c0		-1.65607	0.00813526
comp1569821_c0		-1.65607	0.00813526
comp1570786_c0	XP_003625256	-1.65607	0.00813526
comp1576425_c0		1.65607	0.00813526
comp1577184_c0	AAN38750	-1.65607	0.00813526
comp1580974_c0		1.65607	0.00813526
comp1587601_c0	CAN61034	-1.65607	0.00813526
comp1588549_c0		1.65607	0.00813526
comp1590960_c0		1.65607	0.00813526
comp15967_c0		-1.65607	0.00813526
comp15976_c0		1.65607	0.00813526
comp15978_c0	XP_003593117	1.65607	0.00813526
comp15985_c0	ABD28730	1.65607	0.00813526
comp1607717_c0		1.65607	0.00813526
comp1614050_c0		1.65607	0.00813526
comp1620347_c0		-1.65607	0.00813526
comp16352_c0	XP_003605709	1.65607	0.00813526
comp1638015_c0		1.65607	0.00813526
comp16421_c0		-1.65607	0.00813526
comp16452_c0		-1.65607	0.00813526
comp16595_c0		1.65607	0.00813526
comp1673223_c0		1.65607	0.00813526
comp16753_c0		-1.65607	0.00813526
comp1684728_c0		-1.65607	0.00813526
comp16919_c0	XP_003622205	-1.65607	0.00813526
comp17003_c0	XP_003615497	1.65607	0.00813526
comp17029_c0		-1.65607	0.00813526
comp17085_c0	CBI16346	1.65607	0.00813526
comp1713784_c0		-1.65607	0.00813526
comp1714448_c0		1.65607	0.00813526
comp1714575_c0		-1.65607	0.00813526
comp1714808_c0		-1.65607	0.00813526
comp1715199_c0		-1.65607	0.00813526
comp1715548_c0		-1.65607	0.00813526
comp1715980_c0		1.65607	0.00813526
comp1716293_c0		-1.65607	0.00813526
comp1716784_c0		-1.65607	0.00813526
comp17172_c0		-1.65607	0.00813526
comp1717463_c0		-1.65607	0.00813526
comp1717891_c0		-1.65607	0.00813526
comp1718042_c0		1.65607	0.00813526
comp1719942_c0		1.65607	0.00813526
comp17206_c0		-1.65607	0.00813526
comp1722821_c0	XP_003614970	-1.65607	0.00813526
comp1723656_c0		1.65607	0.00813526
comp1726778_c0	XP_003625459	-1.65607	0.00813526
comp17272_c0		1.65607	0.00813526
comp1727467_c0		-1.65607	0.00813526
comp1727471_c0		1.65607	0.00813526
comp1727927_c0		1.65607	0.00813526
comp1728422_c0		1.65607	0.00813526
comp1732648_c0		-1.65607	0.00813526
comp1732738_c0		-1.65607	0.00813526
comp1733374_c0		1.65607	0.00813526
comp1733651_c0		-1.65607	0.00813526
comp1734344_c0		-1.65607	0.00813526
comp1735726_c0		-1.65607	0.00813526
comp1735827_c0		-1.65607	0.00813526
comp1736407_c0		-1.65607	0.00813526
comp1737909_c0	XP_003630029	-1.65607	0.00813526
comp1737984_c0		1.65607	0.00813526
comp1737996_c0		-1.65607	0.00813526
comp1738335_c0		1.65607	0.00813526
comp1738741_c0		1.65607	0.00813526
comp1738846_c0		1.65607	0.00813526
comp1741040_c0	XP_003616094	-1.65607	0.00813526
comp1741778_c0	XP_003588753	1.65607	0.00813526
comp1742261_c0	XP_003611585	-1.65607	0.00813526
comp1742265_c0		-1.65607	0.00813526
comp1743249_c0		-1.65607	0.00813526
comp1744074_c0	XP_001945418	-1.65607	0.00813526
comp1744107_c0		1.65607	0.00813526
comp1746064_c0		1.65607	0.00813526
comp1746104_c0		-1.65607	0.00813526
comp1747195_c0		1.65607	0.00813526
comp1749781_c0		1.65607	0.00813526
comp1749925_c0		1.65607	0.00813526
comp1749991_c0		-1.65607	0.00813526
comp1750933_c0	XP_003601189	1.65607	0.00813526
comp1750_c0		1.65607	0.00813526
comp1753838_c0	ACU18217	1.65607	0.00813526
comp1754332_c0		-1.65607	0.00813526
comp1754425_c0		1.65607	0.00813526
comp1755683_c0		-1.65607	0.00813526
comp1758315_c0		1.65607	0.00813526
comp1758471_c0		-1.65607	0.00813526
comp1758825_c0		1.65607	0.00813526
comp1760804_c0	XP_003609130	-1.65607	0.00813526
comp1761156_c0	XP_003616094	-1.65607	0.00813526
comp1762523_c0		-1.65607	0.00813526
comp1764009_c0		-1.65607	0.00813526
comp1764091_c0		-1.65607	0.00813526
comp1766782_c0		1.65607	0.00813526
comp1769062_c0		-1.65607	0.00813526
comp1770513_c0	XP_003240457	-1.65607	0.00813526
comp1771460_c0		1.65607	0.00813526
comp1772083_c0		1.65607	0.00813526
comp1772364_c0		-1.65607	0.00813526
comp1775638_c0		-1.65607	0.00813526
comp1776299_c0		1.65607	0.00813526
comp1778432_c0		1.65607	0.00813526
comp1779801_c0		1.65607	0.00813526
comp1780598_c0	CAN71812	-1.65607	0.00813526
comp1782656_c0	XP_003631123	1.65607	0.00813526
comp1782945_c0	XP_003245226	-1.65607	0.00813526
comp1783288_c0		1.65607	0.00813526
comp1784486_c0		1.65607	0.00813526
comp1787999_c0	XP_003603476	-1.65607	0.00813526
comp1788052_c0		-1.65607	0.00813526
comp17884_c0		-1.65607	0.00813526
comp1788518_c0		1.65607	0.00813526
comp1790432_c0		-1.65607	0.00813526
comp1790474_c0		-1.65607	0.00813526
comp1791631_c0		1.65607	0.00813526
comp1791671_c0	AAO23078	1.65607	0.00813526
comp1792608_c0		1.65607	0.00813526
comp1792863_c0		-1.65607	0.00813526
comp1795214_c0		1.65607	0.00813526
comp1798835_c0		1.65607	0.00813526
comp1801835_c0		-1.65607	0.00813526
comp1802044_c0	XP_003602712	-1.65607	0.00813526
comp1803253_c0		-1.65607	0.00813526
comp18038_c0		1.65607	0.00813526
comp1805493_c0		-1.65607	0.00813526
comp1805625_c0		1.65607	0.00813526
comp1805694_c0	XP_003630692	-1.65607	0.00813526
comp1806593_c0		-1.65607	0.00813526
comp1807521_c0	XP_003590417	1.65607	0.00813526
comp1807651_c0		1.65607	0.00813526
comp1807829_c0		-1.65607	0.00813526
comp1808459_c0		-1.65607	0.00813526
comp1808675_c0		1.65607	0.00813526
comp1809625_c0		1.65607	0.00813526
comp1810426_c0		1.65607	0.00813526
comp1810508_c0		-1.65607	0.00813526
comp1813034_c0	XP_001950182	-1.65607	0.00813526
comp1813589_c0		-1.65607	0.00813526
comp1815697_c0		1.65607	0.00813526
comp1815937_c0		-1.65607	0.00813526
comp1818059_c0		-1.65607	0.00813526
comp1819613_c0		1.65607	0.00813526
comp18196_c0		1.65607	0.00813526
comp1820143_c0		1.65607	0.00813526
comp1821432_c0		-1.65607	0.00813526
comp1822983_c0	XP_001947669	-1.65607	0.00813526
comp1823034_c0	XP_003518691	-1.65607	0.00813526
comp1824114_c0		1.65607	0.00813526
comp1824203_c0	XP_003528644	-1.65607	0.00813526
comp1824418_c0		1.65607	0.00813526
comp182679_c0		1.65607	0.00813526
comp1826899_c0		1.65607	0.00813526
comp1827709_c0		1.65607	0.00813526
comp1829586_c0		1.65607	0.00813526
comp1830543_c0		1.65607	0.00813526
comp1837699_c0	XP_001944931	-1.65607	0.00813526
comp1843341_c0		-1.65607	0.00813526
comp1843595_c0		-1.65607	0.00813526
comp1844661_c0		-1.65607	0.00813526
comp1848775_c0		-1.65607	0.00813526
comp1848826_c0		-1.65607	0.00813526
comp1859173_c0	XP_001947073	-1.65607	0.00813526
comp1861539_c0	XP_003522381	1.65607	0.00813526
comp1863612_c0		-1.65607	0.00813526
comp1873748_c0		-1.65607	0.00813526
comp1875112_c0		1.65607	0.00813526
comp1876272_c0	XP_001952026	-1.65607	0.00813526
comp1878930_c0		-1.65607	0.00813526
comp1880887_c0		-1.65607	0.00813526
comp18841_c0	XP_003604880	1.65607	0.00813526
comp1887814_c0	EFN83461	1.65607	0.00813526
comp1894225_c0		-1.65607	0.00813526
comp1899970_c0		1.65607	0.00813526
comp1901362_c0		-1.65607	0.00813526
comp1903719_c0		-1.65607	0.00813526
comp1912502_c0		1.65607	0.00813526
comp1917697_c0		1.65607	0.00813526
comp1919078_c0		1.65607	0.00813526
comp1922106_c0		-1.65607	0.00813526
comp1922279_c0		-1.65607	0.00813526
comp1924414_c0		-1.65607	0.00813526
comp1933516_c0		-1.65607	0.00813526
comp1935047_c0		-1.65607	0.00813526
comp1937189_c0		1.65607	0.00813526
comp19408_c0		-1.65607	0.00813526
comp19437_c0		1.65607	0.00813526
comp1947057_c0	XP_003531330	-1.65607	0.00813526
comp1949058_c0		1.65607	0.00813526
comp1952007_c0	ADW77269	-1.65607	0.00813526
comp1959998_c0	XP_003608654	-1.65607	0.00813526
comp1960984_c0	XP_003630723	1.65607	0.00813526
comp1961432_c0	XP_003523979	-1.65607	0.00813526
comp1978305_c0	ABD32279	-1.65607	0.00813526
comp1980178_c0		1.65607	0.00813526
comp1981216_c0		1.65607	0.00813526
comp19868_c0	ABD33357	-1.65607	0.00813526
comp1994557_c0		-1.65607	0.00813526
comp200270_c0	ABL14036	1.65607	0.00813526
comp2003826_c0		1.65607	0.00813526
comp2004546_c0		-1.65607	0.00813526
comp2008574_c0		1.65607	0.00813526
comp2009844_c0		-1.65607	0.00813526
comp2053191_c0		-1.65607	0.00813526
comp2068_c0	XP_003516310	-1.65607	0.00813526
comp2071572_c0		1.65607	0.00813526
comp2076121_c0		-1.65607	0.00813526
comp207668_c0		1.65607	0.00813526
comp2089548_c0		-1.65607	0.00813526
comp2119706_c0		1.65607	0.00813526
comp2126_c0		1.65607	0.00813526
comp2127_c0		-1.65607	0.00813526
comp2129087_c0		-1.65607	0.00813526
comp2129918_c0	XP_003602480	1.65607	0.00813526
comp2133440_c0	XP_003525687	-1.65607	0.00813526
comp2140337_c0		1.65607	0.00813526
comp2140906_c0		1.65607	0.00813526
comp2149200_c0		-1.65607	0.00813526
comp2150035_c0		1.65607	0.00813526
comp2184888_c0		-1.65607	0.00813526
comp2190093_c0		1.65607	0.00813526
comp221712_c0		-1.65607	0.00813526
comp22326_c0	ABD28627	-1.65607	0.00813526
comp2244767_c0		-1.65607	0.00813526
comp2264330_c0	XP_761418	1.65607	0.00813526
comp227394_c0		1.65607	0.00813526
comp2290_c0		-1.65607	0.00813526
comp230_c0	XP_003636192	-1.65607	0.00813526
comp23379_c0		-1.65607	0.00813526
comp2343_c0		-1.65607	0.00813526
comp23503_c0		1.65607	0.00813526
comp2356_c0		-1.65607	0.00813526
comp23634_c0		1.65607	0.00813526
comp236643_c0		1.65607	0.00813526
comp23774_c0		-1.65607	0.00813526
comp23789_c0		1.65607	0.00813526
comp2383282_c0		-1.65607	0.00813526
comp2398514_c0		1.65607	0.00813526
comp24156_c0	AAR13301	1.65607	0.00813526
comp2421961_c0		-1.65607	0.00813526
comp24416_c0	XP_003607132	1.65607	0.00813526
comp24603_c0		-1.65607	0.00813526
comp2463436_c0		1.65607	0.00813526
comp24635_c0	XP_003620341	1.65607	0.00813526
comp249863_c0	XP_003604841	1.65607	0.00813526
comp252094_c0		1.65607	0.00813526
comp2532296_c0		1.65607	0.00813526
comp25396_c0	XP_003593331	-1.65607	0.00813526
comp2555_c0		1.65607	0.00813526
comp256094_c0		-1.65607	0.00813526
comp25932_c0		1.65607	0.00813526
comp261280_c0		-1.65607	0.00813526
comp2639364_c0		1.65607	0.00813526
comp26439_c0		-1.65607	0.00813526
comp270343_c0		-1.65607	0.00813526
comp2716_c0	XP_003626889	-1.65607	0.00813526
comp27470_c0	XP_003637457	1.65607	0.00813526
comp27494_c0		-1.65607	0.00813526
comp27805_c0		1.65607	0.00813526
comp2841_c0		-1.65607	0.00813526
comp28857_c0	XP_003614124	1.65607	0.00813526
comp29220_c0		-1.65607	0.00813526
comp2957_c0		1.65607	0.00813526
comp29805_c0	XP_003607193	1.65607	0.00813526
comp30172_c0		-1.65607	0.00813526
comp30357_c0	ACJ83760	1.65607	0.00813526
comp30362_c0	XP_003589357	-1.65607	0.00813526
comp3064_c0		1.65607	0.00813526
comp30680_c0		-1.65607	0.00813526
comp30913_c0	XP_003629138	-1.65607	0.00813526
comp31165_c0		1.65607	0.00813526
comp31942_c0		1.65607	0.00813526
comp31943_c0		1.65607	0.00813526
comp32062_c0		1.65607	0.00813526
comp32203_c0	XP_003630632	1.65607	0.00813526
comp324197_c0		1.65607	0.00813526
comp32520_c0		1.65607	0.00813526
comp326856_c0		-1.65607	0.00813526
comp32690_c0		1.65607	0.00813526
comp327529_c0		-1.65607	0.00813526
comp33127_c0	XP_003548970	1.65607	0.00813526
comp33581_c0		-1.65607	0.00813526
comp33647_c0		1.65607	0.00813526
comp33710_c0		-1.65607	0.00813526
comp33744_c0		1.65607	0.00813526
comp33901_c0	XP_003622699	1.65607	0.00813526
comp33976_c0	XP_003608356	1.65607	0.00813526
comp3435_c0		1.65607	0.00813526
comp3440_c0	XP_003609134	-1.65607	0.00813526
comp34416_c0		1.65607	0.00813526
comp34627_c0		1.65607	0.00813526
comp34630_c0	XP_003537778	1.65607	0.00813526
comp346339_c0		-1.65607	0.00813526
comp34648_c0	ACJ85852	-1.65607	0.00813526
comp34705_c0	XP_003619926	-1.65607	0.00813526
comp34715_c0		-1.65607	0.00813526
comp34893_c0	XP_003535180	-1.65607	0.00813526
comp35100_c0		1.65607	0.00813526
comp35151_c0	XP_002335903	1.65607	0.00813526
comp35242_c0		-1.65607	0.00813526
comp3534_c0		-1.65607	0.00813526
comp3535_c0		-1.65607	0.00813526
comp35402_c0		-1.65607	0.00813526
comp35523_c0		-1.65607	0.00813526
comp35613_c0	CAA20464	1.65607	0.00813526
comp3573_c0		1.65607	0.00813526
comp358917_c0		1.65607	0.00813526
comp35925_c0		-1.65607	0.00813526
comp3592_c0		-1.65607	0.00813526
comp36011_c0		1.65607	0.00813526
comp36024_c0		1.65607	0.00813526
comp36117_c0		-1.65607	0.00813526
comp36196_c0		1.65607	0.00813526
comp36377_c0		-1.65607	0.00813526
comp36395_c0		-1.65607	0.00813526
comp36410_c0		-1.65607	0.00813526
comp36450_c0	XP_003598111	1.65607	0.00813526
comp364823_c0		1.65607	0.00813526
comp36487_c0		1.65607	0.00813526
comp36519_c0		1.65607	0.00813526
comp36533_c0		-1.65607	0.00813526
comp3654_c0		-1.65607	0.00813526
comp365990_c0		1.65607	0.00813526
comp3660_c0		-1.65607	0.00813526
comp366175_c0		1.65607	0.00813526
comp36621_c0		1.65607	0.00813526
comp36917_c0		-1.65607	0.00813526
comp370098_c0		-1.65607	0.00813526
comp37029_c0		1.65607	0.00813526
comp37031_c0		1.65607	0.00813526
comp3716_c0		-1.65607	0.00813526
comp37176_c0		1.65607	0.00813526
comp37216_c0	XP_003528170	-1.65607	0.00813526
comp373100_c0	XP_003605979	1.65607	0.00813526
comp3763_c0	ADD09583	1.65607	0.00813526
comp37739_c0		-1.65607	0.00813526
comp38042_c0		1.65607	0.00813526
comp38046_c0		1.65607	0.00813526
comp38095_c0		-1.65607	0.00813526
comp38137_c0		1.65607	0.00813526
comp38223_c0		1.65607	0.00813526
comp38262_c0		1.65607	0.00813526
comp38283_c0		1.65607	0.00813526
comp38285_c0		1.65607	0.00813526
comp38937_c0		1.65607	0.00813526
comp38992_c0		-1.65607	0.00813526
comp3908_c0		-1.65607	0.00813526
comp39298_c0		-1.65607	0.00813526
comp39474_c0	ACY00262	1.65607	0.00813526
comp395374_c0		-1.65607	0.00813526
comp39552_c0		-1.65607	0.00813526
comp395723_c0	ACU19311	1.65607	0.00813526
comp397293_c0		1.65607	0.00813526
comp39766_c0		1.65607	0.00813526
comp3981_c0	XP_003596946	-1.65607	0.00813526
comp39874_c0		1.65607	0.00813526
comp3988_c0		-1.65607	0.00813526
comp400051_c0		1.65607	0.00813526
comp40141_c0		1.65607	0.00813526
comp401720_c0		-1.65607	0.00813526
comp402487_c0		-1.65607	0.00813526
comp40254_c0	XP_003613529	1.65607	0.00813526
comp40659_c0	XP_003598762	-1.65607	0.00813526
comp4067_c0		-1.65607	0.00813526
comp40717_c0		1.65607	0.00813526
comp40740_c0		-1.65607	0.00813526
comp4077_c0		-1.65607	0.00813526
comp41189_c0	XP_003550194	1.65607	0.00813526
comp41232_c0	XP_003613985	-1.65607	0.00813526
comp4127_c0	ACX32461	1.65607	0.00813526
comp4143_c0		1.65607	0.00813526
comp41517_c0		-1.65607	0.00813526
comp417839_c0		1.65607	0.00813526
comp417902_c0		1.65607	0.00813526
comp418448_c0	XP_003597759	1.65607	0.00813526
comp41846_c0		-1.65607	0.00813526
comp418478_c0		1.65607	0.00813526
comp41861_c0		-1.65607	0.00813526
comp41936_c0	XP_003620082	-1.65607	0.00813526
comp41970_c0		1.65607	0.00813526
comp42140_c0		-1.65607	0.00813526
comp42149_c0		1.65607	0.00813526
comp422804_c0	AEM36070	-1.65607	0.00813526
comp426331_c0	ABN08300	1.65607	0.00813526
comp42663_c0	XP_003628441	1.65607	0.00813526
comp428636_c0	XP_003593927	-1.65607	0.00813526
comp42865_c0	ABN08556	1.65607	0.00813526
comp429495_c0		-1.65607	0.00813526
comp43068_c0		-1.65607	0.00813526
comp43176_c0		-1.65607	0.00813526
comp43191_c0	CAB82966	1.65607	0.00813526
comp43335_c0		-1.65607	0.00813526
comp436606_c0	XP_003598408	1.65607	0.00813526
comp4391_c0		1.65607	0.00813526
comp44012_c0	XP_003600809	1.65607	0.00813526
comp443035_c0		1.65607	0.00813526
comp44362_c0		1.65607	0.00813526
comp4443_c0	XP_003598445	1.65607	0.00813526
comp44605_c0		1.65607	0.00813526
comp44629_c0		-1.65607	0.00813526
comp44902_c0		1.65607	0.00813526
comp449545_c0	XP_003594942	-1.65607	0.00813526
comp45008_c0		-1.65607	0.00813526
comp45061_c0	XP_003620872	-1.65607	0.00813526
comp452802_c0		-1.65607	0.00813526
comp45328_c0		1.65607	0.00813526
comp45385_c0		1.65607	0.00813526
comp454092_c0		1.65607	0.00813526
comp455216_c0		1.65607	0.00813526
comp45580_c0	XP_003607091	-1.65607	0.00813526
comp4559_c0		-1.65607	0.00813526
comp45656_c0		-1.65607	0.00813526
comp45695_c0		1.65607	0.00813526
comp45740_c0		1.65607	0.00813526
comp45825_c0		1.65607	0.00813526
comp458272_c0		-1.65607	0.00813526
comp45827_c0		1.65607	0.00813526
comp458787_c0		1.65607	0.00813526
comp45915_c0		1.65607	0.00813526
comp46065_c0		1.65607	0.00813526
comp461058_c0		-1.65607	0.00813526
comp461588_c0		1.65607	0.00813526
comp46278_c0		1.65607	0.00813526
comp46305_c1		1.65607	0.00813526
comp465341_c0		1.65607	0.00813526
comp46539_c0	XP_003604803	1.65607	0.00813526
comp46672_c0		-1.65607	0.00813526
comp46725_c0		-1.65607	0.00813526
comp467379_c0		-1.65607	0.00813526
comp46905_c0		-1.65607	0.00813526
comp47123_c0		1.65607	0.00813526
comp47257_c0		-1.65607	0.00813526
comp4737_c0		1.65607	0.00813526
comp47554_c0		-1.65607	0.00813526
comp475680_c0		-1.65607	0.00813526
comp47647_c0	XP_003603295	-1.65607	0.00813526
comp47876_c0		-1.65607	0.00813526
comp47948_c0		-1.65607	0.00813526
comp4800_c0		1.65607	0.00813526
comp48046_c0		-1.65607	0.00813526
comp48050_c0		-1.65607	0.00813526
comp481124_c0		-1.65607	0.00813526
comp48379_c0		1.65607	0.00813526
comp48503_c0		1.65607	0.00813526
comp488402_c0	XP_003542956	1.65607	0.00813526
comp488966_c0		1.65607	0.00813526
comp4910_c0	XP_003591422	-1.65607	0.00813526
comp491172_c0		-1.65607	0.00813526
comp491260_c0		1.65607	0.00813526
comp492346_c0	XP_003596688	1.65607	0.00813526
comp49247_c0	XP_003637894	1.65607	0.00813526
comp492639_c0		1.65607	0.00813526
comp493189_c0	CAA73762	1.65607	0.00813526
comp49480_c0		1.65607	0.00813526
comp496463_c0		-1.65607	0.00813526
comp4969_c0	XP_003593584	-1.65607	0.00813526
comp498543_c0		-1.65607	0.00813526
comp498736_c0	XP_003604895	1.65607	0.00813526
comp49876_c0		-1.65607	0.00813526
comp499841_c0		1.65607	0.00813526
comp501076_c0	XP_003595449	1.65607	0.00813526
comp5017_c0	XP_003599928	-1.65607	0.00813526
comp504137_c0	XP_003609688	-1.65607	0.00813526
comp5058_c0		1.65607	0.00813526
comp506813_c0		1.65607	0.00813526
comp50795_c0		1.65607	0.00813526
comp50960_c0		1.65607	0.00813526
comp510195_c0		-1.65607	0.00813526
comp510625_c0	XP_003624971	-1.65607	0.00813526
comp51105_c0		1.65607	0.00813526
comp51245_c0		1.65607	0.00813526
comp5143_c0	XP_003617867	1.65607	0.00813526
comp51530_c0		1.65607	0.00813526
comp51667_c0		1.65607	0.00813526
comp51671_c0		1.65607	0.00813526
comp51687_c0		1.65607	0.00813526
comp51718_c0	XP_003630299	-1.65607	0.00813526
comp51914_c0	AAR11298	1.65607	0.00813526
comp5191_c0	XP_003622403	-1.65607	0.00813526
comp520902_c0	XP_003617783	1.65607	0.00813526
comp52096_c0	XP_003613362	1.65607	0.00813526
comp521703_c0		-1.65607	0.00813526
comp521788_c0		1.65607	0.00813526
comp522784_c0		-1.65607	0.00813526
comp5284_c0	XP_001950563	-1.65607	0.00813526
comp529297_c0	XP_003517548	-1.65607	0.00813526
comp532240_c0		1.65607	0.00813526
comp534260_c0	XP_003588474	1.65607	0.00813526
comp53478_c0		1.65607	0.00813526
comp537644_c0		1.65607	0.00813526
comp537737_c0		-1.65607	0.00813526
comp539047_c0		1.65607	0.00813526
comp539334_c0		1.65607	0.00813526
comp540137_c0		1.65607	0.00813526
comp540182_c0		-1.65607	0.00813526
comp540195_c0		1.65607	0.00813526
comp54033_c0	XP_003596942	-1.65607	0.00813526
comp5417_c0	AAR13317	1.65607	0.00813526
comp54196_c0		1.65607	0.00813526
comp54309_c0		-1.65607	0.00813526
comp54438_c0		1.65607	0.00813526
comp545089_c0	XP_002263647	-1.65607	0.00813526
comp545560_c0		1.65607	0.00813526
comp546665_c0		-1.65607	0.00813526
comp546940_c0		-1.65607	0.00813526
comp547348_c0		1.65607	0.00813526
comp54749_c0	XP_003596132	1.65607	0.00813526
comp549257_c0		1.65607	0.00813526
comp5494_c0		-1.65607	0.00813526
comp54_c0		-1.65607	0.00813526
comp550687_c0		-1.65607	0.00813526
comp550935_c0		-1.65607	0.00813526
comp550996_c0	ACJ85598	-1.65607	0.00813526
comp55379_c1	XP_003551572	1.65607	0.00813526
comp55445_c0		1.65607	0.00813526
comp557352_c0		-1.65607	0.00813526
comp557929_c0		1.65607	0.00813526
comp559467_c0		1.65607	0.00813526
comp55964_c0		-1.65607	0.00813526
comp56110_c0	XP_003548080	-1.65607	0.00813526
comp567641_c0	XP_003596274	1.65607	0.00813526
comp568736_c0	XP_003547712	-1.65607	0.00813526
comp5706_c0		1.65607	0.00813526
comp571585_c0	XP_003617783	1.65607	0.00813526
comp57194_c0		-1.65607	0.00813526
comp572760_c0	XP_003597395	1.65607	0.00813526
comp577324_c0		1.65607	0.00813526
comp5773_c0	XP_003598533	1.65607	0.00813526
comp57914_c0	XP_003637311;XP_003620838	1.65607	0.00813526
comp579850_c0		-1.65607	0.00813526
comp580043_c0		1.65607	0.00813526
comp584586_c0		-1.65607	0.00813526
comp593722_c0		1.65607	0.00813526
comp593891_c0		1.65607	0.00813526
comp593892_c0		-1.65607	0.00813526
comp596867_c0		-1.65607	0.00813526
comp597054_c0		1.65607	0.00813526
comp597177_c0		1.65607	0.00813526
comp597960_c0		-1.65607	0.00813526
comp600667_c0		1.65607	0.00813526
comp602227_c0	EGG07921	1.65607	0.00813526
comp602560_c0		1.65607	0.00813526
comp602763_c0	XP_003603404	1.65607	0.00813526
comp602999_c0		1.65607	0.00813526
comp603160_c0		-1.65607	0.00813526
comp603572_c0		-1.65607	0.00813526
comp604355_c0	XP_003517206	1.65607	0.00813526
comp605612_c0		-1.65607	0.00813526
comp605762_c0	XP_003593669	1.65607	0.00813526
comp605844_c0		1.65607	0.00813526
comp606375_c0	XP_003604105	-1.65607	0.00813526
comp606516_c0		-1.65607	0.00813526
comp608514_c0		-1.65607	0.00813526
comp609744_c0		-1.65607	0.00813526
comp6108_c0		1.65607	0.00813526
comp6120_c0		1.65607	0.00813526
comp612335_c0		1.65607	0.00813526
comp612540_c0		-1.65607	0.00813526
comp6129_c0		-1.65607	0.00813526
comp613800_c0		-1.65607	0.00813526
comp614151_c0		-1.65607	0.00813526
comp6143_c0		1.65607	0.00813526
comp61552_c0	XP_003622201	1.65607	0.00813526
comp616408_c0		-1.65607	0.00813526
comp619085_c0		-1.65607	0.00813526
comp620772_c0		1.65607	0.00813526
comp634720_c0		-1.65607	0.00813526
comp635339_c0		1.65607	0.00813526
comp637463_c0		1.65607	0.00813526
comp6375_c0		-1.65607	0.00813526
comp641662_c0		1.65607	0.00813526
comp642868_c0		-1.65607	0.00813526
comp643090_c0		-1.65607	0.00813526
comp643224_c0	XP_003610576	-1.65607	0.00813526
comp646891_c0	XP_003602534	1.65607	0.00813526
comp64932_c0		1.65607	0.00813526
comp6533_c0		1.65607	0.00813526
comp655087_c0		-1.65607	0.00813526
comp655946_c0		-1.65607	0.00813526
comp657710_c0		-1.65607	0.00813526
comp66043_c3		-1.65607	0.00813526
comp6615_c0		1.65607	0.00813526
comp664007_c0	XP_003622625	1.65607	0.00813526
comp664452_c0		-1.65607	0.00813526
comp665038_c0		-1.65607	0.00813526
comp665100_c0		1.65607	0.00813526
comp666136_c0	XP_003601609	1.65607	0.00813526
comp666349_c0		-1.65607	0.00813526
comp667037_c0	XP_003608314	1.65607	0.00813526
comp668011_c0		1.65607	0.00813526
comp668226_c0		-1.65607	0.00813526
comp668534_c0	XP_003534472	-1.65607	0.00813526
comp669068_c0		1.65607	0.00813526
comp67048_c0		-1.65607	0.00813526
comp671755_c0	XP_003602053	-1.65607	0.00813526
comp6717_c0	XP_003552965	1.65607	0.00813526
comp671894_c0		-1.65607	0.00813526
comp6728_c0	XP_003624327	-1.65607	0.00813526
comp674213_c0		-1.65607	0.00813526
comp674805_c0		1.65607	0.00813526
comp675233_c0		-1.65607	0.00813526
comp675275_c0		1.65607	0.00813526
comp675966_c0		-1.65607	0.00813526
comp676919_c0	XP_003625390	-1.65607	0.00813526
comp67784_c1		1.65607	0.00813526
comp678207_c0		1.65607	0.00813526
comp679015_c0	XP_003629565	-1.65607	0.00813526
comp67999_c1		-1.65607	0.00813526
comp680162_c0		1.65607	0.00813526
comp680820_c0		1.65607	0.00813526
comp680886_c0		1.65607	0.00813526
comp681073_c0	XP_003613604	-1.65607	0.00813526
comp681529_c0		1.65607	0.00813526
comp682192_c0		-1.65607	0.00813526
comp682952_c0		1.65607	0.00813526
comp683805_c0		1.65607	0.00813526
comp684642_c0	XP_003528760	-1.65607	0.00813526
comp6850_c0		1.65607	0.00813526
comp68515_c0		-1.65607	0.00813526
comp685639_c0		-1.65607	0.00813526
comp685835_c0		1.65607	0.00813526
comp686448_c0		-1.65607	0.00813526
comp687562_c0	XP_003613588	1.65607	0.00813526
comp687849_c0	XP_003603405	1.65607	0.00813526
comp688872_c0		-1.65607	0.00813526
comp689557_c0	XP_003588509	1.65607	0.00813526
comp690107_c0		-1.65607	0.00813526
comp691684_c0		1.65607	0.00813526
comp691807_c0		1.65607	0.00813526
comp692550_c0		-1.65607	0.00813526
comp693389_c0		1.65607	0.00813526
comp694235_c0		1.65607	0.00813526
comp696038_c0		-1.65607	0.00813526
comp69914_c0		-1.65607	0.00813526
comp699785_c0		-1.65607	0.00813526
comp7011_c0		-1.65607	0.00813526
comp702068_c0		1.65607	0.00813526
comp702105_c0		1.65607	0.00813526
comp704716_c0		-1.65607	0.00813526
comp704843_c0		1.65607	0.00813526
comp705332_c0		-1.65607	0.00813526
comp710749_c0		1.65607	0.00813526
comp710992_c0	XP_003592122	1.65607	0.00813526
comp712618_c0		1.65607	0.00813526
comp713210_c0		1.65607	0.00813526
comp714361_c0	ACY69969	-1.65607	0.00813526
comp7145_c0		-1.65607	0.00813526
comp715105_c0		1.65607	0.00813526
comp716711_c0		1.65607	0.00813526
comp7178_c0		1.65607	0.00813526
comp718193_c0	XP_003322415	1.65607	0.00813526
comp720527_c0		-1.65607	0.00813526
comp725147_c0		1.65607	0.00813526
comp727503_c0	XP_003617308	-1.65607	0.00813526
comp732693_c0	ABY48149	1.65607	0.00813526
comp739939_c0		1.65607	0.00813526
comp741043_c0		1.65607	0.00813526
comp7417_c0	XP_003630316	-1.65607	0.00813526
comp743188_c0		1.65607	0.00813526
comp7433_c0		1.65607	0.00813526
comp745151_c0		-1.65607	0.00813526
comp747514_c0		1.65607	0.00813526
comp7511_c0		-1.65607	0.00813526
comp753374_c0	XP_003606600	-1.65607	0.00813526
comp753981_c0		1.65607	0.00813526
comp7573_c0		1.65607	0.00813526
comp759014_c0		1.65607	0.00813526
comp759143_c0		-1.65607	0.00813526
comp759462_c0		1.65607	0.00813526
comp760406_c0	XP_003630834	-1.65607	0.00813526
comp760414_c0		1.65607	0.00813526
comp761022_c0		-1.65607	0.00813526
comp761356_c0		-1.65607	0.00813526
comp762343_c0		1.65607	0.00813526
comp762494_c0		-1.65607	0.00813526
comp762837_c0	XP_003624948	-1.65607	0.00813526
comp763003_c0	XP_003611722	-1.65607	0.00813526
comp764406_c0		-1.65607	0.00813526
comp764417_c0		-1.65607	0.00813526
comp765103_c0	XP_002271001	1.65607	0.00813526
comp765155_c0		1.65607	0.00813526
comp7655_c0		1.65607	0.00813526
comp766091_c0	XP_003599800	-1.65607	0.00813526
comp766933_c0		1.65607	0.00813526
comp767353_c0		-1.65607	0.00813526
comp767400_c0		-1.65607	0.00813526
comp769179_c0	XP_003690249	-1.65607	0.00813526
comp7691_c0		1.65607	0.00813526
comp769427_c0		1.65607	0.00813526
comp770464_c0	XP_003598883	-1.65607	0.00813526
comp771178_c0		-1.65607	0.00813526
comp771779_c0	XP_003615909	1.65607	0.00813526
comp772068_c0		1.65607	0.00813526
comp772191_c0		-1.65607	0.00813526
comp772947_c0		-1.65607	0.00813526
comp775704_c0		-1.65607	0.00813526
comp775961_c0	XP_003612209	-1.65607	0.00813526
comp777387_c0		-1.65607	0.00813526
comp777719_c0	XP_003629721	1.65607	0.00813526
comp778031_c0		1.65607	0.00813526
comp778268_c0		1.65607	0.00813526
comp7783_c0		1.65607	0.00813526
comp779004_c0		-1.65607	0.00813526
comp779087_c0		1.65607	0.00813526
comp779721_c0		-1.65607	0.00813526
comp780700_c0		-1.65607	0.00813526
comp781398_c0		-1.65607	0.00813526
comp781610_c0		-1.65607	0.00813526
comp782915_c0	XP_003612140	1.65607	0.00813526
comp783709_c0	EGS18843	1.65607	0.00813526
comp785637_c0		-1.65607	0.00813526
comp786734_c0	XP_003607020	1.65607	0.00813526
comp788553_c0		1.65607	0.00813526
comp788838_c0		-1.65607	0.00813526
comp789408_c0		1.65607	0.00813526
comp789571_c0		-1.65607	0.00813526
comp790245_c0		1.65607	0.00813526
comp791634_c0		1.65607	0.00813526
comp791700_c0		-1.65607	0.00813526
comp791804_c0	XP_003622372	1.65607	0.00813526
comp7924_c0		1.65607	0.00813526
comp792975_c0		-1.65607	0.00813526
comp793424_c0	XP_003608612	-1.65607	0.00813526
comp7935_c0		-1.65607	0.00813526
comp795631_c0		-1.65607	0.00813526
comp7957_c0		-1.65607	0.00813526
comp796684_c0		-1.65607	0.00813526
comp797006_c0		-1.65607	0.00813526
comp798234_c0		-1.65607	0.00813526
comp799806_c0		1.65607	0.00813526
comp799924_c0		-1.65607	0.00813526
comp800321_c0		1.65607	0.00813526
comp801710_c0		-1.65607	0.00813526
comp803503_c0		-1.65607	0.00813526
comp803652_c0		1.65607	0.00813526
comp8039_c0	XP_003593380	-1.65607	0.00813526
comp805851_c0		1.65607	0.00813526
comp806001_c0	XP_003599603	-1.65607	0.00813526
comp806375_c0		1.65607	0.00813526
comp807277_c0		-1.65607	0.00813526
comp807617_c0		-1.65607	0.00813526
comp807920_c0		-1.65607	0.00813526
comp808408_c0		1.65607	0.00813526
comp809193_c0		1.65607	0.00813526
comp809483_c0		-1.65607	0.00813526
comp809805_c0	CAH04314	-1.65607	0.00813526
comp812926_c0		1.65607	0.00813526
comp812_c0		-1.65607	0.00813526
comp8136_c0		1.65607	0.00813526
comp813819_c0		-1.65607	0.00813526
comp814338_c0		1.65607	0.00813526
comp814684_c0		1.65607	0.00813526
comp8221_c0		1.65607	0.00813526
comp827290_c0		-1.65607	0.00813526
comp829140_c0		-1.65607	0.00813526
comp829603_c0		-1.65607	0.00813526
comp829987_c0		-1.65607	0.00813526
comp8361_c0		-1.65607	0.00813526
comp8409_c0	CAN60374	-1.65607	0.00813526
comp841129_c0		1.65607	0.00813526
comp842004_c0		1.65607	0.00813526
comp843081_c0	XP_003546214	-1.65607	0.00813526
comp845540_c0		1.65607	0.00813526
comp848170_c0		-1.65607	0.00813526
comp849232_c0	XP_003625956	-1.65607	0.00813526
comp849914_c0		1.65607	0.00813526
comp851285_c0		-1.65607	0.00813526
comp853485_c0		-1.65607	0.00813526
comp857858_c0	XP_003606802	1.65607	0.00813526
comp8580_c0		1.65607	0.00813526
comp861669_c0	XP_003603562	1.65607	0.00813526
comp862861_c0	XP_003608503	1.65607	0.00813526
comp8657_c0		1.65607	0.00813526
comp865874_c0		-1.65607	0.00813526
comp870068_c0	XP_003549000	1.65607	0.00813526
comp870170_c0		-1.65607	0.00813526
comp871329_c0		1.65607	0.00813526
comp871404_c0		-1.65607	0.00813526
comp883125_c0	XP_003517612	-1.65607	0.00813526
comp883303_c0	CAN68020	-1.65607	0.00813526
comp883721_c0		1.65607	0.00813526
comp883871_c0		-1.65607	0.00813526
comp883951_c0	XP_003541417	1.65607	0.00813526
comp884399_c0	XP_003601573	-1.65607	0.00813526
comp884474_c0		-1.65607	0.00813526
comp884671_c0	XP_003591206	1.65607	0.00813526
comp885041_c0		-1.65607	0.00813526
comp885558_c0	XP_003621433	1.65607	0.00813526
comp886019_c0		-1.65607	0.00813526
comp886396_c0	XP_003601352	1.65607	0.00813526
comp886744_c0		-1.65607	0.00813526
comp887044_c0		1.65607	0.00813526
comp887232_c0		1.65607	0.00813526
comp887415_c0	CBI19505	1.65607	0.00813526
comp887642_c0		1.65607	0.00813526
comp887847_c0		-1.65607	0.00813526
comp888703_c0		1.65607	0.00813526
comp888842_c0		-1.65607	0.00813526
comp889733_c0	XP_003597531	-1.65607	0.00813526
comp890444_c0		-1.65607	0.00813526
comp891332_c0		1.65607	0.00813526
comp891554_c0	XP_966334	-1.65607	0.00813526
comp891670_c0	ACU22705	1.65607	0.00813526
comp891705_c0		-1.65607	0.00813526
comp891831_c0		1.65607	0.00813526
comp892661_c0		1.65607	0.00813526
comp892767_c0		-1.65607	0.00813526
comp893433_c0	XP_003630760	1.65607	0.00813526
comp893518_c0		-1.65607	0.00813526
comp893603_c0		-1.65607	0.00813526
comp893754_c0	XP_003605168	-1.65607	0.00813526
comp894177_c0		1.65607	0.00813526
comp894807_c0		-1.65607	0.00813526
comp894923_c0		1.65607	0.00813526
comp894992_c0	XP_003606267	-1.65607	0.00813526
comp895017_c0		-1.65607	0.00813526
comp896311_c0		1.65607	0.00813526
comp896777_c0		-1.65607	0.00813526
comp898827_c0	XP_003616094	-1.65607	0.00813526
comp898914_c0	AEL30371	1.65607	0.00813526
comp899403_c0		1.65607	0.00813526
comp899581_c0	XP_003589180	1.65607	0.00813526
comp899745_c0		1.65607	0.00813526
comp9005_c0		-1.65607	0.00813526
comp9011_c0	ABD28496	1.65607	0.00813526
comp901552_c0		1.65607	0.00813526
comp901755_c0		-1.65607	0.00813526
comp901936_c0		-1.65607	0.00813526
comp902201_c0		1.65607	0.00813526
comp902510_c0		-1.65607	0.00813526
comp902577_c0		-1.65607	0.00813526
comp904169_c0		1.65607	0.00813526
comp904238_c0	XP_003604480	-1.65607	0.00813526
comp904368_c0		-1.65607	0.00813526
comp904895_c0		1.65607	0.00813526
comp906471_c0		-1.65607	0.00813526
comp906709_c0		1.65607	0.00813526
comp906722_c0		-1.65607	0.00813526
comp907315_c0		1.65607	0.00813526
comp907414_c0		-1.65607	0.00813526
comp907574_c0		-1.65607	0.00813526
comp9080_c0		1.65607	0.00813526
comp908592_c0		1.65607	0.00813526
comp908829_c0		-1.65607	0.00813526
comp910249_c0		-1.65607	0.00813526
comp910574_c0		1.65607	0.00813526
comp911865_c0		-1.65607	0.00813526
comp912935_c0		1.65607	0.00813526
comp913205_c0		1.65607	0.00813526
comp913316_c0		1.65607	0.00813526
comp913677_c0		-1.65607	0.00813526
comp913699_c0		1.65607	0.00813526
comp913870_c0		-1.65607	0.00813526
comp914702_c0		1.65607	0.00813526
comp915574_c0	XP_003603064	1.65607	0.00813526
comp916294_c0		1.65607	0.00813526
comp916383_c0		1.65607	0.00813526
comp916581_c0		-1.65607	0.00813526
comp916646_c0		-1.65607	0.00813526
comp918489_c0		1.65607	0.00813526
comp9186_c0		1.65607	0.00813526
comp919934_c0		-1.65607	0.00813526
comp922935_c0		-1.65607	0.00813526
comp923409_c0		1.65607	0.00813526
comp924105_c0		1.65607	0.00813526
comp924420_c0	XP_003617752	-1.65607	0.00813526
comp924472_c0	XP_003537526	-1.65607	0.00813526
comp924776_c0		-1.65607	0.00813526
comp925390_c0		-1.65607	0.00813526
comp925721_c0	XP_003623234	1.65607	0.00813526
comp927201_c0	ABC59082	-1.65607	0.00813526
comp928425_c0		1.65607	0.00813526
comp928718_c0		-1.65607	0.00813526
comp929662_c0	XP_003521244	-1.65607	0.00813526
comp930331_c0		-1.65607	0.00813526
comp931140_c0		1.65607	0.00813526
comp931301_c0		1.65607	0.00813526
comp931333_c0		1.65607	0.00813526
comp931582_c0		-1.65607	0.00813526
comp932311_c0		-1.65607	0.00813526
comp933507_c0	CAJ17206	-1.65607	0.00813526
comp933648_c0		-1.65607	0.00813526
comp933749_c0		1.65607	0.00813526
comp9345_c0		1.65607	0.00813526
comp935280_c0	XP_003598895	1.65607	0.00813526
comp935613_c0		-1.65607	0.00813526
comp935845_c0		-1.65607	0.00813526
comp936481_c0		-1.65607	0.00813526
comp936599_c0	XP_003625790	1.65607	0.00813526
comp937269_c0		-1.65607	0.00813526
comp9373_c0		-1.65607	0.00813526
comp937501_c0		-1.65607	0.00813526
comp9390_c0	XP_003605752	1.65607	0.00813526
comp939582_c0		1.65607	0.00813526
comp9429_c0		-1.65607	0.00813526
comp942_c0		1.65607	0.00813526
comp943154_c0		1.65607	0.00813526
comp943580_c0	CAN75244	1.65607	0.00813526
comp943_c0	XP_003617929	1.65607	0.00813526
comp944178_c0		1.65607	0.00813526
comp946999_c0	XP_003612008	1.65607	0.00813526
comp947004_c0		-1.65607	0.00813526
comp947557_c0		-1.65607	0.00813526
comp9476_c0		1.65607	0.00813526
comp947997_c0		-1.65607	0.00813526
comp94_c0		-1.65607	0.00813526
comp950700_c0	XP_003598604	-1.65607	0.00813526
comp951761_c0		1.65607	0.00813526
comp952016_c0	XP_003554414	-1.65607	0.00813526
comp952286_c0		1.65607	0.00813526
comp952721_c0		1.65607	0.00813526
comp953702_c0		-1.65607	0.00813526
comp953922_c0		1.65607	0.00813526
comp956201_c0		-1.65607	0.00813526
comp9562_c0		1.65607	0.00813526
comp957101_c0		1.65607	0.00813526
comp957705_c0	ABD28574	1.65607	0.00813526
comp958072_c0		-1.65607	0.00813526
comp962247_c0		1.65607	0.00813526
comp963964_c0		-1.65607	0.00813526
comp965878_c0		1.65607	0.00813526
comp968797_c0		1.65607	0.00813526
comp969624_c0		1.65607	0.00813526
comp971099_c0		1.65607	0.00813526
comp971759_c0		-1.65607	0.00813526
comp974548_c0		-1.65607	0.00813526
comp974672_c0		-1.65607	0.00813526
comp975145_c0	XP_003601827	1.65607	0.00813526
comp975176_c0	CAA69272	1.65607	0.00813526
comp976078_c0		1.65607	0.00813526
comp9772_c0		1.65607	0.00813526
comp978143_c0		1.65607	0.00813526
comp9793_c0		-1.65607	0.00813526
comp979529_c0		-1.65607	0.00813526
comp979640_c0		1.65607	0.00813526
comp980588_c0	XP_003602804	-1.65607	0.00813526
comp980910_c0	XP_003602970	1.65607	0.00813526
comp982591_c0	XP_003029339	1.65607	0.00813526
comp983647_c0	XP_003602907	-1.65607	0.00813526
comp983913_c0	XP_003630936	1.65607	0.00813526
comp984725_c0	ABD28426	-1.65607	0.00813526
comp987862_c0	XP_003627527	1.65607	0.00813526
comp988031_c0	XP_003591319	-1.65607	0.00813526
comp989929_c0		1.65607	0.00813526
comp992789_c0		-1.65607	0.00813526
comp992947_c0		-1.65607	0.00813526
comp996271_c0		1.65607	0.00813526
comp9974_c0		1.65607	0.00813526
comp997705_c0		-1.65607	0.00813526
comp1069242_c0		2.20394	0.00813526
comp10734_c0	XP_003617743	2.20394	0.00813526
comp1095420_c0		2.20394	0.00813526
comp1097844_c0		2.20394	0.00813526
comp1098207_c0		2.20394	0.00813526
comp1098271_c0		2.20394	0.00813526
comp11059_c0		-2.20394	0.00813526
comp1112191_c0		2.20394	0.00813526
comp1115805_c0	XP_003618731	-2.20394	0.00813526
comp1115830_c0		2.20394	0.00813526
comp1121501_c0		2.20394	0.00813526
comp1125466_c0	AAP46257	2.20394	0.00813526
comp1128239_c0		2.20394	0.00813526
comp1138718_c0		2.20394	0.00813526
comp1141262_c0		2.20394	0.00813526
comp1159617_c0		2.20394	0.00813526
comp1165703_c0		2.20394	0.00813526
comp11663_c0		2.20394	0.00813526
comp11687_c0	XP_003630540	2.20394	0.00813526
comp1173858_c0		-2.20394	0.00813526
comp1178252_c0		-2.20394	0.00813526
comp1178450_c0		2.20394	0.00813526
comp12026_c0		2.20394	0.00813526
comp1219309_c0		-2.20394	0.00813526
comp1232538_c0		2.20394	0.00813526
comp1266_c0		2.20394	0.00813526
comp1279527_c0		2.20394	0.00813526
comp1299453_c0		-2.20394	0.00813526
comp1327841_c0		2.20394	0.00813526
comp1328219_c0	BAC40637	-2.20394	0.00813526
comp1330976_c0	CCA66036	-2.20394	0.00813526
comp1333278_c0		-2.20394	0.00813526
comp1339333_c0		2.20394	0.00813526
comp1343345_c0	XP_001946819	-2.20394	0.00813526
comp1346878_c0	ABN08587	2.20394	0.00813526
comp1366183_c0		2.20394	0.00813526
comp1378325_c0	XP_003628074	-2.20394	0.00813526
comp13810_c0	XP_003604607	2.20394	0.00813526
comp1392555_c0		-2.20394	0.00813526
comp1393494_c0		2.20394	0.00813526
comp1396521_c0		2.20394	0.00813526
comp1399686_c0		2.20394	0.00813526
comp1413911_c0	XP_003605652	-2.20394	0.00813526
comp1415223_c0	XP_003610162	2.20394	0.00813526
comp1430174_c0	XP_003624639	2.20394	0.00813526
comp14546_c0		2.20394	0.00813526
comp1458534_c0		-2.20394	0.00813526
comp15183_c0		2.20394	0.00813526
comp15227_c0		2.20394	0.00813526
comp16496_c0		2.20394	0.00813526
comp1696_c0		2.20394	0.00813526
comp17200_c0		-2.20394	0.00813526
comp1720895_c0	XP_003607475	2.20394	0.00813526
comp1724166_c0		2.20394	0.00813526
comp1750648_c0		2.20394	0.00813526
comp1757527_c0	AAO23078	2.20394	0.00813526
comp1779178_c0		-2.20394	0.00813526
comp1816686_c0		2.20394	0.00813526
comp1973266_c0	XP_003605346	2.20394	0.00813526
comp2116_c0	XP_003545150	-2.20394	0.00813526
comp2161_c0		2.20394	0.00813526
comp22807_c0	XP_003624749	2.20394	0.00813526
comp23559_c0		2.20394	0.00813526
comp23782_c0		-2.20394	0.00813526
comp252804_c0	XP_003623999	2.20394	0.00813526
comp25376_c0		2.20394	0.00813526
comp253844_c0		2.20394	0.00813526
comp26947_c0		-2.20394	0.00813526
comp31594_c0		2.20394	0.00813526
comp32326_c0	XP_003598220	2.20394	0.00813526
comp32683_c0		2.20394	0.00813526
comp32903_c0		2.20394	0.00813526
comp34024_c0	ABG74706	-2.20394	0.00813526
comp34678_c0	XP_003636109	2.20394	0.00813526
comp35052_c0	ABD32654	-2.20394	0.00813526
comp3511_c0		2.20394	0.00813526
comp35132_c0		2.20394	0.00813526
comp35699_c0	ACN79512;AEK48259	-2.20394	0.00813526
comp3610_c0	XP_003637166	2.20394	0.00813526
comp36579_c0		-2.20394	0.00813526
comp36930_c0	XP_003624120	2.20394	0.00813526
comp37302_c0	XP_003636776	2.20394	0.00813526
comp37521_c0	XP_003618601	2.20394	0.00813526
comp383485_c0		2.20394	0.00813526
comp38531_c0	XP_003630054	2.20394	0.00813526
comp38745_c0		-2.20394	0.00813526
comp390698_c0		2.20394	0.00813526
comp39413_c0		2.20394	0.00813526
comp39774_c0		-2.20394	0.00813526
comp39904_c0		2.20394	0.00813526
comp400681_c0		2.20394	0.00813526
comp41162_c0		2.20394	0.00813526
comp41767_c0		2.20394	0.00813526
comp436083_c0	XP_003540477	2.20394	0.00813526
comp440110_c0	XP_003605032	2.20394	0.00813526
comp454533_c0	XP_003599025	2.20394	0.00813526
comp455018_c0	XP_003607824	2.20394	0.00813526
comp455786_c0		-2.20394	0.00813526
comp458046_c0	XP_003592455	2.20394	0.00813526
comp46236_c0	XP_003628700	-2.20394	0.00813526
comp46695_c0	XP_003543750	2.20394	0.00813526
comp47133_c0		-2.20394	0.00813526
comp47238_c0		2.20394	0.00813526
comp492505_c0		2.20394	0.00813526
comp493476_c0		2.20394	0.00813526
comp51050_c0	ABN08445	-2.20394	0.00813526
comp5121_c0		2.20394	0.00813526
comp514138_c0		2.20394	0.00813526
comp51510_c0	XP_003622921	2.20394	0.00813526
comp52712_c0		2.20394	0.00813526
comp534194_c0		2.20394	0.00813526
comp536298_c0	ACJ85332	2.20394	0.00813526
comp537198_c0	XP_003554702	2.20394	0.00813526
comp539234_c0		2.20394	0.00813526
comp546642_c0		2.20394	0.00813526
comp548987_c0		2.20394	0.00813526
comp581692_c0		2.20394	0.00813526
comp586_c0		2.20394	0.00813526
comp589_c0	XP_003613413;XP_003599445	-2.20394	0.00813526
comp594162_c0		2.20394	0.00813526
comp597852_c0		2.20394	0.00813526
comp599098_c0		2.20394	0.00813526
comp6323_c0	XP_003615896	2.20394	0.00813526
comp665450_c0		2.20394	0.00813526
comp669849_c0	XP_003594459	2.20394	0.00813526
comp678683_c0	EGI67014	-2.20394	0.00813526
comp684308_c0		2.20394	0.00813526
comp686013_c0	XP_003609480	2.20394	0.00813526
comp689297_c0	ABO80476	2.20394	0.00813526
comp694506_c0		2.20394	0.00813526
comp699069_c0		-2.20394	0.00813526
comp701864_c0		2.20394	0.00813526
comp701917_c0		2.20394	0.00813526
comp703214_c0		-2.20394	0.00813526
comp761440_c0		2.20394	0.00813526
comp764459_c0		-2.20394	0.00813526
comp768651_c0		2.20394	0.00813526
comp772184_c0		2.20394	0.00813526
comp778869_c0		-2.20394	0.00813526
comp779148_c0		2.20394	0.00813526
comp7809_c0	AAO45752	-2.20394	0.00813526
comp798001_c0	XP_003605251	2.20394	0.00813526
comp805930_c0		2.20394	0.00813526
comp8255_c0		-2.20394	0.00813526
comp828419_c0	XP_003523567	2.20394	0.00813526
comp833244_c0		-2.20394	0.00813526
comp8511_c0		-2.20394	0.00813526
comp856992_c0		2.20394	0.00813526
comp881862_c0		2.20394	0.00813526
comp885577_c0		-2.20394	0.00813526
comp886248_c0		2.20394	0.00813526
comp895869_c0		2.20394	0.00813526
comp896096_c0		2.20394	0.00813526
comp903601_c0	ABQ59248	2.20394	0.00813526
comp906970_c0		2.20394	0.00813526
comp912197_c0		-2.20394	0.00813526
comp917930_c0		2.20394	0.00813526
comp918766_c0	XP_003612686	-2.20394	0.00813526
comp942885_c0	NP_001156301	-2.20394	0.00813526
comp943303_c0		2.20394	0.00813526
comp967942_c0	XP_003545841	-2.20394	0.00813526
comp50359_c0	ABJ96383	-3.44873	0.00814002
comp614360_c0		-3.44873	0.00814002
comp70285_c0	XP_003612412	2.12624	0.00819081
comp59840_c0	XP_003589187;XP_003589186	1.96806	0.00871334
comp23182_c0		3.65664	0.00881124
comp43000_c0	XP_003604210	6.59116	0.00888009
comp40435_c0		2.13984	0.00919743
comp26728_c0	XP_003616307	-3.04963	0.00973548
comp499235_c0	XP_003697181	-3.04963	0.00973548
comp675070_c0		-3.04963	0.00973548
comp887641_c0		-3.04963	0.00973548
comp498333_c0	XP_003601076	-3.04963	0.00973548
comp69025_c2		-3.04963	0.00973548
comp70486_c1	CAL59722;Q43621;ACJ85587	1.75465	0.00999426

## Sheet: ND5 vs. ND9
Tag	Protein	Fold.change	Adjusted.p.value
comp50211_c0		4.45705	0.00379078
comp35580_c0	XP_003601136	3.95888	0.00379078
comp55477_c0	XP_003599595	5.01603	0.00379078
comp37587_c0	XP_003625706	5.78313	0.00379078
comp535652_c0		3.64044	0.00379078
comp12583_c0	NP_001239909	3.06391	0.00379078
comp51205_c0	XP_003601589	-3.06391	0.00379078
comp7090_c0	XP_003600531	3.06391	0.00379078
comp713710_c0	XP_003606861	3.06391	0.00379078
comp810128_c0		3.06391	0.00379078
comp834935_c0	XP_003615861	3.06391	0.00379078
comp933507_c0	CAJ17206	-3.06391	0.00379078
comp31231_c0	XP_003632256	3.4819	0.00379078
comp498877_c0	XP_003605170	-3.44646	0.00379078
comp15195_c0		2.82728	0.00379078
comp41537_c0	XP_003595046	2.82728	0.00379078
comp44902_c0		2.82728	0.00379078
comp46961_c0		2.82728	0.00379078
comp491359_c0		2.82728	0.00379078
comp71472_c10		2.82728	0.00379078
comp928109_c0		2.82728	0.00379078
comp19680_c0		3.32045	0.00379078
comp946017_c0	XP_003603599	3.32045	0.00379078
comp7314_c0	CAC44142	4.19814	0.00379078
comp1013727_c0	NP_001241226	-2.25463	0.00379078
comp1022775_c0		-2.25463	0.00379078
comp1028081_c0		-2.25463	0.00379078
comp1066527_c0	XP_003605097	-2.25463	0.00379078
comp1068683_c0		-2.25463	0.00379078
comp1075710_c0		-2.25463	0.00379078
comp1087485_c0		-2.25463	0.00379078
comp1104351_c0	XP_003630161	-2.25463	0.00379078
comp1145609_c0	XP_003619179	-2.25463	0.00379078
comp1147948_c0	XP_003518970	-2.25463	0.00379078
comp1149141_c0		-2.25463	0.00379078
comp1154069_c0		-2.25463	0.00379078
comp1159453_c0		-2.25463	0.00379078
comp1165341_c0		-2.25463	0.00379078
comp1190889_c0	XP_624084	-2.25463	0.00379078
comp12092_c0	XP_003635941	-2.25463	0.00379078
comp12272_c0	XP_003551618	-2.25463	0.00379078
comp1242665_c0		-2.25463	0.00379078
comp12687_c0		-2.25463	0.00379078
comp1323518_c0	XP_001949435	-2.25463	0.00379078
comp1324716_c0		-2.25463	0.00379078
comp13306_c0		-2.25463	0.00379078
comp1332782_c0		-2.25463	0.00379078
comp1333099_c0	CAC27832	-2.25463	0.00379078
comp1367260_c0		-2.25463	0.00379078
comp1383817_c0		-2.25463	0.00379078
comp13851_c0		-2.25463	0.00379078
comp1412689_c0		-2.25463	0.00379078
comp1412988_c0		-2.25463	0.00379078
comp1452687_c0	XP_002429314	-2.25463	0.00379078
comp1460635_c0	XP_003604534	-2.25463	0.00379078
comp1492017_c0		-2.25463	0.00379078
comp1549432_c0		-2.25463	0.00379078
comp16187_c0		-2.25463	0.00379078
comp17075_c0		-2.25463	0.00379078
comp1715046_c0	XP_003607945	-2.25463	0.00379078
comp19732_c0		-2.25463	0.00379078
comp202044_c0	XP_003552681	-2.25463	0.00379078
comp2862_c0		-2.25463	0.00379078
comp309199_c0		-2.25463	0.00379078
comp330768_c0		-2.25463	0.00379078
comp35242_c0		-2.25463	0.00379078
comp36347_c0		-2.25463	0.00379078
comp36548_c0		-2.25463	0.00379078
comp36593_c0		-2.25463	0.00379078
comp38262_c0		-2.25463	0.00379078
comp39725_c0		-2.25463	0.00379078
comp40168_c0		-2.25463	0.00379078
comp427718_c0		-2.25463	0.00379078
comp44325_c0		-2.25463	0.00379078
comp453115_c0		-2.25463	0.00379078
comp45538_c0	XP_003524588	-2.25463	0.00379078
comp45740_c0		-2.25463	0.00379078
comp46011_c0		-2.25463	0.00379078
comp462536_c0		-2.25463	0.00379078
comp48826_c0		-2.25463	0.00379078
comp506388_c0		-2.25463	0.00379078
comp5563_c0	XP_003590641	-2.25463	0.00379078
comp556730_c0		-2.25463	0.00379078
comp57488_c0	XP_003616620	-2.25463	0.00379078
comp5931_c0	XP_003603391	-2.25463	0.00379078
comp597926_c0		-2.25463	0.00379078
comp603572_c0		-2.25463	0.00379078
comp621828_c0		-2.25463	0.00379078
comp637_c0	XP_003589024	-2.25463	0.00379078
comp66254_c0		-2.25463	0.00379078
comp66254_c2		-2.25463	0.00379078
comp669165_c0		-2.25463	0.00379078
comp680116_c0		-2.25463	0.00379078
comp680794_c0		-2.25463	0.00379078
comp711570_c0	CAJ17252	-2.25463	0.00379078
comp730882_c0		-2.25463	0.00379078
comp736914_c0		-2.25463	0.00379078
comp7389_c0	NP_084729	-2.25463	0.00379078
comp777254_c0		-2.25463	0.00379078
comp7813_c0		-2.25463	0.00379078
comp786430_c0		-2.25463	0.00379078
comp817798_c0		-2.25463	0.00379078
comp838471_c0		-2.25463	0.00379078
comp895370_c0		-2.25463	0.00379078
comp900261_c0		-2.25463	0.00379078
comp900714_c0		-2.25463	0.00379078
comp902028_c0	XP_003485411	-2.25463	0.00379078
comp910340_c0	XP_003609945	-2.25463	0.00379078
comp9331_c0		-2.25463	0.00379078
comp9348_c0	XP_003596630	-2.25463	0.00379078
comp960995_c0		-2.25463	0.00379078
comp9682_c0	ABD28312	-2.25463	0.00379078
comp985471_c0	ACY71281	-2.25463	0.00379078
comp41597_c0		4.30259	0.00379078
comp54072_c0	XP_003604800;XP_003604808;XP_003604810	2.1768	0.00379078
comp52484_c0	XP_003627965	3.25703	0.00379078
comp1156022_c0	XP_003625951	-2.79293	0.00379078
comp122_c0		-2.79293	0.00379078
comp1501626_c0		-2.79293	0.00379078
comp16773_c0		-2.79293	0.00379078
comp37124_c0		-2.79293	0.00379078
comp42347_c0		-2.79293	0.00379078
comp47786_c1		-2.79293	0.00379078
comp65630_c1		-2.79293	0.00379078
comp730966_c0	XP_003556961	-2.79293	0.00379078
comp67936_c0	XP_003626693	-2.9651	0.00379078
comp64288_c0	ACU19868	-2.184	0.00379078
comp1000536_c0		1.68934	0.00379078
comp1000911_c0		-1.68934	0.00379078
comp1004776_c0		-1.68934	0.00379078
comp10056_c0		1.68934	0.00379078
comp1005819_c0		-1.68934	0.00379078
comp1008223_c0		-1.68934	0.00379078
comp1009274_c0	XP_003600775	-1.68934	0.00379078
comp1010923_c0		1.68934	0.00379078
comp1011618_c0	XP_003596527	1.68934	0.00379078
comp1011973_c0	XP_003609645	-1.68934	0.00379078
comp1012746_c0		-1.68934	0.00379078
comp1013322_c0		-1.68934	0.00379078
comp1019243_c0	XP_003630783	-1.68934	0.00379078
comp10195_c0		-1.68934	0.00379078
comp10228_c0		-1.68934	0.00379078
comp1023863_c0		1.68934	0.00379078
comp1027541_c0		-1.68934	0.00379078
comp1033560_c0	XP_003599053	-1.68934	0.00379078
comp10345_c0		-1.68934	0.00379078
comp1037292_c0		1.68934	0.00379078
comp1050998_c0	ACJ85841	1.68934	0.00379078
comp1052238_c0		1.68934	0.00379078
comp1054927_c0		1.68934	0.00379078
comp1057385_c0		-1.68934	0.00379078
comp1057877_c0		1.68934	0.00379078
comp1058279_c0		1.68934	0.00379078
comp1058558_c0		-1.68934	0.00379078
comp1058608_c0		-1.68934	0.00379078
comp1059467_c0	XP_003613151	-1.68934	0.00379078
comp1060545_c0		1.68934	0.00379078
comp1061305_c0		1.68934	0.00379078
comp1061312_c0		-1.68934	0.00379078
comp1061537_c0		-1.68934	0.00379078
comp1062057_c0	XP_002445353	1.68934	0.00379078
comp1062110_c0		1.68934	0.00379078
comp10624_c0		1.68934	0.00379078
comp1062664_c0		1.68934	0.00379078
comp1062913_c0		1.68934	0.00379078
comp1063295_c0		1.68934	0.00379078
comp1063301_c0	XP_003595829	-1.68934	0.00379078
comp1063313_c0		1.68934	0.00379078
comp1063538_c0	XP_002306730	1.68934	0.00379078
comp10637_c0		-1.68934	0.00379078
comp1064358_c0		-1.68934	0.00379078
comp1064367_c0		-1.68934	0.00379078
comp1064756_c0		-1.68934	0.00379078
comp1065090_c0		-1.68934	0.00379078
comp1065611_c0		-1.68934	0.00379078
comp10658_c0	XP_003627630	1.68934	0.00379078
comp1065981_c0	XP_003525939	-1.68934	0.00379078
comp1066147_c0		-1.68934	0.00379078
comp1066279_c0		-1.68934	0.00379078
comp1067540_c0		1.68934	0.00379078
comp1067984_c0		1.68934	0.00379078
comp1068342_c0		1.68934	0.00379078
comp1068962_c0		1.68934	0.00379078
comp1069165_c0		1.68934	0.00379078
comp1069647_c0		-1.68934	0.00379078
comp1069992_c0	AEL30371	-1.68934	0.00379078
comp1070962_c0		1.68934	0.00379078
comp1071460_c0		1.68934	0.00379078
comp1072441_c0	GAA97668	1.68934	0.00379078
comp1072546_c0		-1.68934	0.00379078
comp1072570_c0		1.68934	0.00379078
comp1072692_c0		-1.68934	0.00379078
comp1072776_c0	XP_003520841	-1.68934	0.00379078
comp10727_c0		-1.68934	0.00379078
comp1073040_c0	XP_003620688	1.68934	0.00379078
comp1073628_c0		1.68934	0.00379078
comp1074515_c0		-1.68934	0.00379078
comp1074993_c0		1.68934	0.00379078
comp1075561_c0	XP_003532715	1.68934	0.00379078
comp1076429_c0		1.68934	0.00379078
comp1076602_c0		1.68934	0.00379078
comp1076646_c0		-1.68934	0.00379078
comp1076804_c0	XP_003623700	1.68934	0.00379078
comp1077058_c0		-1.68934	0.00379078
comp1077308_c0	XP_003637334	-1.68934	0.00379078
comp1078285_c0		1.68934	0.00379078
comp1078518_c0	XP_003517612	-1.68934	0.00379078
comp1078605_c0		-1.68934	0.00379078
comp1079194_c0		1.68934	0.00379078
comp1079533_c0		1.68934	0.00379078
comp1079580_c0	ABN09181	1.68934	0.00379078
comp1080870_c0		-1.68934	0.00379078
comp1081483_c0		-1.68934	0.00379078
comp1081527_c0		1.68934	0.00379078
comp1082129_c0	ABD33418	-1.68934	0.00379078
comp10835_c0	CAN78392	-1.68934	0.00379078
comp1084214_c0		-1.68934	0.00379078
comp1084829_c0	XP_003627811	1.68934	0.00379078
comp1084952_c0	XP_967411	-1.68934	0.00379078
comp1084982_c0		1.68934	0.00379078
comp1085378_c0		1.68934	0.00379078
comp1085579_c0		1.68934	0.00379078
comp1085764_c0		1.68934	0.00379078
comp1085965_c0	XP_003603474	1.68934	0.00379078
comp1085994_c0		1.68934	0.00379078
comp1086377_c0	XP_003596235	-1.68934	0.00379078
comp1086549_c0		-1.68934	0.00379078
comp1088098_c0		-1.68934	0.00379078
comp1089843_c0		-1.68934	0.00379078
comp1089922_c0		1.68934	0.00379078
comp1090519_c0		-1.68934	0.00379078
comp1090679_c0		-1.68934	0.00379078
comp1091119_c0		-1.68934	0.00379078
comp1092160_c0	XP_003544408	1.68934	0.00379078
comp1092793_c0		1.68934	0.00379078
comp1093487_c0		1.68934	0.00379078
comp1093545_c0	XP_003608441	1.68934	0.00379078
comp1094140_c0		-1.68934	0.00379078
comp1094143_c0		1.68934	0.00379078
comp1094712_c0		1.68934	0.00379078
comp1095151_c0		-1.68934	0.00379078
comp1095461_c0		1.68934	0.00379078
comp1095701_c0	XP_003621861	-1.68934	0.00379078
comp1095707_c0		1.68934	0.00379078
comp1096544_c0	XP_003607771	1.68934	0.00379078
comp1096645_c0		1.68934	0.00379078
comp1096833_c0		-1.68934	0.00379078
comp1096874_c0		1.68934	0.00379078
comp1097102_c0		1.68934	0.00379078
comp1097188_c0		-1.68934	0.00379078
comp1097350_c0		1.68934	0.00379078
comp1097379_c0	XP_003623322	1.68934	0.00379078
comp10976_c0	ACJ85503	-1.68934	0.00379078
comp10980_c0		1.68934	0.00379078
comp1098654_c0		1.68934	0.00379078
comp10987_c0		-1.68934	0.00379078
comp1100272_c0		-1.68934	0.00379078
comp1100716_c0		1.68934	0.00379078
comp1101940_c0		-1.68934	0.00379078
comp1102295_c0		-1.68934	0.00379078
comp1102900_c0		1.68934	0.00379078
comp1102966_c0	XP_003596858	-1.68934	0.00379078
comp1103767_c0		-1.68934	0.00379078
comp1106026_c0		-1.68934	0.00379078
comp1106115_c0	XP_003629928	1.68934	0.00379078
comp1106613_c0		1.68934	0.00379078
comp1106862_c0		1.68934	0.00379078
comp1107768_c0		1.68934	0.00379078
comp1108710_c0	XP_003630750	-1.68934	0.00379078
comp1109663_c0		1.68934	0.00379078
comp1110522_c0		1.68934	0.00379078
comp1110728_c0		-1.68934	0.00379078
comp1110863_c0		-1.68934	0.00379078
comp1112039_c0		-1.68934	0.00379078
comp11138_c0	XP_003635836	1.68934	0.00379078
comp1114184_c0	XP_003630573	-1.68934	0.00379078
comp1114798_c0		1.68934	0.00379078
comp1116608_c0		1.68934	0.00379078
comp1117387_c0		1.68934	0.00379078
comp1118125_c0		1.68934	0.00379078
comp1118886_c0		1.68934	0.00379078
comp1119279_c0		1.68934	0.00379078
comp1119284_c0	XP_003593941	1.68934	0.00379078
comp1119688_c0		1.68934	0.00379078
comp1119806_c0		1.68934	0.00379078
comp1119862_c0	XP_003623045	-1.68934	0.00379078
comp1120532_c0		1.68934	0.00379078
comp1120770_c0		1.68934	0.00379078
comp1120992_c0		1.68934	0.00379078
comp1121222_c0		1.68934	0.00379078
comp1121359_c0		-1.68934	0.00379078
comp1121398_c0		1.68934	0.00379078
comp1124181_c0		1.68934	0.00379078
comp1124276_c0	XP_003545348	1.68934	0.00379078
comp1124421_c0		-1.68934	0.00379078
comp1125527_c0		1.68934	0.00379078
comp1127812_c0		1.68934	0.00379078
comp1127829_c0	NP_001235744	1.68934	0.00379078
comp1128155_c0		-1.68934	0.00379078
comp1129002_c0		1.68934	0.00379078
comp1129092_c0		1.68934	0.00379078
comp1129570_c0		-1.68934	0.00379078
comp1130932_c0		-1.68934	0.00379078
comp1131057_c0		-1.68934	0.00379078
comp1131179_c0		-1.68934	0.00379078
comp113140_c0	ACU23910	1.68934	0.00379078
comp1132591_c0		1.68934	0.00379078
comp11334_c0		-1.68934	0.00379078
comp1133544_c0		1.68934	0.00379078
comp1133586_c0		1.68934	0.00379078
comp1133857_c0	XP_003636447	1.68934	0.00379078
comp1134999_c0		-1.68934	0.00379078
comp1135835_c0		1.68934	0.00379078
comp1135868_c0		-1.68934	0.00379078
comp1136366_c0		-1.68934	0.00379078
comp1137042_c0		1.68934	0.00379078
comp1137282_c0		-1.68934	0.00379078
comp1138553_c0		1.68934	0.00379078
comp1139316_c0		1.68934	0.00379078
comp1139753_c0		1.68934	0.00379078
comp1140909_c0		1.68934	0.00379078
comp1141172_c0		1.68934	0.00379078
comp1142737_c0		-1.68934	0.00379078
comp1143353_c0		-1.68934	0.00379078
comp1143619_c0		-1.68934	0.00379078
comp1144218_c0		-1.68934	0.00379078
comp1145281_c0		1.68934	0.00379078
comp1145994_c1		1.68934	0.00379078
comp1146992_c0		1.68934	0.00379078
comp1151438_c0	XP_003556573	1.68934	0.00379078
comp1151792_c0		-1.68934	0.00379078
comp1152755_c0		-1.68934	0.00379078
comp1153108_c0		1.68934	0.00379078
comp1153895_c0		1.68934	0.00379078
comp1153962_c0		1.68934	0.00379078
comp1154202_c0		-1.68934	0.00379078
comp1154571_c0		1.68934	0.00379078
comp1154624_c0		1.68934	0.00379078
comp1157343_c0		-1.68934	0.00379078
comp1157410_c0	CAJ17205	-1.68934	0.00379078
comp1163030_c0		1.68934	0.00379078
comp1163434_c0		1.68934	0.00379078
comp1163738_c0		1.68934	0.00379078
comp1164937_c0	XP_003595733	-1.68934	0.00379078
comp1165235_c0	ABF57064	1.68934	0.00379078
comp1167161_c0		1.68934	0.00379078
comp1167414_c0		1.68934	0.00379078
comp1167724_c0		1.68934	0.00379078
comp1168082_c0		-1.68934	0.00379078
comp1170449_c0		1.68934	0.00379078
comp1170687_c0		-1.68934	0.00379078
comp1171647_c0	XP_003599027	1.68934	0.00379078
comp1174051_c0		1.68934	0.00379078
comp1174111_c0		1.68934	0.00379078
comp1176523_c0		1.68934	0.00379078
comp1177191_c0		-1.68934	0.00379078
comp1178219_c0		1.68934	0.00379078
comp1179798_c0		1.68934	0.00379078
comp1180041_c0		-1.68934	0.00379078
comp1180522_c0	XP_003533653	-1.68934	0.00379078
comp1180553_c0		-1.68934	0.00379078
comp1181289_c0		-1.68934	0.00379078
comp1181613_c0		1.68934	0.00379078
comp1183134_c0		-1.68934	0.00379078
comp1184321_c0	ABD28670	1.68934	0.00379078
comp1185224_c0		-1.68934	0.00379078
comp1188011_c0		1.68934	0.00379078
comp11898_c0		-1.68934	0.00379078
comp1192739_c0		1.68934	0.00379078
comp1194658_c0	NP_001146929	-1.68934	0.00379078
comp1198502_c0		1.68934	0.00379078
comp1199384_c0		1.68934	0.00379078
comp1203291_c0		1.68934	0.00379078
comp12080_c0		1.68934	0.00379078
comp1210898_c0		-1.68934	0.00379078
comp1211845_c0		1.68934	0.00379078
comp12136_c0		1.68934	0.00379078
comp12139_c0	XP_003628566	-1.68934	0.00379078
comp12145_c0	NP_001240863	1.68934	0.00379078
comp12169_c0		1.68934	0.00379078
comp1219611_c0	XP_003597151	-1.68934	0.00379078
comp1220797_c0		-1.68934	0.00379078
comp1221806_c0		1.68934	0.00379078
comp12225_c0		1.68934	0.00379078
comp1224373_c0		1.68934	0.00379078
comp1227793_c0		-1.68934	0.00379078
comp1228584_c0		1.68934	0.00379078
comp1228712_c0	XP_003530865	1.68934	0.00379078
comp1229357_c0		-1.68934	0.00379078
comp1230267_c0		1.68934	0.00379078
comp1230657_c0		-1.68934	0.00379078
comp1231579_c0		1.68934	0.00379078
comp1232039_c0		-1.68934	0.00379078
comp1234312_c0		-1.68934	0.00379078
comp1235899_c0		1.68934	0.00379078
comp1236201_c0	XP_003594021	-1.68934	0.00379078
comp1244657_c0		-1.68934	0.00379078
comp1245242_c0		1.68934	0.00379078
comp1245446_c0		1.68934	0.00379078
comp1249929_c0		-1.68934	0.00379078
comp12517_c0		-1.68934	0.00379078
comp12548_c0		1.68934	0.00379078
comp1255012_c0	XP_001834689	1.68934	0.00379078
comp1256044_c0		-1.68934	0.00379078
comp1258908_c0		1.68934	0.00379078
comp12613_c0	XP_003525595	1.68934	0.00379078
comp1261885_c0		-1.68934	0.00379078
comp1263145_c0		1.68934	0.00379078
comp1264277_c0		1.68934	0.00379078
comp1275647_c0	XP_003593471	1.68934	0.00379078
comp12816_c0		-1.68934	0.00379078
comp1286901_c0		-1.68934	0.00379078
comp12869_c0		1.68934	0.00379078
comp12872_c0		1.68934	0.00379078
comp1294523_c0		1.68934	0.00379078
comp1296486_c0		-1.68934	0.00379078
comp1301111_c0		-1.68934	0.00379078
comp1301404_c0		-1.68934	0.00379078
comp1303105_c0	XP_003625258	1.68934	0.00379078
comp13056_c0	XP_003625798	-1.68934	0.00379078
comp1305793_c0		1.68934	0.00379078
comp1307701_c0		1.68934	0.00379078
comp13081_c0		1.68934	0.00379078
comp13098_c0	XP_003608312	1.68934	0.00379078
comp13108_c0		-1.68934	0.00379078
comp1311271_c0		1.68934	0.00379078
comp1311401_c0		-1.68934	0.00379078
comp1311438_c0		-1.68934	0.00379078
comp1311914_c0		1.68934	0.00379078
comp1312124_c0		-1.68934	0.00379078
comp1312839_c0	XP_002065015	-1.68934	0.00379078
comp1314150_c0	AAT38799	-1.68934	0.00379078
comp1314293_c0		-1.68934	0.00379078
comp1314664_c0		-1.68934	0.00379078
comp1314712_c0		1.68934	0.00379078
comp1315624_c0		1.68934	0.00379078
comp1315729_c0	XP_003602124	1.68934	0.00379078
comp1316215_c0		-1.68934	0.00379078
comp1316357_c0		-1.68934	0.00379078
comp1316597_c0		-1.68934	0.00379078
comp1317229_c0		1.68934	0.00379078
comp1317764_c0	XP_003553022	1.68934	0.00379078
comp1318537_c0		1.68934	0.00379078
comp1318634_c0		1.68934	0.00379078
comp1319160_c0	XP_002517798	1.68934	0.00379078
comp1319328_c0		1.68934	0.00379078
comp1319589_c0		-1.68934	0.00379078
comp13200_c0		-1.68934	0.00379078
comp1321643_c0		-1.68934	0.00379078
comp1321649_c0		-1.68934	0.00379078
comp1321993_c0		-1.68934	0.00379078
comp1322404_c0		1.68934	0.00379078
comp1322668_c0	NP_001242705	1.68934	0.00379078
comp1323158_c0		1.68934	0.00379078
comp1323271_c0	CAN75436	1.68934	0.00379078
comp1324251_c0	CBI23249	-1.68934	0.00379078
comp1324354_c0	ABD32333	-1.68934	0.00379078
comp1325081_c0		1.68934	0.00379078
comp1325862_c0	XP_003630001	-1.68934	0.00379078
comp1325871_c0		1.68934	0.00379078
comp1325949_c0		-1.68934	0.00379078
comp1326211_c0		1.68934	0.00379078
comp1327082_c0		1.68934	0.00379078
comp1328400_c0		1.68934	0.00379078
comp1329323_c0		1.68934	0.00379078
comp1329603_c0		1.68934	0.00379078
comp1329921_c0		1.68934	0.00379078
comp132_c0		-1.68934	0.00379078
comp1330205_c0	XP_003603476	1.68934	0.00379078
comp1330678_c0		1.68934	0.00379078
comp1330698_c0		1.68934	0.00379078
comp1331468_c0		1.68934	0.00379078
comp1331643_c0		-1.68934	0.00379078
comp1331866_c0	XP_003602235	1.68934	0.00379078
comp1333672_c0		-1.68934	0.00379078
comp1335003_c0	XP_003636732	-1.68934	0.00379078
comp1335359_c0		1.68934	0.00379078
comp1336059_c0		-1.68934	0.00379078
comp1337220_c0		-1.68934	0.00379078
comp1337487_c0		1.68934	0.00379078
comp1339099_c0	XP_003603554	1.68934	0.00379078
comp1339328_c0		-1.68934	0.00379078
comp1339960_c0		-1.68934	0.00379078
comp1340176_c0		1.68934	0.00379078
comp1340537_c0		-1.68934	0.00379078
comp13414_c0		1.68934	0.00379078
comp1341911_c0		-1.68934	0.00379078
comp1342042_c0		1.68934	0.00379078
comp1342562_c0		-1.68934	0.00379078
comp1342656_c0		1.68934	0.00379078
comp1342873_c0		1.68934	0.00379078
comp1344187_c0		1.68934	0.00379078
comp1344433_c0		-1.68934	0.00379078
comp1345632_c0		1.68934	0.00379078
comp1345965_c0		-1.68934	0.00379078
comp1346804_c0		1.68934	0.00379078
comp1347408_c0		1.68934	0.00379078
comp1347810_c0	XP_003595960	1.68934	0.00379078
comp1348178_c0		1.68934	0.00379078
comp1349248_c0		-1.68934	0.00379078
comp1349498_c0	EGU13642	1.68934	0.00379078
comp1349744_c0		-1.68934	0.00379078
comp1349921_c0		-1.68934	0.00379078
comp1351146_c0		-1.68934	0.00379078
comp1353815_c0	P05993	-1.68934	0.00379078
comp1354228_c0		1.68934	0.00379078
comp1354525_c0		1.68934	0.00379078
comp1354527_c0		-1.68934	0.00379078
comp1356624_c0		1.68934	0.00379078
comp1356801_c0		1.68934	0.00379078
comp1357200_c0		1.68934	0.00379078
comp1357335_c0		1.68934	0.00379078
comp1358023_c0		-1.68934	0.00379078
comp1358302_c0	ABD32932	-1.68934	0.00379078
comp1358501_c0		1.68934	0.00379078
comp1358628_c0		1.68934	0.00379078
comp1359438_c0		1.68934	0.00379078
comp1359792_c0	XP_003588515	1.68934	0.00379078
comp1359952_c0		-1.68934	0.00379078
comp1360071_c0		1.68934	0.00379078
comp1360361_c0		-1.68934	0.00379078
comp1360639_c0		-1.68934	0.00379078
comp1360675_c0		1.68934	0.00379078
comp1361066_c0		-1.68934	0.00379078
comp1361072_c0		1.68934	0.00379078
comp1361485_c0		-1.68934	0.00379078
comp1362481_c0		1.68934	0.00379078
comp1362681_c0		1.68934	0.00379078
comp1362833_c0		1.68934	0.00379078
comp1363510_c0		1.68934	0.00379078
comp1363686_c0		1.68934	0.00379078
comp1364704_c0		-1.68934	0.00379078
comp1364879_c0		1.68934	0.00379078
comp1365390_c0		-1.68934	0.00379078
comp1365629_c0		1.68934	0.00379078
comp1367255_c0		1.68934	0.00379078
comp1367559_c0		1.68934	0.00379078
comp1368540_c0		1.68934	0.00379078
comp1370495_c0		-1.68934	0.00379078
comp1371618_c0		-1.68934	0.00379078
comp1372098_c0		1.68934	0.00379078
comp1372859_c0	XP_003624379	-1.68934	0.00379078
comp1373272_c0	XP_003522184	1.68934	0.00379078
comp1373725_c0	XP_003617371	1.68934	0.00379078
comp1374567_c0		-1.68934	0.00379078
comp1375089_c0		-1.68934	0.00379078
comp1376780_c0		1.68934	0.00379078
comp1376916_c0		1.68934	0.00379078
comp1377923_c0		1.68934	0.00379078
comp1378595_c0		-1.68934	0.00379078
comp1378761_c0		1.68934	0.00379078
comp1379660_c0		1.68934	0.00379078
comp1379685_c0		1.68934	0.00379078
comp1380372_c0		1.68934	0.00379078
comp1380556_c0		-1.68934	0.00379078
comp1380777_c0		1.68934	0.00379078
comp1381327_c0		-1.68934	0.00379078
comp1382420_c0		-1.68934	0.00379078
comp1383399_c0		1.68934	0.00379078
comp1383611_c0		1.68934	0.00379078
comp1384146_c0		-1.68934	0.00379078
comp1384497_c0	EGH28727	1.68934	0.00379078
comp1385242_c0		1.68934	0.00379078
comp1385568_c0		1.68934	0.00379078
comp1388488_c0		1.68934	0.00379078
comp1388676_c0	XP_003626099	-1.68934	0.00379078
comp1389392_c0		-1.68934	0.00379078
comp1389972_c0		-1.68934	0.00379078
comp1391643_c0		1.68934	0.00379078
comp1393615_c0		1.68934	0.00379078
comp1394904_c0	XP_003598445	1.68934	0.00379078
comp1395549_c0		-1.68934	0.00379078
comp1396138_c0		1.68934	0.00379078
comp1396262_c0		1.68934	0.00379078
comp1396367_c0		1.68934	0.00379078
comp1396538_c0		-1.68934	0.00379078
comp1396792_c0		1.68934	0.00379078
comp1396801_c0		-1.68934	0.00379078
comp1396827_c0		1.68934	0.00379078
comp1397207_c0		-1.68934	0.00379078
comp1397577_c0		-1.68934	0.00379078
comp1398270_c0		1.68934	0.00379078
comp1399011_c0		-1.68934	0.00379078
comp1399835_c0		-1.68934	0.00379078
comp1400753_c0		1.68934	0.00379078
comp1401656_c0		1.68934	0.00379078
comp1401936_c0	XP_003555184	1.68934	0.00379078
comp1402004_c0		1.68934	0.00379078
comp1403292_c0		1.68934	0.00379078
comp1403381_c0		1.68934	0.00379078
comp1403612_c0		1.68934	0.00379078
comp1407822_c0	XP_003597746	1.68934	0.00379078
comp1409313_c0		-1.68934	0.00379078
comp1409648_c0		1.68934	0.00379078
comp1410458_c0	XP_003593854	-1.68934	0.00379078
comp1411400_c0		1.68934	0.00379078
comp1411621_c0		-1.68934	0.00379078
comp1411676_c0		1.68934	0.00379078
comp1412703_c0		1.68934	0.00379078
comp1415097_c0		1.68934	0.00379078
comp1416_c0		-1.68934	0.00379078
comp1417465_c0		1.68934	0.00379078
comp1418226_c0		-1.68934	0.00379078
comp1419758_c0		-1.68934	0.00379078
comp1419933_c0		1.68934	0.00379078
comp1420834_c0		1.68934	0.00379078
comp1420_c0		-1.68934	0.00379078
comp1422224_c0		1.68934	0.00379078
comp1422421_c0		1.68934	0.00379078
comp1423106_c0		-1.68934	0.00379078
comp14237_c0		1.68934	0.00379078
comp14247_c0		-1.68934	0.00379078
comp1424869_c0	XP_003602662	1.68934	0.00379078
comp1425409_c0		-1.68934	0.00379078
comp1427086_c0		1.68934	0.00379078
comp1428575_c0		1.68934	0.00379078
comp1428603_c0		1.68934	0.00379078
comp1429038_c0		1.68934	0.00379078
comp1429599_c0		-1.68934	0.00379078
comp1430102_c0		-1.68934	0.00379078
comp1431393_c0	XP_003600048	1.68934	0.00379078
comp1431721_c0		1.68934	0.00379078
comp1432010_c0		-1.68934	0.00379078
comp1432756_c0		1.68934	0.00379078
comp1433630_c0	AAG60117	1.68934	0.00379078
comp1434717_c0	XP_003601883	1.68934	0.00379078
comp14379_c0		-1.68934	0.00379078
comp14380_c0		-1.68934	0.00379078
comp1444215_c0		1.68934	0.00379078
comp1445909_c0		-1.68934	0.00379078
comp1445918_c0	ADG58103	-1.68934	0.00379078
comp1446845_c0		1.68934	0.00379078
comp14469_c0		1.68934	0.00379078
comp1448590_c0		1.68934	0.00379078
comp1449725_c0		1.68934	0.00379078
comp1450026_c0		1.68934	0.00379078
comp1454801_c0		1.68934	0.00379078
comp1460171_c0		1.68934	0.00379078
comp1461092_c0		-1.68934	0.00379078
comp1463995_c0		1.68934	0.00379078
comp1465430_c0		1.68934	0.00379078
comp1466527_c0	ABN08283	-1.68934	0.00379078
comp1467228_c0		1.68934	0.00379078
comp1468221_c0		-1.68934	0.00379078
comp1470187_c0	XP_003551446	1.68934	0.00379078
comp1471120_c0		1.68934	0.00379078
comp1473462_c0		1.68934	0.00379078
comp1473817_c0		1.68934	0.00379078
comp1474214_c0		-1.68934	0.00379078
comp1480105_c0	XP_003606742	-1.68934	0.00379078
comp1480364_c0	XP_003608575	-1.68934	0.00379078
comp1481453_c0	XP_003628959	1.68934	0.00379078
comp1483619_c0		-1.68934	0.00379078
comp1488426_c0		1.68934	0.00379078
comp1489369_c0		1.68934	0.00379078
comp1490342_c0	AAO23002	1.68934	0.00379078
comp14918_c0		1.68934	0.00379078
comp14925_c0		1.68934	0.00379078
comp1493838_c0		1.68934	0.00379078
comp14941_c0		-1.68934	0.00379078
comp1495814_c0		1.68934	0.00379078
comp1496795_c0		-1.68934	0.00379078
comp1498420_c0		1.68934	0.00379078
comp1501400_c0		1.68934	0.00379078
comp1505359_c0		1.68934	0.00379078
comp1505460_c0		1.68934	0.00379078
comp1507758_c0		-1.68934	0.00379078
comp1508800_c0	XP_003637322	-1.68934	0.00379078
comp1510369_c0	XP_002273089	1.68934	0.00379078
comp1516403_c0		1.68934	0.00379078
comp1518919_c0		1.68934	0.00379078
comp1520665_c0		1.68934	0.00379078
comp1522266_c0		1.68934	0.00379078
comp15266_c0		1.68934	0.00379078
comp1528_c0		1.68934	0.00379078
comp1531836_c0		-1.68934	0.00379078
comp15433_c0	XP_003604810	-1.68934	0.00379078
comp1548385_c0	XP_003588754	-1.68934	0.00379078
comp15494_c0		1.68934	0.00379078
comp1559160_c0	AEL30344	1.68934	0.00379078
comp1560445_c0		-1.68934	0.00379078
comp1560597_c0		-1.68934	0.00379078
comp1563418_c0		1.68934	0.00379078
comp1565775_c0	NP_001240909	1.68934	0.00379078
comp1567645_c0		1.68934	0.00379078
comp1568047_c0		1.68934	0.00379078
comp1571290_c0	XP_003592018	-1.68934	0.00379078
comp1572267_c0		-1.68934	0.00379078
comp15730_c0	XP_003530624	1.68934	0.00379078
comp15771_c0		-1.68934	0.00379078
comp15792_c0	ABB30163	1.68934	0.00379078
comp1579332_c0		1.68934	0.00379078
comp1579877_c0	XP_003593270	-1.68934	0.00379078
comp15804_c0		1.68934	0.00379078
comp15868_c0		-1.68934	0.00379078
comp15891_c0	NP_001239909	1.68934	0.00379078
comp15984_c0		-1.68934	0.00379078
comp1599955_c0		1.68934	0.00379078
comp1601298_c0		1.68934	0.00379078
comp1601887_c0		1.68934	0.00379078
comp16034_c0		1.68934	0.00379078
comp16120_c0		-1.68934	0.00379078
comp1615338_c0		-1.68934	0.00379078
comp1616891_c0		-1.68934	0.00379078
comp1616_c0		1.68934	0.00379078
comp16204_c0	CAA36616	-1.68934	0.00379078
comp1623317_c0		1.68934	0.00379078
comp1624421_c0		1.68934	0.00379078
comp1627890_c0	XP_003592399	-1.68934	0.00379078
comp16290_c0		1.68934	0.00379078
comp1633025_c0		-1.68934	0.00379078
comp16352_c0	XP_003605709	1.68934	0.00379078
comp16372_c0	XP_003608454	-1.68934	0.00379078
comp16380_c0		1.68934	0.00379078
comp1638551_c0	XP_003609218	1.68934	0.00379078
comp16420_c0		1.68934	0.00379078
comp16513_c0		1.68934	0.00379078
comp16517_c0		1.68934	0.00379078
comp1653438_c0		-1.68934	0.00379078
comp1656520_c0		1.68934	0.00379078
comp16660_c0		1.68934	0.00379078
comp1670932_c0		-1.68934	0.00379078
comp1671066_c0	XP_003597884	1.68934	0.00379078
comp16775_c0		1.68934	0.00379078
comp16811_c0		1.68934	0.00379078
comp1690009_c0		1.68934	0.00379078
comp1690960_c0		1.68934	0.00379078
comp1698692_c0	XP_003548910	-1.68934	0.00379078
comp1700831_c0		1.68934	0.00379078
comp17019_c0		-1.68934	0.00379078
comp17029_c0		1.68934	0.00379078
comp1714407_c0		1.68934	0.00379078
comp17147_c0		1.68934	0.00379078
comp1714827_c0	AEM97964	-1.68934	0.00379078
comp1716655_c0		-1.68934	0.00379078
comp1717983_c0		-1.68934	0.00379078
comp1719395_c0	CAN83300	1.68934	0.00379078
comp1721526_c0	YP_001381687	-1.68934	0.00379078
comp1721899_c0		-1.68934	0.00379078
comp1722363_c0	XP_003615216	1.68934	0.00379078
comp1722947_c0		1.68934	0.00379078
comp1723029_c0		1.68934	0.00379078
comp1724540_c0		1.68934	0.00379078
comp1724885_c0		1.68934	0.00379078
comp1726313_c0	AAW24716	1.68934	0.00379078
comp1726443_c0		1.68934	0.00379078
comp1726469_c0		1.68934	0.00379078
comp1726838_c0		-1.68934	0.00379078
comp1727229_c0		-1.68934	0.00379078
comp1727357_c0		1.68934	0.00379078
comp1729967_c0		1.68934	0.00379078
comp1729_c0		1.68934	0.00379078
comp1730233_c0		1.68934	0.00379078
comp1732388_c0		-1.68934	0.00379078
comp1733475_c0	XP_003518269	1.68934	0.00379078
comp1733508_c0		1.68934	0.00379078
comp1735386_c0	ABI52734	-1.68934	0.00379078
comp1735804_c0	XP_003619461	-1.68934	0.00379078
comp1736077_c0	P0C0Y4	-1.68934	0.00379078
comp1736121_c0		-1.68934	0.00379078
comp1737159_c0		1.68934	0.00379078
comp1737259_c0		1.68934	0.00379078
comp1737296_c0		1.68934	0.00379078
comp1737672_c0		-1.68934	0.00379078
comp1739186_c0		-1.68934	0.00379078
comp1739971_c0	XP_003614052	1.68934	0.00379078
comp1740572_c0	XP_001775373	1.68934	0.00379078
comp1741002_c0	XP_003616934	1.68934	0.00379078
comp1741310_c0		1.68934	0.00379078
comp1741624_c0		1.68934	0.00379078
comp1743475_c0		1.68934	0.00379078
comp1744206_c0		-1.68934	0.00379078
comp1744848_c0		-1.68934	0.00379078
comp1745613_c0		1.68934	0.00379078
comp1746308_c0	XP_003612904	-1.68934	0.00379078
comp1746637_c0		1.68934	0.00379078
comp1747143_c0		1.68934	0.00379078
comp1747488_c0		-1.68934	0.00379078
comp1747733_c0		-1.68934	0.00379078
comp1749387_c0	XP_003526860	1.68934	0.00379078
comp1749838_c0		1.68934	0.00379078
comp1749889_c0		1.68934	0.00379078
comp1750357_c0		1.68934	0.00379078
comp1750392_c0		-1.68934	0.00379078
comp1752441_c0		-1.68934	0.00379078
comp1752612_c0	XP_003603658	-1.68934	0.00379078
comp1754161_c0	NP_001235430	1.68934	0.00379078
comp1755261_c0		1.68934	0.00379078
comp1756236_c0		1.68934	0.00379078
comp1758354_c0	XP_003611069	-1.68934	0.00379078
comp1760331_c0		-1.68934	0.00379078
comp1765157_c0	XP_003517934	1.68934	0.00379078
comp1765260_c0		-1.68934	0.00379078
comp1766102_c0		1.68934	0.00379078
comp1766150_c0		1.68934	0.00379078
comp1766173_c0		-1.68934	0.00379078
comp1767463_c0	XP_003629932	-1.68934	0.00379078
comp1768214_c0		1.68934	0.00379078
comp1769027_c0		-1.68934	0.00379078
comp1769037_c0		-1.68934	0.00379078
comp1769099_c0		1.68934	0.00379078
comp1769409_c0	ABN08841	1.68934	0.00379078
comp1769632_c0		1.68934	0.00379078
comp1771188_c0	XP_003531123	1.68934	0.00379078
comp1771466_c0		1.68934	0.00379078
comp1771852_c0		-1.68934	0.00379078
comp1772083_c0		-1.68934	0.00379078
comp1773189_c0		1.68934	0.00379078
comp1773205_c0		1.68934	0.00379078
comp1774335_c0		1.68934	0.00379078
comp1774432_c0		1.68934	0.00379078
comp1775572_c0		-1.68934	0.00379078
comp1776378_c0	XP_003601582	-1.68934	0.00379078
comp1776385_c0	XP_003616094	-1.68934	0.00379078
comp1777558_c0	XP_003602041	1.68934	0.00379078
comp1778247_c0		1.68934	0.00379078
comp1779155_c0		1.68934	0.00379078
comp1779955_c0		1.68934	0.00379078
comp1781219_c0		1.68934	0.00379078
comp1781565_c0		1.68934	0.00379078
comp1781737_c0		1.68934	0.00379078
comp1787078_c0		-1.68934	0.00379078
comp1787897_c0		-1.68934	0.00379078
comp1788488_c0		1.68934	0.00379078
comp1789460_c0		-1.68934	0.00379078
comp1790546_c0		-1.68934	0.00379078
comp1790875_c0		-1.68934	0.00379078
comp1791191_c0		-1.68934	0.00379078
comp1792418_c0		1.68934	0.00379078
comp1793987_c0		1.68934	0.00379078
comp1794703_c0		1.68934	0.00379078
comp1795632_c0	XP_003594095	1.68934	0.00379078
comp1796238_c0	XP_003630734	1.68934	0.00379078
comp1797073_c0		-1.68934	0.00379078
comp1798207_c0		1.68934	0.00379078
comp1799696_c0		1.68934	0.00379078
comp1799751_c0		-1.68934	0.00379078
comp1800994_c0		1.68934	0.00379078
comp1803145_c0		-1.68934	0.00379078
comp1803249_c0		1.68934	0.00379078
comp1806273_c0	XP_003609645	-1.68934	0.00379078
comp1808017_c0		1.68934	0.00379078
comp1808366_c0		-1.68934	0.00379078
comp1808494_c0		1.68934	0.00379078
comp1810332_c0		1.68934	0.00379078
comp181046_c0		-1.68934	0.00379078
comp1810671_c0		1.68934	0.00379078
comp1811418_c0	XP_003599924	-1.68934	0.00379078
comp1812921_c0		1.68934	0.00379078
comp1813589_c0		1.68934	0.00379078
comp1813_c0		1.68934	0.00379078
comp1814513_c0		-1.68934	0.00379078
comp1818113_c0		-1.68934	0.00379078
comp1818990_c0		-1.68934	0.00379078
comp1820067_c0	ABN08841	1.68934	0.00379078
comp1821468_c0		1.68934	0.00379078
comp1822332_c0		-1.68934	0.00379078
comp1823447_c0		1.68934	0.00379078
comp1824734_c0		1.68934	0.00379078
comp1827258_c0	XP_003612194	1.68934	0.00379078
comp1831080_c0		-1.68934	0.00379078
comp1832754_c0		1.68934	0.00379078
comp1837865_c0		-1.68934	0.00379078
comp1840251_c0		1.68934	0.00379078
comp1840537_c0		1.68934	0.00379078
comp1843306_c0		1.68934	0.00379078
comp1845810_c0		-1.68934	0.00379078
comp1848828_c0		1.68934	0.00379078
comp1849515_c0	XP_003522317	1.68934	0.00379078
comp1851620_c0		-1.68934	0.00379078
comp1854156_c0		-1.68934	0.00379078
comp1854835_c0		1.68934	0.00379078
comp1856003_c0		-1.68934	0.00379078
comp1856949_c0		-1.68934	0.00379078
comp1859823_c0		-1.68934	0.00379078
comp1861210_c0		-1.68934	0.00379078
comp1865414_c0		-1.68934	0.00379078
comp186829_c0		-1.68934	0.00379078
comp1870859_c0		1.68934	0.00379078
comp1871238_c0		1.68934	0.00379078
comp1872196_c0		1.68934	0.00379078
comp1872405_c0	CAN67892	-1.68934	0.00379078
comp1876508_c0		-1.68934	0.00379078
comp1876584_c0	XP_003636529	1.68934	0.00379078
comp1879421_c0		1.68934	0.00379078
comp1879643_c0		1.68934	0.00379078
comp1880225_c0		1.68934	0.00379078
comp1880468_c0		1.68934	0.00379078
comp1881244_c0	XP_003555210	-1.68934	0.00379078
comp1881318_c0		-1.68934	0.00379078
comp1881785_c0		1.68934	0.00379078
comp1882823_c0		-1.68934	0.00379078
comp1883020_c0		1.68934	0.00379078
comp1887236_c0		-1.68934	0.00379078
comp1887536_c0	ABD32333	1.68934	0.00379078
comp1889549_c0		-1.68934	0.00379078
comp1890906_c0	XP_003539653	1.68934	0.00379078
comp1897219_c0		1.68934	0.00379078
comp1901014_c0		-1.68934	0.00379078
comp1903415_c0	YP_003587568	-1.68934	0.00379078
comp1903749_c0		-1.68934	0.00379078
comp19071_c0		-1.68934	0.00379078
comp1907887_c0	EGP89169	1.68934	0.00379078
comp1917063_c0		1.68934	0.00379078
comp1918849_c0	XP_002426257	-1.68934	0.00379078
comp1924014_c0		-1.68934	0.00379078
comp1924291_c0		1.68934	0.00379078
comp1935047_c0		1.68934	0.00379078
comp1944016_c0		1.68934	0.00379078
comp1946163_c0		-1.68934	0.00379078
comp1949849_c0		1.68934	0.00379078
comp1950466_c0		1.68934	0.00379078
comp1952625_c0		1.68934	0.00379078
comp1957613_c0	XP_003615980	-1.68934	0.00379078
comp1961370_c0		1.68934	0.00379078
comp1964827_c0		1.68934	0.00379078
comp1965981_c0		-1.68934	0.00379078
comp1966068_c0	XP_003603728	-1.68934	0.00379078
comp1976431_c0		-1.68934	0.00379078
comp1981470_c0		-1.68934	0.00379078
comp1988012_c0		1.68934	0.00379078
comp1990568_c0	XP_003616668	1.68934	0.00379078
comp1998630_c0		-1.68934	0.00379078
comp2000547_c0		1.68934	0.00379078
comp20009_c0		1.68934	0.00379078
comp2008337_c0		1.68934	0.00379078
comp2010244_c0	XP_387107	1.68934	0.00379078
comp201362_c0		-1.68934	0.00379078
comp20141_c0	XP_003620134	1.68934	0.00379078
comp2015583_c0		-1.68934	0.00379078
comp2022636_c0		1.68934	0.00379078
comp2033283_c0		1.68934	0.00379078
comp2045291_c0		1.68934	0.00379078
comp2045524_c0		-1.68934	0.00379078
comp2104115_c0		-1.68934	0.00379078
comp2118311_c0	XP_002521996	1.68934	0.00379078
comp2140337_c0		-1.68934	0.00379078
comp2154133_c0		-1.68934	0.00379078
comp2163479_c0		1.68934	0.00379078
comp2167122_c0		-1.68934	0.00379078
comp2232137_c0		-1.68934	0.00379078
comp2264330_c0	XP_761418	1.68934	0.00379078
comp22893_c0		-1.68934	0.00379078
comp23015_c0		-1.68934	0.00379078
comp23118_c0	XP_003613200	1.68934	0.00379078
comp2321_c0		-1.68934	0.00379078
comp2323818_c0		1.68934	0.00379078
comp2337730_c0		-1.68934	0.00379078
comp2386_c0		-1.68934	0.00379078
comp2391755_c0		-1.68934	0.00379078
comp2401551_c0	AAG12522	1.68934	0.00379078
comp2401895_c0		-1.68934	0.00379078
comp240840_c0		1.68934	0.00379078
comp2413108_c0	XP_003590828	-1.68934	0.00379078
comp2421944_c0		-1.68934	0.00379078
comp2422499_c0		1.68934	0.00379078
comp2427985_c0		-1.68934	0.00379078
comp24297_c0		-1.68934	0.00379078
comp2434_c0	XP_003602179	-1.68934	0.00379078
comp244938_c0		-1.68934	0.00379078
comp2450204_c0		-1.68934	0.00379078
comp24508_c0	XP_002328805	-1.68934	0.00379078
comp24525_c0		1.68934	0.00379078
comp245630_c0		1.68934	0.00379078
comp2519453_c0	XP_003611834	1.68934	0.00379078
comp2525_c0		1.68934	0.00379078
comp25669_c0		1.68934	0.00379078
comp2571939_c0		1.68934	0.00379078
comp257973_c0		-1.68934	0.00379078
comp258391_c0		1.68934	0.00379078
comp2584402_c0	XP_003614845	-1.68934	0.00379078
comp2604513_c0		1.68934	0.00379078
comp2620805_c0		-1.68934	0.00379078
comp2622_c0		1.68934	0.00379078
comp2652_c0		1.68934	0.00379078
comp265977_c0		1.68934	0.00379078
comp2689297_c0		-1.68934	0.00379078
comp27470_c0	XP_003637457	-1.68934	0.00379078
comp28054_c0		1.68934	0.00379078
comp28395_c0		1.68934	0.00379078
comp285154_c0		1.68934	0.00379078
comp293853_c0		1.68934	0.00379078
comp29568_c0	XP_003625756	-1.68934	0.00379078
comp2990_c0		1.68934	0.00379078
comp30163_c0	NP_001238122	1.68934	0.00379078
comp303604_c0		-1.68934	0.00379078
comp30620_c0	XP_003605203	-1.68934	0.00379078
comp30718_c0		1.68934	0.00379078
comp30762_c0		1.68934	0.00379078
comp30935_c0		-1.68934	0.00379078
comp30963_c0		-1.68934	0.00379078
comp310614_c0		-1.68934	0.00379078
comp31145_c0	XP_003638179	1.68934	0.00379078
comp31190_c0		1.68934	0.00379078
comp315253_c0		1.68934	0.00379078
comp31624_c0		-1.68934	0.00379078
comp31636_c0		1.68934	0.00379078
comp31768_c0		1.68934	0.00379078
comp31918_c0		-1.68934	0.00379078
comp32154_c0		1.68934	0.00379078
comp32303_c0		1.68934	0.00379078
comp33155_c0		-1.68934	0.00379078
comp33202_c0		1.68934	0.00379078
comp3380_c0		1.68934	0.00379078
comp33966_c0		1.68934	0.00379078
comp33989_c0		-1.68934	0.00379078
comp34053_c0		-1.68934	0.00379078
comp3418_c0		1.68934	0.00379078
comp347791_c0		1.68934	0.00379078
comp349242_c0		1.68934	0.00379078
comp351338_c0		1.68934	0.00379078
comp35147_c0		1.68934	0.00379078
comp35352_c0	XP_003596680	1.68934	0.00379078
comp35496_c0		1.68934	0.00379078
comp3550_c0	XP_003606671	1.68934	0.00379078
comp35875_c0		-1.68934	0.00379078
comp35896_c0	XP_003624252	-1.68934	0.00379078
comp35952_c0		-1.68934	0.00379078
comp36023_c0		1.68934	0.00379078
comp36079_c0		1.68934	0.00379078
comp36107_c0		1.68934	0.00379078
comp36180_c0	CAN69344	1.68934	0.00379078
comp36302_c0		1.68934	0.00379078
comp36304_c0		-1.68934	0.00379078
comp36390_c0		-1.68934	0.00379078
comp364922_c0		1.68934	0.00379078
comp365588_c0		1.68934	0.00379078
comp36644_c0		-1.68934	0.00379078
comp36784_c0		1.68934	0.00379078
comp36863_c0	ABN09183	1.68934	0.00379078
comp369718_c0		1.68934	0.00379078
comp369839_c0	CAN65125	1.68934	0.00379078
comp37030_c0	XP_003599625	1.68934	0.00379078
comp37186_c0		-1.68934	0.00379078
comp37317_c0	XP_003613786	-1.68934	0.00379078
comp3733_c0		1.68934	0.00379078
comp3747_c0		1.68934	0.00379078
comp37518_c0	XP_003539424	1.68934	0.00379078
comp37559_c0		1.68934	0.00379078
comp3807_c0		-1.68934	0.00379078
comp3808_c0		-1.68934	0.00379078
comp38237_c0		-1.68934	0.00379078
comp38321_c0		1.68934	0.00379078
comp38344_c0		1.68934	0.00379078
comp38513_c0		-1.68934	0.00379078
comp38781_c0		1.68934	0.00379078
comp38792_c0		-1.68934	0.00379078
comp38877_c0		1.68934	0.00379078
comp38881_c0		1.68934	0.00379078
comp38961_c0		1.68934	0.00379078
comp39026_c0	ACU20561	1.68934	0.00379078
comp391194_c0	XP_003535752	1.68934	0.00379078
comp391324_c0		1.68934	0.00379078
comp39139_c0		-1.68934	0.00379078
comp39268_c0		-1.68934	0.00379078
comp39540_c0		1.68934	0.00379078
comp39558_c0	XP_003605974	-1.68934	0.00379078
comp39688_c0		1.68934	0.00379078
comp39843_c0		1.68934	0.00379078
comp4000_c0		1.68934	0.00379078
comp40319_c0	XP_003614744	-1.68934	0.00379078
comp403595_c0	XP_003590591	-1.68934	0.00379078
comp4049_c0		1.68934	0.00379078
comp40645_c0		1.68934	0.00379078
comp406609_c0		1.68934	0.00379078
comp40706_c0		-1.68934	0.00379078
comp407688_c0		-1.68934	0.00379078
comp40890_c0		1.68934	0.00379078
comp41039_c0		-1.68934	0.00379078
comp41323_c0	XP_003526172	-1.68934	0.00379078
comp41424_c0		1.68934	0.00379078
comp418297_c0		1.68934	0.00379078
comp42092_c0		1.68934	0.00379078
comp42432_c0		-1.68934	0.00379078
comp42528_c0		-1.68934	0.00379078
comp425936_c0		1.68934	0.00379078
comp42734_c0		1.68934	0.00379078
comp43118_c0	XP_003608312	-1.68934	0.00379078
comp43130_c0		1.68934	0.00379078
comp43270_c0		-1.68934	0.00379078
comp433526_c0		1.68934	0.00379078
comp43817_c0		-1.68934	0.00379078
comp4382_c0		1.68934	0.00379078
comp43877_c0		-1.68934	0.00379078
comp4414_c0		1.68934	0.00379078
comp442033_c0		-1.68934	0.00379078
comp44495_c0		-1.68934	0.00379078
comp44737_c0	XP_003605757	1.68934	0.00379078
comp44815_c0		-1.68934	0.00379078
comp449229_c0	XP_003616606	-1.68934	0.00379078
comp44969_c0		1.68934	0.00379078
comp453265_c0		1.68934	0.00379078
comp453304_c0		1.68934	0.00379078
comp45417_c0		1.68934	0.00379078
comp45453_c0		-1.68934	0.00379078
comp454861_c0		-1.68934	0.00379078
comp45501_c0	XP_003609540	1.68934	0.00379078
comp456693_c0	XP_003627765	-1.68934	0.00379078
comp457273_c0		-1.68934	0.00379078
comp457943_c0		1.68934	0.00379078
comp459528_c0		1.68934	0.00379078
comp46021_c0		-1.68934	0.00379078
comp460579_c0		1.68934	0.00379078
comp460676_c0	XP_003615790	-1.68934	0.00379078
comp46222_c0		-1.68934	0.00379078
comp46275_c0	XP_003556672	1.68934	0.00379078
comp4685_c0	ABN09044	-1.68934	0.00379078
comp47090_c0	AAB49449	-1.68934	0.00379078
comp4715_c0		-1.68934	0.00379078
comp472975_c0		1.68934	0.00379078
comp473755_c0		1.68934	0.00379078
comp47691_c0	XP_003546300	-1.68934	0.00379078
comp4782_c0		1.68934	0.00379078
comp478447_c0		1.68934	0.00379078
comp4800_c0		-1.68934	0.00379078
comp48030_c0		1.68934	0.00379078
comp4804_c0		1.68934	0.00379078
comp48323_c0	XP_003619928	-1.68934	0.00379078
comp487673_c0		1.68934	0.00379078
comp48930_c0		-1.68934	0.00379078
comp48969_c0	CAN62317	1.68934	0.00379078
comp490436_c0		1.68934	0.00379078
comp490453_c0		-1.68934	0.00379078
comp493666_c0	CAH89264	-1.68934	0.00379078
comp494059_c0	XP_003602629	-1.68934	0.00379078
comp494380_c0		-1.68934	0.00379078
comp495405_c0		-1.68934	0.00379078
comp496845_c0		1.68934	0.00379078
comp4976_c0		-1.68934	0.00379078
comp499235_c0	XP_003697181	-1.68934	0.00379078
comp499307_c0		1.68934	0.00379078
comp501221_c0	XP_003602541	-1.68934	0.00379078
comp50279_c0		1.68934	0.00379078
comp5059_c0		-1.68934	0.00379078
comp506084_c0		1.68934	0.00379078
comp50646_c0	XP_003637571	-1.68934	0.00379078
comp508242_c0		1.68934	0.00379078
comp509662_c0		-1.68934	0.00379078
comp509846_c0		1.68934	0.00379078
comp509895_c0		-1.68934	0.00379078
comp509948_c0		1.68934	0.00379078
comp510285_c0	XP_003541564	-1.68934	0.00379078
comp51056_c0		1.68934	0.00379078
comp511999_c0		-1.68934	0.00379078
comp516288_c0		1.68934	0.00379078
comp51667_c0		1.68934	0.00379078
comp5211_c0		-1.68934	0.00379078
comp522784_c0		1.68934	0.00379078
comp52338_c0		1.68934	0.00379078
comp52446_c3		1.68934	0.00379078
comp52649_c0		-1.68934	0.00379078
comp5276_c0		-1.68934	0.00379078
comp52776_c0		-1.68934	0.00379078
comp52867_c0		-1.68934	0.00379078
comp5298_c0		1.68934	0.00379078
comp53039_c0	XP_003620236	1.68934	0.00379078
comp532332_c0		-1.68934	0.00379078
comp53387_c0		1.68934	0.00379078
comp53474_c0	XP_003604988	-1.68934	0.00379078
comp53475_c0	XP_003608771	1.68934	0.00379078
comp536511_c0		1.68934	0.00379078
comp5375_c0	XP_003527446	-1.68934	0.00379078
comp537737_c0		1.68934	0.00379078
comp538610_c0	XP_003628937	1.68934	0.00379078
comp540587_c0	XP_003592749	1.68934	0.00379078
comp54184_c0		1.68934	0.00379078
comp54204_c0		-1.68934	0.00379078
comp543006_c0		-1.68934	0.00379078
comp543425_c0		-1.68934	0.00379078
comp544349_c0		1.68934	0.00379078
comp54537_c0		-1.68934	0.00379078
comp546283_c0		-1.68934	0.00379078
comp547329_c0	XP_003609037	1.68934	0.00379078
comp548897_c0	XP_003605979	1.68934	0.00379078
comp549257_c0		1.68934	0.00379078
comp55001_c0	XP_003598890	1.68934	0.00379078
comp55013_c0		1.68934	0.00379078
comp55095_c0	XP_003599060	1.68934	0.00379078
comp55304_c0		1.68934	0.00379078
comp554998_c0		-1.68934	0.00379078
comp556667_c0	XP_003637071	1.68934	0.00379078
comp557171_c0		-1.68934	0.00379078
comp562314_c0		1.68934	0.00379078
comp563741_c0		1.68934	0.00379078
comp564411_c0		1.68934	0.00379078
comp56554_c0	XP_003620420;XP_003636525	1.68934	0.00379078
comp56697_c0	XP_003598762	1.68934	0.00379078
comp570236_c0		-1.68934	0.00379078
comp570916_c0		1.68934	0.00379078
comp5711_c0	XP_003593827	1.68934	0.00379078
comp572176_c0		-1.68934	0.00379078
comp5727_c0		1.68934	0.00379078
comp578504_c0		1.68934	0.00379078
comp5800_c0		1.68934	0.00379078
comp58605_c0	XP_003597012;XP_003618629	-1.68934	0.00379078
comp58615_c1		-1.68934	0.00379078
comp589310_c0		1.68934	0.00379078
comp5893_c0		1.68934	0.00379078
comp594231_c0	XP_003599015	1.68934	0.00379078
comp595520_c0		-1.68934	0.00379078
comp595745_c0		-1.68934	0.00379078
comp59582_c0		1.68934	0.00379078
comp596487_c0		1.68934	0.00379078
comp597831_c0		1.68934	0.00379078
comp598994_c0		1.68934	0.00379078
comp599143_c0		-1.68934	0.00379078
comp599843_c0		-1.68934	0.00379078
comp600380_c0		-1.68934	0.00379078
comp600837_c0	XP_003624681	-1.68934	0.00379078
comp600995_c0		-1.68934	0.00379078
comp601293_c0	XP_003588529	1.68934	0.00379078
comp602120_c0		-1.68934	0.00379078
comp602356_c0	XP_003596380	1.68934	0.00379078
comp602728_c0		1.68934	0.00379078
comp603160_c0		-1.68934	0.00379078
comp604354_c0		1.68934	0.00379078
comp606270_c0		1.68934	0.00379078
comp607898_c0	XP_003601406	-1.68934	0.00379078
comp608514_c0		1.68934	0.00379078
comp608730_c0		1.68934	0.00379078
comp609205_c0	XP_003638440	1.68934	0.00379078
comp610953_c0		1.68934	0.00379078
comp615633_c0		-1.68934	0.00379078
comp615951_c0	XP_003525836	1.68934	0.00379078
comp621391_c0		-1.68934	0.00379078
comp621573_c0		1.68934	0.00379078
comp621711_c0	XP_003625252	1.68934	0.00379078
comp6250_c0		-1.68934	0.00379078
comp626231_c0	XP_003609395	-1.68934	0.00379078
comp626794_c0		-1.68934	0.00379078
comp630205_c0	XP_003601201	1.68934	0.00379078
comp633131_c0		-1.68934	0.00379078
comp633830_c0		1.68934	0.00379078
comp635684_c0		1.68934	0.00379078
comp6415_c0		1.68934	0.00379078
comp6429_c0		1.68934	0.00379078
comp64410_c0		1.68934	0.00379078
comp655087_c0		1.68934	0.00379078
comp659359_c0		1.68934	0.00379078
comp662753_c0		1.68934	0.00379078
comp665038_c0		1.68934	0.00379078
comp665953_c0		1.68934	0.00379078
comp666497_c0	ABK23434	1.68934	0.00379078
comp667227_c0	NP_001235104	-1.68934	0.00379078
comp668125_c0	XP_003529866	1.68934	0.00379078
comp668209_c0		-1.68934	0.00379078
comp668771_c0		1.68934	0.00379078
comp668856_c0	ACU13130	-1.68934	0.00379078
comp66895_c1		-1.68934	0.00379078
comp669068_c0		-1.68934	0.00379078
comp669079_c0	ABN09044	-1.68934	0.00379078
comp670515_c0		1.68934	0.00379078
comp671894_c0		-1.68934	0.00379078
comp672403_c0		-1.68934	0.00379078
comp672513_c0	XP_003626350	1.68934	0.00379078
comp672781_c0		-1.68934	0.00379078
comp673427_c0		1.68934	0.00379078
comp673597_c0	XP_003546783	1.68934	0.00379078
comp674199_c0		-1.68934	0.00379078
comp678772_c0	XP_003637159	-1.68934	0.00379078
comp679039_c0		-1.68934	0.00379078
comp679108_c0		-1.68934	0.00379078
comp6793_c0	XP_002309297	-1.68934	0.00379078
comp679576_c0		1.68934	0.00379078
comp681072_c0		1.68934	0.00379078
comp681181_c0		-1.68934	0.00379078
comp6822_c0		1.68934	0.00379078
comp683933_c0	XP_003531865	1.68934	0.00379078
comp683992_c0		1.68934	0.00379078
comp684205_c0		1.68934	0.00379078
comp68488_c0		1.68934	0.00379078
comp685554_c0		-1.68934	0.00379078
comp685555_c0		1.68934	0.00379078
comp6855_c0		-1.68934	0.00379078
comp68562_c0		1.68934	0.00379078
comp6866_c0		-1.68934	0.00379078
comp686737_c0		1.68934	0.00379078
comp687207_c0		1.68934	0.00379078
comp687800_c0		1.68934	0.00379078
comp688591_c0	XP_003541797	1.68934	0.00379078
comp688604_c0		1.68934	0.00379078
comp689284_c0		1.68934	0.00379078
comp68948_c1		1.68934	0.00379078
comp690875_c0		-1.68934	0.00379078
comp690892_c0		1.68934	0.00379078
comp691221_c0	XP_003528632	-1.68934	0.00379078
comp694235_c0		1.68934	0.00379078
comp695953_c0		-1.68934	0.00379078
comp697053_c0		-1.68934	0.00379078
comp69880_c0		1.68934	0.00379078
comp699526_c0		1.68934	0.00379078
comp70027_c0	ABD32333	-1.68934	0.00379078
comp70081_c0	XP_003614968	-1.68934	0.00379078
comp701425_c0	XP_002875327	1.68934	0.00379078
comp705066_c0		1.68934	0.00379078
comp70666_c2		1.68934	0.00379078
comp706745_c0		1.68934	0.00379078
comp70746_c0	XP_002278179	1.68934	0.00379078
comp710906_c0		-1.68934	0.00379078
comp71122_c1		-1.68934	0.00379078
comp715668_c0	AAK97227	1.68934	0.00379078
comp717983_c0	XP_757066	1.68934	0.00379078
comp71822_c0		-1.68934	0.00379078
comp719002_c0		1.68934	0.00379078
comp7202_c0		-1.68934	0.00379078
comp725178_c0	XP_003622896	-1.68934	0.00379078
comp7268_c0		1.68934	0.00379078
comp727104_c0		1.68934	0.00379078
comp7344_c0		1.68934	0.00379078
comp735491_c0	CAN65012	-1.68934	0.00379078
comp738924_c0		1.68934	0.00379078
comp73968_c0		1.68934	0.00379078
comp7406_c0		1.68934	0.00379078
comp7409_c0		1.68934	0.00379078
comp743_c0		-1.68934	0.00379078
comp744680_c0	XP_003607688	1.68934	0.00379078
comp747488_c0		-1.68934	0.00379078
comp747764_c0		1.68934	0.00379078
comp753686_c0		-1.68934	0.00379078
comp754998_c0		-1.68934	0.00379078
comp7549_c0		-1.68934	0.00379078
comp7560_c0		1.68934	0.00379078
comp756209_c0		1.68934	0.00379078
comp757104_c0		1.68934	0.00379078
comp758202_c0		-1.68934	0.00379078
comp759951_c0		1.68934	0.00379078
comp760395_c0		1.68934	0.00379078
comp760913_c0	CAJ17310	-1.68934	0.00379078
comp761142_c0		1.68934	0.00379078
comp761166_c0		-1.68934	0.00379078
comp761317_c0	XP_003606923	1.68934	0.00379078
comp761740_c0	XP_003615123	1.68934	0.00379078
comp762229_c0	XP_003533005	1.68934	0.00379078
comp762394_c0	XP_003615535	-1.68934	0.00379078
comp764479_c0	ABD32732	-1.68934	0.00379078
comp764574_c0		1.68934	0.00379078
comp764709_c0		-1.68934	0.00379078
comp764998_c0		1.68934	0.00379078
comp765332_c0		-1.68934	0.00379078
comp765475_c0		-1.68934	0.00379078
comp765804_c0		-1.68934	0.00379078
comp766454_c0		-1.68934	0.00379078
comp767031_c0		1.68934	0.00379078
comp767896_c0		-1.68934	0.00379078
comp768344_c0		-1.68934	0.00379078
comp768951_c0		1.68934	0.00379078
comp769768_c0		-1.68934	0.00379078
comp769928_c0		1.68934	0.00379078
comp770397_c0		1.68934	0.00379078
comp770666_c0		1.68934	0.00379078
comp770993_c0		1.68934	0.00379078
comp772084_c0		1.68934	0.00379078
comp772355_c0		-1.68934	0.00379078
comp775769_c0		-1.68934	0.00379078
comp776702_c0		-1.68934	0.00379078
comp778834_c0	XP_003609676	-1.68934	0.00379078
comp779359_c0		1.68934	0.00379078
comp782405_c0		1.68934	0.00379078
comp7831_c0		1.68934	0.00379078
comp784194_c0		-1.68934	0.00379078
comp786734_c0	XP_003607020	1.68934	0.00379078
comp787367_c0		1.68934	0.00379078
comp787852_c0		1.68934	0.00379078
comp788143_c0	ABB00038	-1.68934	0.00379078
comp788492_c0	XP_003630220	1.68934	0.00379078
comp788638_c0		1.68934	0.00379078
comp788710_c0		1.68934	0.00379078
comp789432_c0		1.68934	0.00379078
comp789722_c0	XP_003625554	-1.68934	0.00379078
comp789866_c0		-1.68934	0.00379078
comp792080_c0		1.68934	0.00379078
comp793049_c0		1.68934	0.00379078
comp793574_c0		-1.68934	0.00379078
comp794067_c0		1.68934	0.00379078
comp794134_c0		-1.68934	0.00379078
comp7953_c0		1.68934	0.00379078
comp795617_c0		1.68934	0.00379078
comp795900_c0		1.68934	0.00379078
comp7962_c0		1.68934	0.00379078
comp796496_c0		-1.68934	0.00379078
comp798112_c0		1.68934	0.00379078
comp798724_c0		-1.68934	0.00379078
comp7996_c0		-1.68934	0.00379078
comp7999_c0		-1.68934	0.00379078
comp8003_c0		-1.68934	0.00379078
comp801743_c0	ABD28426	1.68934	0.00379078
comp803032_c0		-1.68934	0.00379078
comp805459_c0		1.68934	0.00379078
comp805553_c0		1.68934	0.00379078
comp807919_c0		1.68934	0.00379078
comp811693_c0		1.68934	0.00379078
comp8119_c0	XP_003627095	1.68934	0.00379078
comp812028_c0		1.68934	0.00379078
comp812385_c0		1.68934	0.00379078
comp8143_c0		1.68934	0.00379078
comp816240_c0		-1.68934	0.00379078
comp821038_c0		1.68934	0.00379078
comp821383_c0		-1.68934	0.00379078
comp8216_c0	XP_003616928	-1.68934	0.00379078
comp824813_c0		1.68934	0.00379078
comp8254_c0		1.68934	0.00379078
comp827278_c0		1.68934	0.00379078
comp827995_c0		1.68934	0.00379078
comp828405_c0		-1.68934	0.00379078
comp828895_c0		-1.68934	0.00379078
comp8294_c0		1.68934	0.00379078
comp829638_c0		-1.68934	0.00379078
comp829861_c0		-1.68934	0.00379078
comp831037_c0		1.68934	0.00379078
comp831167_c0		1.68934	0.00379078
comp832626_c0		1.68934	0.00379078
comp8342_c0		1.68934	0.00379078
comp835771_c0	XP_003592630	1.68934	0.00379078
comp839279_c0		1.68934	0.00379078
comp839400_c0		1.68934	0.00379078
comp842589_c0		1.68934	0.00379078
comp844348_c0		-1.68934	0.00379078
comp844681_c0		1.68934	0.00379078
comp8452_c0		-1.68934	0.00379078
comp847104_c0		1.68934	0.00379078
comp847607_c0		1.68934	0.00379078
comp852130_c0		-1.68934	0.00379078
comp852551_c0		-1.68934	0.00379078
comp8530_c0		1.68934	0.00379078
comp856733_c0		-1.68934	0.00379078
comp857781_c0		1.68934	0.00379078
comp8586_c0		1.68934	0.00379078
comp860202_c0		1.68934	0.00379078
comp860418_c0		1.68934	0.00379078
comp864978_c0		1.68934	0.00379078
comp867259_c0		1.68934	0.00379078
comp870165_c0		-1.68934	0.00379078
comp8731_c0		-1.68934	0.00379078
comp877282_c0		-1.68934	0.00379078
comp877581_c0		1.68934	0.00379078
comp878714_c0	XP_003599730	-1.68934	0.00379078
comp8810_c0		1.68934	0.00379078
comp8822_c0		1.68934	0.00379078
comp883271_c0		1.68934	0.00379078
comp883587_c0		-1.68934	0.00379078
comp883702_c0	AAX62460	-1.68934	0.00379078
comp883736_c0		-1.68934	0.00379078
comp883775_c0		-1.68934	0.00379078
comp884055_c0		1.68934	0.00379078
comp884105_c0	XP_003622861	1.68934	0.00379078
comp884267_c0		1.68934	0.00379078
comp884276_c0		-1.68934	0.00379078
comp884600_c0	XP_003615481	1.68934	0.00379078
comp884757_c0		-1.68934	0.00379078
comp885034_c0		-1.68934	0.00379078
comp885258_c0		1.68934	0.00379078
comp885399_c0		-1.68934	0.00379078
comp886050_c0		1.68934	0.00379078
comp886552_c0		1.68934	0.00379078
comp888771_c0		1.68934	0.00379078
comp889355_c0	ADG85350	1.68934	0.00379078
comp889501_c0		-1.68934	0.00379078
comp889652_c0	XP_003594252	1.68934	0.00379078
comp889792_c0		-1.68934	0.00379078
comp889938_c0		1.68934	0.00379078
comp890596_c0		1.68934	0.00379078
comp890660_c0		-1.68934	0.00379078
comp891804_c0		-1.68934	0.00379078
comp892405_c0	XP_003540116	-1.68934	0.00379078
comp892661_c0		-1.68934	0.00379078
comp893504_c0		1.68934	0.00379078
comp894015_c0	XP_003535744	-1.68934	0.00379078
comp894169_c0	XP_003620756	1.68934	0.00379078
comp894375_c0		-1.68934	0.00379078
comp894656_c0		1.68934	0.00379078
comp895015_c0		1.68934	0.00379078
comp896342_c0	ACO58580	-1.68934	0.00379078
comp896852_c0		-1.68934	0.00379078
comp8969_c0		1.68934	0.00379078
comp898633_c0	AAL24504	-1.68934	0.00379078
comp898919_c0		1.68934	0.00379078
comp899943_c0	XP_003624106	-1.68934	0.00379078
comp900068_c0		-1.68934	0.00379078
comp900531_c0		1.68934	0.00379078
comp900810_c0		-1.68934	0.00379078
comp901053_c0		1.68934	0.00379078
comp902204_c0		-1.68934	0.00379078
comp903093_c0		-1.68934	0.00379078
comp903323_c0		1.68934	0.00379078
comp904288_c0		1.68934	0.00379078
comp904427_c0		1.68934	0.00379078
comp904572_c0		1.68934	0.00379078
comp905974_c0	XP_003612608	-1.68934	0.00379078
comp906518_c0	CBI31929	1.68934	0.00379078
comp906722_c0		1.68934	0.00379078
comp907023_c0		1.68934	0.00379078
comp907249_c0	XP_003636634	1.68934	0.00379078
comp907510_c0		1.68934	0.00379078
comp908619_c0		1.68934	0.00379078
comp910248_c0		-1.68934	0.00379078
comp910379_c0		-1.68934	0.00379078
comp910486_c0	XP_003598034	1.68934	0.00379078
comp910960_c0	XP_003603199	1.68934	0.00379078
comp911581_c0		1.68934	0.00379078
comp912134_c0		-1.68934	0.00379078
comp912558_c0		1.68934	0.00379078
comp913094_c0		-1.68934	0.00379078
comp913267_c0		-1.68934	0.00379078
comp913436_c0		1.68934	0.00379078
comp914094_c0		-1.68934	0.00379078
comp914098_c0	XP_003610927	1.68934	0.00379078
comp914153_c0		-1.68934	0.00379078
comp914370_c0		1.68934	0.00379078
comp9161_c0		-1.68934	0.00379078
comp917586_c0		-1.68934	0.00379078
comp917746_c0	XP_003539930	1.68934	0.00379078
comp917827_c0		-1.68934	0.00379078
comp918553_c0		-1.68934	0.00379078
comp918919_c0		-1.68934	0.00379078
comp919945_c0		1.68934	0.00379078
comp923961_c0		1.68934	0.00379078
comp924031_c0		-1.68934	0.00379078
comp924269_c0		1.68934	0.00379078
comp924389_c0	XP_852338	-1.68934	0.00379078
comp925965_c0		1.68934	0.00379078
comp927417_c0		1.68934	0.00379078
comp927561_c0		-1.68934	0.00379078
comp927979_c0		-1.68934	0.00379078
comp9285_c0		1.68934	0.00379078
comp928825_c0		1.68934	0.00379078
comp929032_c0		1.68934	0.00379078
comp929800_c0		1.68934	0.00379078
comp930153_c0		1.68934	0.00379078
comp930989_c0		1.68934	0.00379078
comp931888_c0	XP_003595763	-1.68934	0.00379078
comp932305_c0		1.68934	0.00379078
comp934281_c0	XP_003616287	1.68934	0.00379078
comp935094_c0		1.68934	0.00379078
comp9353_c0		-1.68934	0.00379078
comp936068_c0	XP_003636435	-1.68934	0.00379078
comp9361_c0		-1.68934	0.00379078
comp937_c0		1.68934	0.00379078
comp938142_c0	XP_003617007	-1.68934	0.00379078
comp938146_c0		1.68934	0.00379078
comp938326_c0		-1.68934	0.00379078
comp942412_c0		1.68934	0.00379078
comp943143_c0		1.68934	0.00379078
comp943978_c0		1.68934	0.00379078
comp944855_c0		-1.68934	0.00379078
comp945053_c0		-1.68934	0.00379078
comp945463_c0		1.68934	0.00379078
comp950358_c0		1.68934	0.00379078
comp951360_c0	ABB55331	1.68934	0.00379078
comp951587_c0		-1.68934	0.00379078
comp952478_c0	ABD32575	1.68934	0.00379078
comp952540_c0		1.68934	0.00379078
comp953570_c0	XP_003595718	-1.68934	0.00379078
comp954261_c0		-1.68934	0.00379078
comp954498_c0		1.68934	0.00379078
comp956649_c0		1.68934	0.00379078
comp957705_c0	ABD28574	1.68934	0.00379078
comp9585_c0		1.68934	0.00379078
comp959215_c0		1.68934	0.00379078
comp961364_c0		1.68934	0.00379078
comp961855_c0	XP_003636833	1.68934	0.00379078
comp963061_c0		1.68934	0.00379078
comp963681_c0		1.68934	0.00379078
comp964910_c0		-1.68934	0.00379078
comp964_c0		-1.68934	0.00379078
comp9667_c0		1.68934	0.00379078
comp967938_c0		-1.68934	0.00379078
comp968324_c0		1.68934	0.00379078
comp9697_c0		1.68934	0.00379078
comp971220_c0	XP_003626505	1.68934	0.00379078
comp972244_c0		1.68934	0.00379078
comp973221_c0	XP_003543910	1.68934	0.00379078
comp974037_c0	XP_003617466	-1.68934	0.00379078
comp9740_c0	ADX60612	1.68934	0.00379078
comp9745_c0		1.68934	0.00379078
comp9793_c0		-1.68934	0.00379078
comp980184_c0		1.68934	0.00379078
comp980302_c0		1.68934	0.00379078
comp982443_c0		-1.68934	0.00379078
comp9824_c0		1.68934	0.00379078
comp982629_c0		-1.68934	0.00379078
comp987746_c0		-1.68934	0.00379078
comp9909_c0	XP_003606957	1.68934	0.00379078
comp991931_c0		-1.68934	0.00379078
comp9939_c0		1.68934	0.00379078
comp996126_c0		-1.68934	0.00379078
comp996574_c0		-1.68934	0.00379078
comp9988_c0		1.68934	0.00379078
comp64454_c0	XP_003602315	5.23123	0.00392691
comp45361_c0	XP_003617451	3.7038	0.00398751
comp49242_c0	AAY45886	1.87568	0.00409165
comp65706_c0	XP_003609483	-2.24844	0.00422355
comp1066084_c0	XP_003520741	-1.79256	0.00456288
comp9258_c0	XP_003593504	-1.79256	0.00456288
comp58566_c0	ACJ85281	3.23362	0.00529308
comp1059110_c0	XP_003620472	2.57479	0.00554581
comp1074468_c0	EGG08065	2.57479	0.00554581
comp1114085_c0		2.57479	0.00554581
comp1334837_c0	XP_003590387	2.57479	0.00554581
comp1350673_c0	XP_003595330	2.57479	0.00554581
comp1474686_c0		2.57479	0.00554581
comp15939_c0		2.57479	0.00554581
comp1939_c0	XP_003626003	2.57479	0.00554581
comp30093_c0		2.57479	0.00554581
comp31383_c0	AEP17537;ADE45158	2.57479	0.00554581
comp3259_c0		2.57479	0.00554581
comp3479_c0		2.57479	0.00554581
comp35152_c0		2.57479	0.00554581
comp37164_c0		2.57479	0.00554581
comp37840_c0		2.57479	0.00554581
comp38697_c0		2.57479	0.00554581
comp3988_c0		2.57479	0.00554581
comp47042_c0		2.57479	0.00554581
comp503675_c0		2.57479	0.00554581
comp5436_c0		2.57479	0.00554581
comp625707_c0		2.57479	0.00554581
comp673488_c0		2.57479	0.00554581
comp716803_c0		2.57479	0.00554581
comp766623_c0		2.57479	0.00554581
comp788241_c0		2.57479	0.00554581
comp791927_c0		2.57479	0.00554581
comp808610_c0		2.57479	0.00554581
comp893613_c0		2.57479	0.00554581
comp896084_c0		2.57479	0.00554581
comp912022_c0	XP_003330158	2.57479	0.00554581
comp914914_c0		2.57479	0.00554581
comp941691_c0		2.57479	0.00554581
comp36429_c0		-1.37456	0.00612348
comp59840_c0	XP_003589187;XP_003589186	3.88475	0.00642609
comp69455_c0	XP_003597027;XP_003540318;XP_003597023	-1.55157	0.00657809
comp316972_c0		4.2585	0.00795793
comp60154_c0	XP_003620072;XP_003533307;XP_003620058	-3.10331	0.00800617
comp28266_c0		3.13879	0.0081455
comp297819_c0		3.13879	0.0081455
comp39145_c0	XP_003590042	3.13879	0.0081455
comp59336_c0	XP_003521843	1.89225	0.00849075
comp54719_c0	XP_003518865	3.55231	0.00849359
comp56005_c0		-2.14785	0.00858247
comp66249_c0	XP_003618354	2.00614	0.00888845
comp16631_c0		-3.34451	0.00891076
comp67444_c0	XP_003624215	1.59756	0.00907701
comp56137_c0	XP_003629350	-3.01024	0.00921008
comp19856_c0		-2.0771	0.00947683
comp33224_c0	XP_003627202	4.26765	0.00949127
comp30077_c0		1.13793	0.00957838
comp33725_c0		1.13793	0.00957838
comp392717_c0	XP_003630434	1.13793	0.00957838
comp449690_c0		1.13793	0.00957838
comp47661_c0	ACF74354	1.13793	0.00957838
comp52150_c0	XP_003620245	1.13793	0.00957838
comp60398_c0		1.13793	0.00957838
comp8904_c0	XP_003609653	1.13793	0.00957838
comp65987_c0		1.60804	0.00981958

## Sheet: D9 vs. ND9
Tag	Protein	Fold.change	Adjusted.p.value
comp81185_c0	ACJ85909	9.45841	0.00299952
comp49103_c1		6.30042	0.00299952
comp51603_c0	XP_003617756	-5.46334	0.00299952
comp55298_c0	XP_003535051	-5.97596	0.00299952
comp11043_c0	ABD32334	4.20168	0.00299952
comp35580_c0	XP_003601136	3.87768	0.00299952
comp8958_c0		-3.87768	0.00299952
comp113755_c0		4.38074	0.00299952
comp54072_c0	XP_003604800;XP_003604808;XP_003604810	3.77241	0.00299952
comp50211_c0		4.34449	0.00299952
comp300344_c0		-3.65805	0.00299952
comp35124_c0		-3.65805	0.00299952
comp108477_c0	NP_001240161	-5.38938	0.00299952
comp1260_c0	CBI25552	-3.53256	0.00299952
comp28337_c0		3.53256	0.00299952
comp40805_c0	XP_003626885	3.53256	0.00299952
comp664812_c0	XP_003621075	3.39298	0.00299952
comp8188_c0		-3.99733	0.00299952
comp34458_c0	XP_003555382	-5.27353	0.00299952
comp16761_c0		-3.37584	0.00299952
comp187642_c0	EEE61123	5.40841	0.00299952
comp14045_c0		3.2578	0.00299952
comp25075_c0		3.2578	0.00299952
comp40876_c0		3.2578	0.00299952
comp41204_c0		3.2578	0.00299952
comp499035_c0	XP_003612606	3.2578	0.00299952
comp946017_c0	XP_003603599	3.2578	0.00299952
comp65568_c1	XP_003627978	6.98358	0.00299952
comp31252_c0	XP_003520794	-3.12872	0.00299952
comp338123_c0		-3.12872	0.00299952
comp45034_c0	XP_003610415	4.08572	0.00299952
comp7314_c0	CAC44142	4.08572	0.00299952
comp243331_c0	XP_003626469	4.41534	0.00299952
comp61576_c0	XP_003605268	6.59614	0.00299952
comp1064_c0		2.98073	0.00299952
comp1145963_c0		2.98073	0.00299952
comp27085_c0		2.98073	0.00299952
comp29697_c0		2.98073	0.00299952
comp45111_c0		2.98073	0.00299952
comp540182_c0		2.98073	0.00299952
comp605313_c0		2.98073	0.00299952
comp676092_c0		2.98073	0.00299952
comp6778_c0	ABD28627	2.98073	0.00299952
comp7090_c0	XP_003600531	2.98073	0.00299952
comp810128_c0		2.98073	0.00299952
comp94325_c0		5.87896	0.00299952
comp65530_c0	CAN65999;EAY99133;AAU43947	6.25562	0.00299952
comp1000994_c0		2.22986	0.00299952
comp1057611_c0	XP_003610566	2.22986	0.00299952
comp1064284_c0		2.22986	0.00299952
comp1076393_c0		2.22986	0.00299952
comp1081050_c0	XP_003605711	-2.22986	0.00299952
comp1085423_c0		-2.22986	0.00299952
comp1087779_c0	XP_003628273	-2.22986	0.00299952
comp1089252_c0	XP_003619057	2.22986	0.00299952
comp1090004_c0		2.22986	0.00299952
comp1090904_c0	XP_003599761	2.22986	0.00299952
comp1091518_c0		2.22986	0.00299952
comp1094140_c0		-2.22986	0.00299952
comp1096995_c0		2.22986	0.00299952
comp1098207_c0		-2.22986	0.00299952
comp1098271_c0		-2.22986	0.00299952
comp10993_c0		2.22986	0.00299952
comp1103223_c0		2.22986	0.00299952
comp1104851_c0	XP_003604594	2.22986	0.00299952
comp1111319_c0		2.22986	0.00299952
comp1114638_c0		2.22986	0.00299952
comp1115830_c0		-2.22986	0.00299952
comp1121139_c0		2.22986	0.00299952
comp1121501_c0		-2.22986	0.00299952
comp1122539_c0		2.22986	0.00299952
comp1125466_c0	AAP46257	-2.22986	0.00299952
comp1126469_c0		2.22986	0.00299952
comp11436_c0		-2.22986	0.00299952
comp1143748_c0		2.22986	0.00299952
comp1145636_c0		2.22986	0.00299952
comp1146333_c0		2.22986	0.00299952
comp1146535_c0	ACG48550	2.22986	0.00299952
comp1148980_c0		2.22986	0.00299952
comp1149779_c0	XP_003593278	2.22986	0.00299952
comp1159617_c0		-2.22986	0.00299952
comp1168356_c0	XP_003617758	2.22986	0.00299952
comp11687_c0	XP_003630540	-2.22986	0.00299952
comp1171807_c0		2.22986	0.00299952
comp1189317_c0	XP_003536851	2.22986	0.00299952
comp1193312_c0		2.22986	0.00299952
comp11966_c0	XP_003630598	2.22986	0.00299952
comp1211335_c0	XP_003605534	-2.22986	0.00299952
comp1212123_c0		2.22986	0.00299952
comp12163_c0	XP_003609181	2.22986	0.00299952
comp1262167_c0	CAN64548	2.22986	0.00299952
comp1277672_c0		2.22986	0.00299952
comp12907_c0		-2.22986	0.00299952
comp1297288_c0		2.22986	0.00299952
comp1306042_c0		2.22986	0.00299952
comp13143_c0	XP_002268718	2.22986	0.00299952
comp13160_c0		-2.22986	0.00299952
comp1316370_c0		2.22986	0.00299952
comp13190_c0		2.22986	0.00299952
comp1320194_c0	EGG00632	2.22986	0.00299952
comp1327475_c0	XP_003631122	2.22986	0.00299952
comp1328244_c0		2.22986	0.00299952
comp1330028_c0		2.22986	0.00299952
comp1335507_c0		2.22986	0.00299952
comp1339333_c0		-2.22986	0.00299952
comp1346878_c0	ABN08587	-2.22986	0.00299952
comp1366183_c0		-2.22986	0.00299952
comp1371965_c0	XP_003629742	2.22986	0.00299952
comp1379733_c0		2.22986	0.00299952
comp1381971_c0		2.22986	0.00299952
comp1392910_c0		2.22986	0.00299952
comp1393494_c0		-2.22986	0.00299952
comp1396521_c0		-2.22986	0.00299952
comp1399654_c0	XP_003594585	2.22986	0.00299952
comp1407567_c0	XP_003532718	-2.22986	0.00299952
comp1413437_c0		2.22986	0.00299952
comp1415223_c0	XP_003610162	-2.22986	0.00299952
comp1418688_c0		2.22986	0.00299952
comp1430174_c0	XP_003624639	-2.22986	0.00299952
comp1448086_c0		2.22986	0.00299952
comp14499_c0		2.22986	0.00299952
comp14582_c0		2.22986	0.00299952
comp14688_c1		-2.22986	0.00299952
comp1472041_c0	XP_003536709	-2.22986	0.00299952
comp14943_c0	XP_003609725	-2.22986	0.00299952
comp1494444_c0		2.22986	0.00299952
comp15184_c0		2.22986	0.00299952
comp15227_c0		-2.22986	0.00299952
comp15249_c0		2.22986	0.00299952
comp15342_c0		2.22986	0.00299952
comp1601743_c0		2.22986	0.00299952
comp16496_c0		-2.22986	0.00299952
comp16630_c0	XP_003613921	2.22986	0.00299952
comp16878_c0	XP_003636525	2.22986	0.00299952
comp1696_c0		-2.22986	0.00299952
comp17172_c0		2.22986	0.00299952
comp1720895_c0	XP_003607475	-2.22986	0.00299952
comp1724166_c0		-2.22986	0.00299952
comp1726812_c0		2.22986	0.00299952
comp1737653_c0	XP_003524541	2.22986	0.00299952
comp1750648_c0		-2.22986	0.00299952
comp1757527_c0	AAO23078	-2.22986	0.00299952
comp1760138_c0	XP_003601841	2.22986	0.00299952
comp1772_c0		2.22986	0.00299952
comp1816686_c0		-2.22986	0.00299952
comp1818491_c0	AAO23078	2.22986	0.00299952
comp1845724_c0		2.22986	0.00299952
comp186_c0		-2.22986	0.00299952
comp18729_c0		-2.22986	0.00299952
comp20790_c0		-2.22986	0.00299952
comp220124_c0		-2.22986	0.00299952
comp22807_c0	XP_003624749	-2.22986	0.00299952
comp2340_c0		2.22986	0.00299952
comp234340_c0		2.22986	0.00299952
comp2408_c0		-2.22986	0.00299952
comp240928_c0		2.22986	0.00299952
comp240965_c0		2.22986	0.00299952
comp25333_c0		2.22986	0.00299952
comp2533_c0		2.22986	0.00299952
comp26406_c0		-2.22986	0.00299952
comp26637_c0	XP_003593677	2.22986	0.00299952
comp270343_c0		2.22986	0.00299952
comp271452_c0		-2.22986	0.00299952
comp2776_c0	AAF63131	2.22986	0.00299952
comp2781_c0	XP_003620712	-2.22986	0.00299952
comp281160_c0		2.22986	0.00299952
comp287234_c0	XP_003619981	-2.22986	0.00299952
comp28977_c0		2.22986	0.00299952
comp294729_c0	XP_003592345	2.22986	0.00299952
comp2963_c0		2.22986	0.00299952
comp30078_c0		-2.22986	0.00299952
comp300982_c0		2.22986	0.00299952
comp311981_c0		-2.22986	0.00299952
comp326187_c0	XP_003611210	2.22986	0.00299952
comp32683_c0		-2.22986	0.00299952
comp33092_c0	XP_003607002	-2.22986	0.00299952
comp3410_c0		2.22986	0.00299952
comp34678_c0	XP_003636109	-2.22986	0.00299952
comp34796_c0		2.22986	0.00299952
comp35131_c0		-2.22986	0.00299952
comp35132_c0		-2.22986	0.00299952
comp35762_c0		-2.22986	0.00299952
comp36013_c0		-2.22986	0.00299952
comp36064_c0		-2.22986	0.00299952
comp367605_c0	NP_001242653	-2.22986	0.00299952
comp36859_c0		2.22986	0.00299952
comp36864_c0		-2.22986	0.00299952
comp36889_c0		2.22986	0.00299952
comp36930_c0	XP_003624120	-2.22986	0.00299952
comp37356_c0		2.22986	0.00299952
comp37666_c0	XP_003545540	2.22986	0.00299952
comp377993_c0		2.22986	0.00299952
comp38754_c0		-2.22986	0.00299952
comp388566_c0	XP_003596469	-2.22986	0.00299952
comp39904_c0		-2.22986	0.00299952
comp39938_c0		-2.22986	0.00299952
comp400681_c0		-2.22986	0.00299952
comp41337_c0		2.22986	0.00299952
comp423298_c0		2.22986	0.00299952
comp4298_c0		2.22986	0.00299952
comp43023_c0		-2.22986	0.00299952
comp44256_c0		-2.22986	0.00299952
comp45018_c0		2.22986	0.00299952
comp458341_c0		2.22986	0.00299952
comp45888_c0		-2.22986	0.00299952
comp46001_c0	XP_003619719	2.22986	0.00299952
comp46099_c1	ABN08201	-2.22986	0.00299952
comp46166_c0		2.22986	0.00299952
comp46468_c0		-2.22986	0.00299952
comp468773_c0		-2.22986	0.00299952
comp469075_c0		2.22986	0.00299952
comp471947_c0		2.22986	0.00299952
comp47554_c0		2.22986	0.00299952
comp47948_c0		2.22986	0.00299952
comp4803_c0	XP_003612608	2.22986	0.00299952
comp4984_c0		2.22986	0.00299952
comp50237_c0		-2.22986	0.00299952
comp502538_c0	XP_003597246	2.22986	0.00299952
comp503364_c0	XP_003628379	-2.22986	0.00299952
comp503835_c0		-2.22986	0.00299952
comp507217_c0		2.22986	0.00299952
comp5085_c0		2.22986	0.00299952
comp508951_c0		-2.22986	0.00299952
comp510728_c0	XP_003519092	-2.22986	0.00299952
comp52260_c0		2.22986	0.00299952
comp5232_c0		2.22986	0.00299952
comp52706_c0		-2.22986	0.00299952
comp52900_c0	ABN08636;ABN08144	2.22986	0.00299952
comp52925_c1		2.22986	0.00299952
comp531872_c0		2.22986	0.00299952
comp5335_c0		2.22986	0.00299952
comp534194_c0		-2.22986	0.00299952
comp537020_c0		-2.22986	0.00299952
comp543006_c0		-2.22986	0.00299952
comp546642_c0		-2.22986	0.00299952
comp546937_c0	CAN77373	2.22986	0.00299952
comp548987_c0		-2.22986	0.00299952
comp550996_c0	ACJ85598	2.22986	0.00299952
comp56087_c0		2.22986	0.00299952
comp571111_c0		2.22986	0.00299952
comp571864_c0		2.22986	0.00299952
comp57458_c0	XP_003615125	-2.22986	0.00299952
comp583347_c0		2.22986	0.00299952
comp5916_c0	XP_003612606	-2.22986	0.00299952
comp593219_c0		2.22986	0.00299952
comp597016_c0	XP_003628407	2.22986	0.00299952
comp597175_c0		-2.22986	0.00299952
comp597852_c0		-2.22986	0.00299952
comp6008_c0		2.22986	0.00299952
comp603584_c0	XP_003620609	2.22986	0.00299952
comp613387_c0		2.22986	0.00299952
comp615659_c0		-2.22986	0.00299952
comp618477_c0	XP_003590588	-2.22986	0.00299952
comp621899_c0		2.22986	0.00299952
comp623526_c0		-2.22986	0.00299952
comp624637_c0		2.22986	0.00299952
comp625367_c0		2.22986	0.00299952
comp6525_c0		2.22986	0.00299952
comp662730_c0	XP_003553492	-2.22986	0.00299952
comp665083_c0		-2.22986	0.00299952
comp665136_c0		-2.22986	0.00299952
comp665256_c0	XP_003609416	2.22986	0.00299952
comp666452_c0	XP_003625241	2.22986	0.00299952
comp67180_c1		2.22986	0.00299952
comp673553_c0		-2.22986	0.00299952
comp673950_c0		-2.22986	0.00299952
comp674952_c0		2.22986	0.00299952
comp675966_c0		2.22986	0.00299952
comp678590_c0		2.22986	0.00299952
comp679250_c0	XP_003613921	-2.22986	0.00299952
comp680527_c0	XP_003602936	-2.22986	0.00299952
comp683050_c0		2.22986	0.00299952
comp686526_c0		2.22986	0.00299952
comp69129_c1	XP_003609589	2.22986	0.00299952
comp69783_c0	XP_003616990	2.22986	0.00299952
comp698412_c0		-2.22986	0.00299952
comp70239_c0		2.22986	0.00299952
comp708028_c0		-2.22986	0.00299952
comp723113_c0		2.22986	0.00299952
comp7389_c0	NP_084729	-2.22986	0.00299952
comp747365_c0	AAP53315	2.22986	0.00299952
comp7504_c0		-2.22986	0.00299952
comp7524_c0		2.22986	0.00299952
comp764016_c0		-2.22986	0.00299952
comp764672_c0		2.22986	0.00299952
comp768651_c0		-2.22986	0.00299952
comp768673_c0	XP_003618541	2.22986	0.00299952
comp771594_c0		-2.22986	0.00299952
comp776742_c0		2.22986	0.00299952
comp779148_c0		-2.22986	0.00299952
comp790893_c0		-2.22986	0.00299952
comp791929_c0		2.22986	0.00299952
comp801659_c0		2.22986	0.00299952
comp801803_c0		-2.22986	0.00299952
comp807436_c0		-2.22986	0.00299952
comp807966_c0	ABE80156	-2.22986	0.00299952
comp81002_c0		2.22986	0.00299952
comp828770_c0		2.22986	0.00299952
comp831452_c0		-2.22986	0.00299952
comp836255_c0		2.22986	0.00299952
comp839968_c0		-2.22986	0.00299952
comp844918_c0		2.22986	0.00299952
comp850412_c0		-2.22986	0.00299952
comp873932_c0		2.22986	0.00299952
comp886248_c0		-2.22986	0.00299952
comp887354_c0	XP_003625129	2.22986	0.00299952
comp891422_c0		2.22986	0.00299952
comp892923_c0	XP_003616156	2.22986	0.00299952
comp8943_c0		2.22986	0.00299952
comp895362_c0		2.22986	0.00299952
comp895869_c0		-2.22986	0.00299952
comp905697_c0	XP_003626087	2.22986	0.00299952
comp905906_c0		-2.22986	0.00299952
comp906019_c0	ADE45153	2.22986	0.00299952
comp907538_c0		2.22986	0.00299952
comp912719_c0		2.22986	0.00299952
comp920499_c0		-2.22986	0.00299952
comp922377_c0	XP_003635790	2.22986	0.00299952
comp922714_c0		2.22986	0.00299952
comp926642_c0		2.22986	0.00299952
comp928260_c0	XP_003601947	2.22986	0.00299952
comp928629_c0	XP_003604257	2.22986	0.00299952
comp931474_c0		2.22986	0.00299952
comp9437_c0		-2.22986	0.00299952
comp953939_c0	XP_003590656	-2.22986	0.00299952
comp958850_c0		2.22986	0.00299952
comp963778_c0	XP_003622343	-2.22986	0.00299952
comp9691_c0		-2.22986	0.00299952
comp973900_c0		-2.22986	0.00299952
comp995099_c0		2.22986	0.00299952
comp11998_c0		-2.87404	0.00299952
comp284740_c0		-2.87404	0.00299952
comp363833_c0		-2.87404	0.00299952
comp45531_c0		-2.87404	0.00299952
comp461403_c0		-2.87404	0.00299952
comp537719_c0		-2.87404	0.00299952
comp690270_c0		-2.87404	0.00299952
comp778804_c0	XP_003605842	-2.87404	0.00299952
comp824066_c0		-2.87404	0.00299952
comp4359_c0		-3.92654	0.00299952
comp544499_c0	XP_003591106	3.82504	0.00299952
comp797157_c0	XP_002285611	3.82504	0.00299952
comp33585_c0	XP_003615390	-1.99093	0.00299952
comp25768_c0	Q5W915	-3.19313	0.00299952
comp1086286_c0		2.74747	0.00299952
comp14656_c0	XP_003631099	2.74747	0.00299952
comp2202_c0		2.74747	0.00299952
comp272795_c0		2.74747	0.00299952
comp35739_c0		2.74747	0.00299952
comp40847_c0		2.74747	0.00299952
comp41176_c0	XP_003540511	2.74747	0.00299952
comp417064_c0		2.74747	0.00299952
comp47748_c0	XP_003590699	2.74747	0.00299952
comp537310_c0	ABN09154	2.74747	0.00299952
comp641923_c0		2.74747	0.00299952
comp71472_c10		2.74747	0.00299952
comp759186_c0		2.74747	0.00299952
comp796883_c0		2.74747	0.00299952
comp802334_c0		2.74747	0.00299952
comp897438_c0		2.74747	0.00299952
comp961804_c0	XP_003593518	2.74747	0.00299952
comp47388_c0		7.39482	0.00299952
comp49193_c0		3.9643	0.00299952
comp1095909_c0		-2.61546	0.00299952
comp11228_c0		-2.61546	0.00299952
comp1180522_c0	XP_003533653	-2.61546	0.00299952
comp1221816_c0		-2.61546	0.00299952
comp13302_c0		-2.61546	0.00299952
comp14517_c0		-2.61546	0.00299952
comp16447_c0		-2.61546	0.00299952
comp1955073_c0	CAN79845	-2.61546	0.00299952
comp31513_c0		-2.61546	0.00299952
comp35642_c0		-2.61546	0.00299952
comp36216_c0		-2.61546	0.00299952
comp37155_c0		-2.61546	0.00299952
comp420359_c0		-2.61546	0.00299952
comp428457_c0		-2.61546	0.00299952
comp516257_c0		-2.61546	0.00299952
comp6011_c0		-2.61546	0.00299952
comp691481_c0		-2.61546	0.00299952
comp7542_c0	XP_003628747	-2.61546	0.00299952
comp758645_c0		-2.61546	0.00299952
comp763202_c0	XP_003555949	-2.61546	0.00299952
comp792978_c0		-2.61546	0.00299952
comp794569_c0	XP_002305053	-2.61546	0.00299952
comp802508_c0		-2.61546	0.00299952
comp883386_c0	XP_003625294	-2.61546	0.00299952
comp898729_c0	XP_003630028	-2.61546	0.00299952
comp920128_c0		-2.61546	0.00299952
comp9229_c0	XP_003616016	-2.61546	0.00299952
comp54307_c1	ABD32361;XP_003593591	7.32402	0.00299952
comp41102_c0		3.71523	0.00299952
comp35685_c0		-3.71523	0.00299952
comp41597_c0		4.20001	0.00299952
comp1000415_c0		1.68277	0.00299952
comp1000536_c0		1.68277	0.00299952
comp10018_c0		-1.68277	0.00299952
comp1003179_c0		1.68277	0.00299952
comp1004700_c0		1.68277	0.00299952
comp1005074_c0		-1.68277	0.00299952
comp10056_c0		1.68277	0.00299952
comp1009340_c0	XP_003596047	-1.68277	0.00299952
comp1011618_c0	XP_003596527	1.68277	0.00299952
comp1013297_c0		-1.68277	0.00299952
comp1013727_c0	NP_001241226	-1.68277	0.00299952
comp10173_c0	XP_003556656	1.68277	0.00299952
comp1018324_c0		-1.68277	0.00299952
comp1023546_c0	XP_003620916	1.68277	0.00299952
comp10235_c0		-1.68277	0.00299952
comp1023863_c0		1.68277	0.00299952
comp1028_c0		1.68277	0.00299952
comp1030647_c0		1.68277	0.00299952
comp1031439_c0		-1.68277	0.00299952
comp1032014_c0		-1.68277	0.00299952
comp1033930_c0		1.68277	0.00299952
comp1037506_c0	XP_002307919	1.68277	0.00299952
comp10396_c0		1.68277	0.00299952
comp1046920_c0		-1.68277	0.00299952
comp1047450_c0	XP_003630771	-1.68277	0.00299952
comp10476_c0		-1.68277	0.00299952
comp1051078_c0	BAF49307	1.68277	0.00299952
comp1052238_c0		1.68277	0.00299952
comp10539_c0		1.68277	0.00299952
comp1056604_c0		-1.68277	0.00299952
comp1057036_c0		-1.68277	0.00299952
comp1057567_c0	XP_003518019	-1.68277	0.00299952
comp1057877_c0		1.68277	0.00299952
comp1058249_c0	XP_003604105	-1.68277	0.00299952
comp1058279_c0		1.68277	0.00299952
comp1058802_c0		1.68277	0.00299952
comp1058828_c0		1.68277	0.00299952
comp1059522_c0		1.68277	0.00299952
comp1059781_c0		1.68277	0.00299952
comp1060126_c0	XP_003606871	1.68277	0.00299952
comp1060133_c0	XP_003593030	-1.68277	0.00299952
comp1060231_c0		1.68277	0.00299952
comp1060278_c0		1.68277	0.00299952
comp1060375_c0	XP_003601575	1.68277	0.00299952
comp1060434_c0	XP_003612489	1.68277	0.00299952
comp1060487_c0	XP_003601416	1.68277	0.00299952
comp1061305_c0		1.68277	0.00299952
comp1061734_c0		1.68277	0.00299952
comp1061799_c0		1.68277	0.00299952
comp1062469_c0	XP_002308898	1.68277	0.00299952
comp1063295_c0		1.68277	0.00299952
comp1063313_c0		1.68277	0.00299952
comp10638_c0	XP_002526515	1.68277	0.00299952
comp1064109_c0		1.68277	0.00299952
comp1064535_c0		1.68277	0.00299952
comp1064888_c0		1.68277	0.00299952
comp1065071_c0		-1.68277	0.00299952
comp1065090_c0		-1.68277	0.00299952
comp1065362_c0		-1.68277	0.00299952
comp10658_c0	XP_003627630	1.68277	0.00299952
comp1066993_c0		-1.68277	0.00299952
comp1067870_c0		1.68277	0.00299952
comp1067984_c0		1.68277	0.00299952
comp1068571_c0		-1.68277	0.00299952
comp1068962_c0		1.68277	0.00299952
comp1069368_c0		-1.68277	0.00299952
comp1070104_c0		1.68277	0.00299952
comp1070962_c0		1.68277	0.00299952
comp1071460_c0		1.68277	0.00299952
comp1071983_c0		1.68277	0.00299952
comp1072249_c0		-1.68277	0.00299952
comp1072570_c0		1.68277	0.00299952
comp1072835_c0		1.68277	0.00299952
comp1072859_c0		-1.68277	0.00299952
comp1073503_c0		-1.68277	0.00299952
comp1073524_c0	XP_003552108	-1.68277	0.00299952
comp1073800_c0		1.68277	0.00299952
comp1074232_c0	XP_003593067	-1.68277	0.00299952
comp1074342_c0		1.68277	0.00299952
comp1074993_c0		1.68277	0.00299952
comp1075116_c0		-1.68277	0.00299952
comp1075561_c0	XP_003532715	1.68277	0.00299952
comp1076006_c0	ADL63435	1.68277	0.00299952
comp1076291_c0	ABD32334	1.68277	0.00299952
comp1076396_c0		-1.68277	0.00299952
comp1076429_c0		1.68277	0.00299952
comp1076602_c0		1.68277	0.00299952
comp1076804_c0	XP_003623700	1.68277	0.00299952
comp1078268_c0		1.68277	0.00299952
comp1078346_c0		-1.68277	0.00299952
comp1078568_c0		1.68277	0.00299952
comp1078819_c0		-1.68277	0.00299952
comp1079194_c0		1.68277	0.00299952
comp1079434_c0	XP_003600236	1.68277	0.00299952
comp1079533_c0		1.68277	0.00299952
comp1079763_c0		1.68277	0.00299952
comp1079918_c0		-1.68277	0.00299952
comp1080348_c0		-1.68277	0.00299952
comp1081223_c0		-1.68277	0.00299952
comp1081346_c0		-1.68277	0.00299952
comp1081911_c0		1.68277	0.00299952
comp1082915_c0	XP_003611453	1.68277	0.00299952
comp1083078_c0		1.68277	0.00299952
comp10831_c0	XP_002308328	-1.68277	0.00299952
comp1083402_c0		1.68277	0.00299952
comp1083647_c0	XP_003609945	-1.68277	0.00299952
comp1084128_c0		1.68277	0.00299952
comp1084178_c0		1.68277	0.00299952
comp1084378_c0		-1.68277	0.00299952
comp1084711_c0		-1.68277	0.00299952
comp1085378_c0		1.68277	0.00299952
comp1085994_c0		1.68277	0.00299952
comp1086314_c0		-1.68277	0.00299952
comp1086_c0	XP_003598559	-1.68277	0.00299952
comp1087396_c0		-1.68277	0.00299952
comp1087471_c0		1.68277	0.00299952
comp1087958_c0	XP_003592447	-1.68277	0.00299952
comp1088676_c0		-1.68277	0.00299952
comp1088695_c0		-1.68277	0.00299952
comp1089342_c0		1.68277	0.00299952
comp1091200_c0		1.68277	0.00299952
comp1091666_c0		-1.68277	0.00299952
comp1092264_c0	XP_003603550	1.68277	0.00299952
comp1092440_c0		1.68277	0.00299952
comp1092522_c0		-1.68277	0.00299952
comp1092793_c0		1.68277	0.00299952
comp1094129_c0		-1.68277	0.00299952
comp1094172_c0	XP_003628654	-1.68277	0.00299952
comp1094477_c0	XP_003518017	1.68277	0.00299952
comp1094547_c0		1.68277	0.00299952
comp1094712_c0		1.68277	0.00299952
comp1094976_c0		-1.68277	0.00299952
comp1095757_c0		-1.68277	0.00299952
comp1096228_c0	XP_003627949	1.68277	0.00299952
comp1096833_c0		-1.68277	0.00299952
comp1097111_c0		1.68277	0.00299952
comp1097379_c0	XP_003623322	1.68277	0.00299952
comp1097826_c0	XP_003622773	1.68277	0.00299952
comp10987_c0		-1.68277	0.00299952
comp1098835_c0		1.68277	0.00299952
comp10999_c0		-1.68277	0.00299952
comp1100355_c0		1.68277	0.00299952
comp1100553_c0	XP_003622505	-1.68277	0.00299952
comp1101610_c0	XP_003602534	1.68277	0.00299952
comp1102900_c0		1.68277	0.00299952
comp1105915_c0	XP_003601189	-1.68277	0.00299952
comp1106026_c0		-1.68277	0.00299952
comp1106208_c0		1.68277	0.00299952
comp1106855_c0		1.68277	0.00299952
comp1107768_c0		1.68277	0.00299952
comp1107828_c0		1.68277	0.00299952
comp1109447_c0		1.68277	0.00299952
comp1109864_c0		-1.68277	0.00299952
comp1110150_c0		-1.68277	0.00299952
comp11101_c0	XP_003552341	-1.68277	0.00299952
comp11104_c0		-1.68277	0.00299952
comp1110532_c0		1.68277	0.00299952
comp1110880_c0		1.68277	0.00299952
comp1111000_c0		-1.68277	0.00299952
comp1111383_c0		1.68277	0.00299952
comp1111423_c0		-1.68277	0.00299952
comp1111923_c0		-1.68277	0.00299952
comp1112257_c0		-1.68277	0.00299952
comp1113181_c0	ABD63156	1.68277	0.00299952
comp11138_c0	XP_003635836	1.68277	0.00299952
comp1114117_c0	ABD32732	1.68277	0.00299952
comp1114825_c0		-1.68277	0.00299952
comp1115084_c0		-1.68277	0.00299952
comp1115346_c0		-1.68277	0.00299952
comp1116633_c0	XP_003616120	-1.68277	0.00299952
comp1117387_c0		1.68277	0.00299952
comp1117824_c0		-1.68277	0.00299952
comp1118125_c0		1.68277	0.00299952
comp1119688_c0		1.68277	0.00299952
comp1120532_c0		1.68277	0.00299952
comp1120724_c0	XP_003554290	-1.68277	0.00299952
comp1120976_c0		1.68277	0.00299952
comp1120992_c0		1.68277	0.00299952
comp1121096_c0		1.68277	0.00299952
comp1121398_c0		1.68277	0.00299952
comp1123245_c0		-1.68277	0.00299952
comp1124858_c0		-1.68277	0.00299952
comp1124930_c0	XP_003606777	-1.68277	0.00299952
comp1125091_c0	XP_003604225	1.68277	0.00299952
comp1125154_c0		-1.68277	0.00299952
comp1125364_c0		-1.68277	0.00299952
comp1126574_c0		-1.68277	0.00299952
comp1126619_c0		-1.68277	0.00299952
comp1127011_c0		1.68277	0.00299952
comp1128926_c0		-1.68277	0.00299952
comp1129002_c0		1.68277	0.00299952
comp1129092_c0		1.68277	0.00299952
comp1129490_c0		-1.68277	0.00299952
comp1130391_c0		1.68277	0.00299952
comp1131057_c0		-1.68277	0.00299952
comp1131179_c0		-1.68277	0.00299952
comp1131352_c0		-1.68277	0.00299952
comp1131806_c0		1.68277	0.00299952
comp1132240_c0	XP_003593670	-1.68277	0.00299952
comp1133544_c0		1.68277	0.00299952
comp1133586_c0		1.68277	0.00299952
comp1135454_c0		-1.68277	0.00299952
comp1135835_c0		1.68277	0.00299952
comp1137042_c0		1.68277	0.00299952
comp1138005_c0		1.68277	0.00299952
comp1138440_c0		-1.68277	0.00299952
comp1138553_c0		1.68277	0.00299952
comp1139753_c0		1.68277	0.00299952
comp11397_c0	XP_003613604	-1.68277	0.00299952
comp1140703_c0	ABE87598	-1.68277	0.00299952
comp1140909_c0		1.68277	0.00299952
comp1142457_c0		1.68277	0.00299952
comp1142884_c0		1.68277	0.00299952
comp1143990_c0		1.68277	0.00299952
comp1145067_c0		-1.68277	0.00299952
comp1145281_c0		1.68277	0.00299952
comp1145994_c1		1.68277	0.00299952
comp1146318_c0		1.68277	0.00299952
comp1147011_c0		1.68277	0.00299952
comp1149050_c0		-1.68277	0.00299952
comp1149800_c0		1.68277	0.00299952
comp1150749_c0	XP_003591012	1.68277	0.00299952
comp1151438_c0	XP_003556573	1.68277	0.00299952
comp11522_c0		-1.68277	0.00299952
comp1153895_c0		1.68277	0.00299952
comp1158301_c0	XP_003607361	1.68277	0.00299952
comp1161386_c0		-1.68277	0.00299952
comp1163030_c0		1.68277	0.00299952
comp1163434_c0		1.68277	0.00299952
comp1163561_c0		-1.68277	0.00299952
comp1167414_c0		1.68277	0.00299952
comp1168045_c0		1.68277	0.00299952
comp1170000_c0		-1.68277	0.00299952
comp1171579_c0		-1.68277	0.00299952
comp1171980_c0		1.68277	0.00299952
comp1174051_c0		1.68277	0.00299952
comp1174111_c0		1.68277	0.00299952
comp1175474_c0		-1.68277	0.00299952
comp1175595_c0		-1.68277	0.00299952
comp1175805_c0		-1.68277	0.00299952
comp1176667_c0		-1.68277	0.00299952
comp1177474_c0		-1.68277	0.00299952
comp1178219_c0		1.68277	0.00299952
comp1179798_c0		1.68277	0.00299952
comp1181613_c0		1.68277	0.00299952
comp1181852_c0	XP_003523530	1.68277	0.00299952
comp1184321_c0	ABD28670	1.68277	0.00299952
comp1188011_c0		1.68277	0.00299952
comp11892_c0		1.68277	0.00299952
comp11914_c0		-1.68277	0.00299952
comp1192070_c0		-1.68277	0.00299952
comp1192739_c0		1.68277	0.00299952
comp1194045_c0		1.68277	0.00299952
comp1199384_c0		1.68277	0.00299952
comp1200_c0	XP_003529882	-1.68277	0.00299952
comp1203291_c0		1.68277	0.00299952
comp1205374_c0		-1.68277	0.00299952
comp12064_c0		-1.68277	0.00299952
comp12136_c0		1.68277	0.00299952
comp1215051_c0		1.68277	0.00299952
comp1215533_c0		-1.68277	0.00299952
comp1215651_c0		-1.68277	0.00299952
comp1218599_c0		-1.68277	0.00299952
comp1219309_c0		1.68277	0.00299952
comp12209_c0	XP_003615373	1.68277	0.00299952
comp1221833_c0		-1.68277	0.00299952
comp1222295_c0		-1.68277	0.00299952
comp1224017_c0		1.68277	0.00299952
comp1224369_c0		1.68277	0.00299952
comp1224373_c0		1.68277	0.00299952
comp1227252_c0		-1.68277	0.00299952
comp12278_c0		1.68277	0.00299952
comp1228584_c0		1.68277	0.00299952
comp1228712_c0	XP_003530865	1.68277	0.00299952
comp12301_c0		1.68277	0.00299952
comp12339_c0	ACY66633	1.68277	0.00299952
comp1235899_c0		1.68277	0.00299952
comp1239236_c0		1.68277	0.00299952
comp1241205_c0	XP_003630264	-1.68277	0.00299952
comp1244661_c0		1.68277	0.00299952
comp1245242_c0		1.68277	0.00299952
comp1246563_c0	XP_003603373	1.68277	0.00299952
comp1249842_c0		-1.68277	0.00299952
comp12503_c0		-1.68277	0.00299952
comp1257018_c0		1.68277	0.00299952
comp12578_c0		-1.68277	0.00299952
comp1264277_c0		1.68277	0.00299952
comp12716_c0		-1.68277	0.00299952
comp12719_c0		1.68277	0.00299952
comp12736_c0		1.68277	0.00299952
comp12755_c0	XP_003614826	1.68277	0.00299952
comp1276_c0		-1.68277	0.00299952
comp12782_c0		1.68277	0.00299952
comp12789_c0		-1.68277	0.00299952
comp12816_c0		-1.68277	0.00299952
comp1282305_c0		1.68277	0.00299952
comp1285189_c0		1.68277	0.00299952
comp1287681_c0		1.68277	0.00299952
comp1289238_c0		-1.68277	0.00299952
comp1297317_c0		-1.68277	0.00299952
comp13018_c0	XP_003616401	-1.68277	0.00299952
comp13032_c0		-1.68277	0.00299952
comp1305793_c0		1.68277	0.00299952
comp1307701_c0		1.68277	0.00299952
comp13094_c0		1.68277	0.00299952
comp13098_c0	XP_003608312	1.68277	0.00299952
comp1310400_c0		-1.68277	0.00299952
comp1312532_c0		-1.68277	0.00299952
comp13127_c0		1.68277	0.00299952
comp1312851_c0		-1.68277	0.00299952
comp1314034_c0		1.68277	0.00299952
comp1314547_c0		-1.68277	0.00299952
comp1314712_c0		1.68277	0.00299952
comp1314786_c0		-1.68277	0.00299952
comp1315624_c0		1.68277	0.00299952
comp1315749_c0		1.68277	0.00299952
comp1317229_c0		1.68277	0.00299952
comp1317435_c0		1.68277	0.00299952
comp1317764_c0	XP_003553022	1.68277	0.00299952
comp1318537_c0		1.68277	0.00299952
comp1318960_c0	XP_003621953	-1.68277	0.00299952
comp1319160_c0	XP_002517798	1.68277	0.00299952
comp1320117_c0		-1.68277	0.00299952
comp1320742_c0		-1.68277	0.00299952
comp1320908_c0		-1.68277	0.00299952
comp1320_c0		1.68277	0.00299952
comp1322404_c0		1.68277	0.00299952
comp1322668_c0	NP_001242705	1.68277	0.00299952
comp1322841_c0	XP_003612679	-1.68277	0.00299952
comp1323271_c0	CAN75436	1.68277	0.00299952
comp1323446_c0		-1.68277	0.00299952
comp1324809_c0		1.68277	0.00299952
comp1325185_c0		-1.68277	0.00299952
comp1325949_c0		-1.68277	0.00299952
comp13259_c0		1.68277	0.00299952
comp1326211_c0		1.68277	0.00299952
comp1329142_c0		1.68277	0.00299952
comp1329603_c0		1.68277	0.00299952
comp1330115_c0		-1.68277	0.00299952
comp1330721_c0	XP_002447687	1.68277	0.00299952
comp13309_c0		1.68277	0.00299952
comp1331068_c0		-1.68277	0.00299952
comp1332577_c0		1.68277	0.00299952
comp1332915_c0		1.68277	0.00299952
comp1332963_c0	XP_003613802	-1.68277	0.00299952
comp1333669_c0		-1.68277	0.00299952
comp13341_c0		-1.68277	0.00299952
comp1334237_c0		1.68277	0.00299952
comp1334244_c0		-1.68277	0.00299952
comp1334812_c0	XP_003597874	-1.68277	0.00299952
comp1334911_c0		-1.68277	0.00299952
comp1335359_c0		1.68277	0.00299952
comp1336439_c0	XP_003609609	1.68277	0.00299952
comp1337273_c0	CAN80284	1.68277	0.00299952
comp1337487_c0		1.68277	0.00299952
comp1337922_c0	AEX20500	1.68277	0.00299952
comp1338047_c0		1.68277	0.00299952
comp1338491_c0	XP_003629047	-1.68277	0.00299952
comp1340176_c0		1.68277	0.00299952
comp1340466_c0		-1.68277	0.00299952
comp1340606_c0	XP_003555010	-1.68277	0.00299952
comp1340771_c0		-1.68277	0.00299952
comp1342278_c0		-1.68277	0.00299952
comp1342873_c0		1.68277	0.00299952
comp1343085_c0		1.68277	0.00299952
comp1343821_c0		-1.68277	0.00299952
comp1344018_c0		-1.68277	0.00299952
comp1344746_c0		1.68277	0.00299952
comp1345983_c0		1.68277	0.00299952
comp1346408_c0	XP_003601089	-1.68277	0.00299952
comp1346699_c0		-1.68277	0.00299952
comp1346804_c0		1.68277	0.00299952
comp1347810_c0	XP_003595960	1.68277	0.00299952
comp1348071_c0		1.68277	0.00299952
comp1348482_c0	NP_001238417	-1.68277	0.00299952
comp1349251_c0		1.68277	0.00299952
comp1349395_c0		-1.68277	0.00299952
comp1349498_c0	EGU13642	1.68277	0.00299952
comp1349565_c0		1.68277	0.00299952
comp1351106_c0		-1.68277	0.00299952
comp1351433_c0		-1.68277	0.00299952
comp1351925_c0		1.68277	0.00299952
comp1352648_c0		-1.68277	0.00299952
comp1352712_c0		1.68277	0.00299952
comp1353974_c0	XP_003613183	1.68277	0.00299952
comp1354228_c0		1.68277	0.00299952
comp1355263_c0		-1.68277	0.00299952
comp1357200_c0		1.68277	0.00299952
comp1357256_c0		-1.68277	0.00299952
comp1358192_c0		-1.68277	0.00299952
comp1358628_c0		1.68277	0.00299952
comp1359945_c0		1.68277	0.00299952
comp1359995_c0		-1.68277	0.00299952
comp1360966_c0	XP_003602630	-1.68277	0.00299952
comp1360987_c0		1.68277	0.00299952
comp1361426_c0		1.68277	0.00299952
comp1361766_c0	XP_003624183	1.68277	0.00299952
comp13623_c0	XP_003628254	-1.68277	0.00299952
comp1362481_c0		1.68277	0.00299952
comp1362681_c0		1.68277	0.00299952
comp1362719_c0		1.68277	0.00299952
comp1362860_c0		-1.68277	0.00299952
comp1363510_c0		1.68277	0.00299952
comp1365629_c0		1.68277	0.00299952
comp1365707_c0		-1.68277	0.00299952
comp1365754_c0		1.68277	0.00299952
comp1366228_c0		1.68277	0.00299952
comp1367255_c0		1.68277	0.00299952
comp1368540_c0		1.68277	0.00299952
comp13687_c0		-1.68277	0.00299952
comp1369247_c0		-1.68277	0.00299952
comp1369614_c0		-1.68277	0.00299952
comp1370275_c0		-1.68277	0.00299952
comp1370473_c0		-1.68277	0.00299952
comp13707_c0		-1.68277	0.00299952
comp1371018_c0	CAC80025	-1.68277	0.00299952
comp1371855_c0		1.68277	0.00299952
comp1372098_c0		1.68277	0.00299952
comp1372418_c0		-1.68277	0.00299952
comp1373141_c0		-1.68277	0.00299952
comp1373164_c0		-1.68277	0.00299952
comp1373725_c0	XP_003617371	1.68277	0.00299952
comp1373770_c0		-1.68277	0.00299952
comp1374009_c0		-1.68277	0.00299952
comp1374063_c0		1.68277	0.00299952
comp1374805_c0		1.68277	0.00299952
comp1376034_c0		1.68277	0.00299952
comp1377480_c0		1.68277	0.00299952
comp1377923_c0		1.68277	0.00299952
comp1378339_c0		1.68277	0.00299952
comp1379660_c0		1.68277	0.00299952
comp1379725_c0	XP_003628022	-1.68277	0.00299952
comp1380777_c0		1.68277	0.00299952
comp13808_c0		-1.68277	0.00299952
comp1381548_c0		-1.68277	0.00299952
comp1381564_c0		-1.68277	0.00299952
comp1383819_c0		1.68277	0.00299952
comp1384146_c0		-1.68277	0.00299952
comp1385005_c0		-1.68277	0.00299952
comp13851_c0		-1.68277	0.00299952
comp1385568_c0		1.68277	0.00299952
comp1386054_c0	XP_003638683	-1.68277	0.00299952
comp1388573_c0	XP_001930668	1.68277	0.00299952
comp1389454_c0		1.68277	0.00299952
comp13897_c0	AAR13295	1.68277	0.00299952
comp1390011_c0		1.68277	0.00299952
comp1391643_c0		1.68277	0.00299952
comp1391824_c0		-1.68277	0.00299952
comp1392429_c0		1.68277	0.00299952
comp1393497_c0		-1.68277	0.00299952
comp1393777_c0		1.68277	0.00299952
comp1394253_c0	XP_003592187	-1.68277	0.00299952
comp1394735_c0	XP_003538979	-1.68277	0.00299952
comp13957_c0		1.68277	0.00299952
comp1396262_c0		1.68277	0.00299952
comp1396576_c0		-1.68277	0.00299952
comp1397105_c0		1.68277	0.00299952
comp1398122_c0		-1.68277	0.00299952
comp1400496_c0		1.68277	0.00299952
comp1401203_c0		1.68277	0.00299952
comp1401645_c0		-1.68277	0.00299952
comp1401656_c0		1.68277	0.00299952
comp1402573_c0		1.68277	0.00299952
comp1403220_c0		-1.68277	0.00299952
comp1403292_c0		1.68277	0.00299952
comp1403612_c0		1.68277	0.00299952
comp14058_c0		1.68277	0.00299952
comp1406145_c0		-1.68277	0.00299952
comp1406879_c0		1.68277	0.00299952
comp1407253_c0		1.68277	0.00299952
comp1407595_c0		-1.68277	0.00299952
comp1408384_c0		1.68277	0.00299952
comp1410451_c0		-1.68277	0.00299952
comp1411087_c0		1.68277	0.00299952
comp1411400_c0		1.68277	0.00299952
comp1411597_c0		-1.68277	0.00299952
comp1412014_c0		1.68277	0.00299952
comp1412038_c0		-1.68277	0.00299952
comp1412703_c0		1.68277	0.00299952
comp1414712_c0		1.68277	0.00299952
comp1415097_c0		1.68277	0.00299952
comp1416183_c0		1.68277	0.00299952
comp1416725_c0	XP_003617141	1.68277	0.00299952
comp1417465_c0		1.68277	0.00299952
comp1419605_c0		1.68277	0.00299952
comp1420030_c0		-1.68277	0.00299952
comp1420834_c0		1.68277	0.00299952
comp1422224_c0		1.68277	0.00299952
comp1422774_c0		-1.68277	0.00299952
comp14237_c0		1.68277	0.00299952
comp14238_c0		-1.68277	0.00299952
comp1424869_c0	XP_003602662	1.68277	0.00299952
comp1426533_c0		-1.68277	0.00299952
comp1426672_c0		1.68277	0.00299952
comp1427086_c0		1.68277	0.00299952
comp1427282_c0	XP_003595264	1.68277	0.00299952
comp1427905_c0	XP_003593286	1.68277	0.00299952
comp1428575_c0		1.68277	0.00299952
comp1429393_c0		1.68277	0.00299952
comp14297_c0		1.68277	0.00299952
comp1431393_c0	XP_003600048	1.68277	0.00299952
comp14325_c0		1.68277	0.00299952
comp1432686_c0		-1.68277	0.00299952
comp1433574_c0		-1.68277	0.00299952
comp1433630_c0	AAG60117	1.68277	0.00299952
comp1433767_c0		1.68277	0.00299952
comp1436569_c0		1.68277	0.00299952
comp1436863_c0		-1.68277	0.00299952
comp1440149_c0	XP_003629833	-1.68277	0.00299952
comp14455_c0		1.68277	0.00299952
comp14464_c0		-1.68277	0.00299952
comp1446784_c0		-1.68277	0.00299952
comp1448590_c0		1.68277	0.00299952
comp1449725_c0		1.68277	0.00299952
comp1450026_c0		1.68277	0.00299952
comp1450821_c0		1.68277	0.00299952
comp1451988_c0		-1.68277	0.00299952
comp1451_c0		1.68277	0.00299952
comp1455864_c0		-1.68277	0.00299952
comp1457975_c0		1.68277	0.00299952
comp1460171_c0		1.68277	0.00299952
comp1462914_c0	XP_002280138	1.68277	0.00299952
comp1464002_c0		-1.68277	0.00299952
comp1465430_c0		1.68277	0.00299952
comp14654_c0	XP_003619392	1.68277	0.00299952
comp1467228_c0		1.68277	0.00299952
comp1470187_c0	XP_003551446	1.68277	0.00299952
comp1470811_c0		1.68277	0.00299952
comp1471120_c0		1.68277	0.00299952
comp1481409_c0		-1.68277	0.00299952
comp1481453_c0	XP_003628959	1.68277	0.00299952
comp1482030_c0		-1.68277	0.00299952
comp1484039_c0		-1.68277	0.00299952
comp1485053_c0	XP_003606968	-1.68277	0.00299952
comp1485606_c0	XP_003612999	-1.68277	0.00299952
comp1487193_c0	XP_003630921	-1.68277	0.00299952
comp1488426_c0		1.68277	0.00299952
comp1489307_c0	XP_003555546	1.68277	0.00299952
comp1490342_c0	AAO23002	1.68277	0.00299952
comp1493838_c0		1.68277	0.00299952
comp1494428_c0		1.68277	0.00299952
comp1495814_c0		1.68277	0.00299952
comp14964_c0		1.68277	0.00299952
comp1497271_c0		-1.68277	0.00299952
comp1498420_c0		1.68277	0.00299952
comp1498703_c0		1.68277	0.00299952
comp1500977_c0		1.68277	0.00299952
comp1501400_c0		1.68277	0.00299952
comp1503673_c0		1.68277	0.00299952
comp1504886_c0		-1.68277	0.00299952
comp1505061_c0		1.68277	0.00299952
comp1505460_c0		1.68277	0.00299952
comp1516403_c0		1.68277	0.00299952
comp1516800_c0		1.68277	0.00299952
comp1517374_c0		1.68277	0.00299952
comp1518919_c0		1.68277	0.00299952
comp1520665_c0		1.68277	0.00299952
comp1521391_c0		-1.68277	0.00299952
comp15218_c0		1.68277	0.00299952
comp1521902_c0		-1.68277	0.00299952
comp1522266_c0		1.68277	0.00299952
comp1528_c0		1.68277	0.00299952
comp1530141_c0		1.68277	0.00299952
comp1536159_c0		1.68277	0.00299952
comp1538471_c0		-1.68277	0.00299952
comp1542465_c0	XP_003590989	-1.68277	0.00299952
comp15450_c0		1.68277	0.00299952
comp1545533_c0		-1.68277	0.00299952
comp1546402_c0		1.68277	0.00299952
comp1548385_c0	XP_003588754	-1.68277	0.00299952
comp1553245_c0		-1.68277	0.00299952
comp1561555_c0		-1.68277	0.00299952
comp1563418_c0		1.68277	0.00299952
comp15647_c0		-1.68277	0.00299952
comp1565775_c0	NP_001240909	1.68277	0.00299952
comp15671_c0		1.68277	0.00299952
comp1567645_c0		1.68277	0.00299952
comp15693_c0		1.68277	0.00299952
comp1569590_c0		1.68277	0.00299952
comp1570852_c0		-1.68277	0.00299952
comp15771_c0		-1.68277	0.00299952
comp15804_c0		1.68277	0.00299952
comp1580922_c0	NP_001242315	1.68277	0.00299952
comp15850_c0	CAC05492	1.68277	0.00299952
comp15891_c0	NP_001239909	1.68277	0.00299952
comp1591993_c0	XP_003524441	1.68277	0.00299952
comp1594819_c0		-1.68277	0.00299952
comp15984_c0		-1.68277	0.00299952
comp1601887_c0		1.68277	0.00299952
comp1609751_c0		-1.68277	0.00299952
comp1622923_c0		1.68277	0.00299952
comp1623294_c0		1.68277	0.00299952
comp1624421_c0		1.68277	0.00299952
comp16286_c0		1.68277	0.00299952
comp1635252_c0		1.68277	0.00299952
comp16365_c0		-1.68277	0.00299952
comp16380_c0		1.68277	0.00299952
comp1639_c0		1.68277	0.00299952
comp16463_c0	XP_003596387	1.68277	0.00299952
comp1649827_c0		1.68277	0.00299952
comp1656023_c0		1.68277	0.00299952
comp1659370_c0		-1.68277	0.00299952
comp16703_c0		1.68277	0.00299952
comp1671066_c0	XP_003597884	1.68277	0.00299952
comp16758_c0		1.68277	0.00299952
comp16775_c0		1.68277	0.00299952
comp1688852_c0		1.68277	0.00299952
comp1690009_c0		1.68277	0.00299952
comp16922_c0	XP_003626126	1.68277	0.00299952
comp1700831_c0		1.68277	0.00299952
comp17029_c0		1.68277	0.00299952
comp17037_c0		1.68277	0.00299952
comp17085_c0	CBI16346	-1.68277	0.00299952
comp1714004_c0		-1.68277	0.00299952
comp1714448_c0		-1.68277	0.00299952
comp1714808_c0		1.68277	0.00299952
comp1715980_c0		-1.68277	0.00299952
comp1717035_c0		-1.68277	0.00299952
comp1717767_c0		-1.68277	0.00299952
comp1718042_c0		-1.68277	0.00299952
comp1719395_c0	CAN83300	1.68277	0.00299952
comp1719942_c0		-1.68277	0.00299952
comp1721388_c0		-1.68277	0.00299952
comp1721526_c0	YP_001381687	-1.68277	0.00299952
comp1722363_c0	XP_003615216	1.68277	0.00299952
comp1722947_c0		1.68277	0.00299952
comp1723029_c0		1.68277	0.00299952
comp1723656_c0		-1.68277	0.00299952
comp1724885_c0		1.68277	0.00299952
comp1725180_c0		1.68277	0.00299952
comp17260_c0		-1.68277	0.00299952
comp1726313_c0	AAW24716	1.68277	0.00299952
comp1726443_c0		1.68277	0.00299952
comp1726821_c0	XP_003609562	1.68277	0.00299952
comp1727200_c0		1.68277	0.00299952
comp1727357_c0		1.68277	0.00299952
comp1727471_c0		-1.68277	0.00299952
comp1727927_c0		-1.68277	0.00299952
comp1727978_c0		1.68277	0.00299952
comp1728422_c0		-1.68277	0.00299952
comp1729967_c0		1.68277	0.00299952
comp1729_c0		1.68277	0.00299952
comp1730233_c0		1.68277	0.00299952
comp1730439_c0		1.68277	0.00299952
comp1731188_c0	XP_003607842	1.68277	0.00299952
comp1732138_c0		1.68277	0.00299952
comp1733374_c0		-1.68277	0.00299952
comp1733475_c0	XP_003518269	1.68277	0.00299952
comp1733508_c0		1.68277	0.00299952
comp1735774_c0		-1.68277	0.00299952
comp1737259_c0		1.68277	0.00299952
comp1737296_c0		1.68277	0.00299952
comp1737984_c0		-1.68277	0.00299952
comp1738335_c0		-1.68277	0.00299952
comp1738741_c0		-1.68277	0.00299952
comp1739940_c0		-1.68277	0.00299952
comp1739971_c0	XP_003614052	1.68277	0.00299952
comp1740572_c0	XP_001775373	1.68277	0.00299952
comp1741310_c0		1.68277	0.00299952
comp1741624_c0		1.68277	0.00299952
comp1741778_c0	XP_003588753	-1.68277	0.00299952
comp1743236_c0		1.68277	0.00299952
comp1743472_c0		1.68277	0.00299952
comp1744107_c0		-1.68277	0.00299952
comp1745613_c0		1.68277	0.00299952
comp1747143_c0		1.68277	0.00299952
comp1747195_c0		-1.68277	0.00299952
comp1748885_c0	XP_003622986	1.68277	0.00299952
comp1749781_c0		-1.68277	0.00299952
comp1749838_c0		1.68277	0.00299952
comp1749889_c0		1.68277	0.00299952
comp1749925_c0		-1.68277	0.00299952
comp1750933_c0	XP_003601189	-1.68277	0.00299952
comp1751516_c0		1.68277	0.00299952
comp1751655_c0		1.68277	0.00299952
comp1754161_c0	NP_001235430	1.68277	0.00299952
comp1754425_c0		-1.68277	0.00299952
comp1755261_c0		1.68277	0.00299952
comp1755791_c0		1.68277	0.00299952
comp1756236_c0		1.68277	0.00299952
comp1756391_c0		-1.68277	0.00299952
comp1757293_c0	XP_003520722	-1.68277	0.00299952
comp1758315_c0		-1.68277	0.00299952
comp1758471_c0		1.68277	0.00299952
comp1762556_c0		1.68277	0.00299952
comp1765157_c0	XP_003517934	1.68277	0.00299952
comp1766102_c0		1.68277	0.00299952
comp1766150_c0		1.68277	0.00299952
comp1766782_c0		-1.68277	0.00299952
comp1768540_c0		-1.68277	0.00299952
comp1769409_c0	ABN08841	1.68277	0.00299952
comp1769632_c0		1.68277	0.00299952
comp1771460_c0		-1.68277	0.00299952
comp1771466_c0		1.68277	0.00299952
comp1771797_c0		1.68277	0.00299952
comp1772083_c0		-1.68277	0.00299952
comp1774492_c0		1.68277	0.00299952
comp1774614_c0		-1.68277	0.00299952
comp1775427_c0		-1.68277	0.00299952
comp1776299_c0		-1.68277	0.00299952
comp1776769_c0	ABD28354	-1.68277	0.00299952
comp1778247_c0		1.68277	0.00299952
comp1778432_c0		-1.68277	0.00299952
comp1779077_c0	CAN76698	-1.68277	0.00299952
comp1779155_c0		1.68277	0.00299952
comp1779955_c0		1.68277	0.00299952
comp1781219_c0		1.68277	0.00299952
comp1781565_c0		1.68277	0.00299952
comp1781801_c0		-1.68277	0.00299952
comp1782656_c0	XP_003631123	-1.68277	0.00299952
comp1783288_c0		-1.68277	0.00299952
comp1784486_c0		-1.68277	0.00299952
comp1787441_c0	XP_003620480	1.68277	0.00299952
comp1788258_c0		-1.68277	0.00299952
comp1788518_c0		-1.68277	0.00299952
comp1791671_c0	AAO23078	-1.68277	0.00299952
comp1792289_c0		1.68277	0.00299952
comp1792418_c0		1.68277	0.00299952
comp1792581_c0		1.68277	0.00299952
comp1792608_c0		-1.68277	0.00299952
comp1792798_c0		-1.68277	0.00299952
comp1794703_c0		1.68277	0.00299952
comp1796238_c0	XP_003630734	1.68277	0.00299952
comp1796355_c0		1.68277	0.00299952
comp1796549_c0		1.68277	0.00299952
comp179751_c0		1.68277	0.00299952
comp1798207_c0		1.68277	0.00299952
comp1798835_c0		-1.68277	0.00299952
comp1799076_c0		-1.68277	0.00299952
comp1801391_c0		1.68277	0.00299952
comp1804687_c0		1.68277	0.00299952
comp1804722_c0		1.68277	0.00299952
comp1805625_c0		-1.68277	0.00299952
comp1807521_c0	XP_003590417	-1.68277	0.00299952
comp1807651_c0		-1.68277	0.00299952
comp1808675_c0		-1.68277	0.00299952
comp1809625_c0		-1.68277	0.00299952
comp1810671_c0		1.68277	0.00299952
comp1812921_c0		1.68277	0.00299952
comp1813199_c0	XP_003610666	1.68277	0.00299952
comp1813589_c0		1.68277	0.00299952
comp1817139_c0		-1.68277	0.00299952
comp1818673_c0		1.68277	0.00299952
comp1819613_c0		-1.68277	0.00299952
comp18196_c0		-1.68277	0.00299952
comp1820067_c0	ABN08841	1.68277	0.00299952
comp1821134_c0	XP_003600795	1.68277	0.00299952
comp1821468_c0		1.68277	0.00299952
comp1822715_c0	ABN06064	-1.68277	0.00299952
comp1823633_c0		-1.68277	0.00299952
comp1824114_c0		-1.68277	0.00299952
comp18241_c0		1.68277	0.00299952
comp1824734_c0		1.68277	0.00299952
comp182679_c0		-1.68277	0.00299952
comp1826835_c0		1.68277	0.00299952
comp1826899_c0		-1.68277	0.00299952
comp1827258_c0	XP_003612194	1.68277	0.00299952
comp1829586_c0		-1.68277	0.00299952
comp1832754_c0		1.68277	0.00299952
comp1837298_c0		1.68277	0.00299952
comp1838554_c0		1.68277	0.00299952
comp1838981_c0		1.68277	0.00299952
comp1840251_c0		1.68277	0.00299952
comp1841493_c0		1.68277	0.00299952
comp1841755_c0		1.68277	0.00299952
comp1841843_c0		1.68277	0.00299952
comp1843306_c0		1.68277	0.00299952
comp1845923_c0	XP_002531028	1.68277	0.00299952
comp1846371_c0		1.68277	0.00299952
comp1848828_c0		1.68277	0.00299952
comp1853_c0		-1.68277	0.00299952
comp1854268_c0		-1.68277	0.00299952
comp1854835_c0		1.68277	0.00299952
comp1856150_c0		1.68277	0.00299952
comp1860390_c0		1.68277	0.00299952
comp1864897_c0		1.68277	0.00299952
comp1867730_c0		-1.68277	0.00299952
comp1871238_c0		1.68277	0.00299952
comp1872196_c0		1.68277	0.00299952
comp1873343_c0		-1.68277	0.00299952
comp1876584_c0	XP_003636529	1.68277	0.00299952
comp1876915_c0	XP_003612374	1.68277	0.00299952
comp1879421_c0		1.68277	0.00299952
comp1879643_c0		1.68277	0.00299952
comp1880225_c0		1.68277	0.00299952
comp18810_c0		1.68277	0.00299952
comp1881785_c0		1.68277	0.00299952
comp1886290_c0	XP_003608360	1.68277	0.00299952
comp1886719_c0		-1.68277	0.00299952
comp1886_c0		1.68277	0.00299952
comp1887536_c0	ABD32333	1.68277	0.00299952
comp1890906_c0	XP_003539653	1.68277	0.00299952
comp1890948_c0		-1.68277	0.00299952
comp1899970_c0		-1.68277	0.00299952
comp1907887_c0	EGP89169	1.68277	0.00299952
comp19118_c0		1.68277	0.00299952
comp1912502_c0		-1.68277	0.00299952
comp1917063_c0		1.68277	0.00299952
comp1917697_c0		-1.68277	0.00299952
comp1920543_c0	XP_003628726	-1.68277	0.00299952
comp1927681_c0		1.68277	0.00299952
comp1935047_c0		1.68277	0.00299952
comp1937189_c0		-1.68277	0.00299952
comp1942996_c0		1.68277	0.00299952
comp19437_c0		-1.68277	0.00299952
comp1944016_c0		1.68277	0.00299952
comp194650_c0		1.68277	0.00299952
comp1949058_c0		-1.68277	0.00299952
comp1949849_c0		1.68277	0.00299952
comp1950466_c0		1.68277	0.00299952
comp1952625_c0		1.68277	0.00299952
comp1961370_c0		1.68277	0.00299952
comp1975678_c0		1.68277	0.00299952
comp1984811_c0		1.68277	0.00299952
comp1990568_c0	XP_003616668	1.68277	0.00299952
comp1991065_c0	ACJ85829	1.68277	0.00299952
comp1992055_c0		1.68277	0.00299952
comp2000547_c0		1.68277	0.00299952
comp2003826_c0		-1.68277	0.00299952
comp2008574_c0		-1.68277	0.00299952
comp2008714_c0		-1.68277	0.00299952
comp2010244_c0	XP_387107	1.68277	0.00299952
comp2022636_c0		1.68277	0.00299952
comp2033283_c0		1.68277	0.00299952
comp2045291_c0		1.68277	0.00299952
comp2068_c0	XP_003516310	1.68277	0.00299952
comp2071572_c0		-1.68277	0.00299952
comp20925_c0		1.68277	0.00299952
comp210203_c0		1.68277	0.00299952
comp21137_c0		1.68277	0.00299952
comp2118311_c0	XP_002521996	1.68277	0.00299952
comp2119706_c0		-1.68277	0.00299952
comp2140337_c0		-1.68277	0.00299952
comp2140906_c0		-1.68277	0.00299952
comp2147_c0		1.68277	0.00299952
comp2150035_c0		-1.68277	0.00299952
comp2163479_c0		1.68277	0.00299952
comp21664_c0		-1.68277	0.00299952
comp2190093_c0		-1.68277	0.00299952
comp219434_c0		1.68277	0.00299952
comp22462_c0		1.68277	0.00299952
comp2288_c0		1.68277	0.00299952
comp23191_c0		1.68277	0.00299952
comp23379_c0		1.68277	0.00299952
comp23467_c0		1.68277	0.00299952
comp24068_c0		1.68277	0.00299952
comp2406931_c0	XP_003538960	1.68277	0.00299952
comp24073_c0	XP_002873417	-1.68277	0.00299952
comp2422499_c0		1.68277	0.00299952
comp2452596_c0	XP_003610281	1.68277	0.00299952
comp2463436_c0		-1.68277	0.00299952
comp24635_c0	XP_003620341	-1.68277	0.00299952
comp24972_c0	XP_003606747	-1.68277	0.00299952
comp25103_c0		1.68277	0.00299952
comp252094_c0		-1.68277	0.00299952
comp2532296_c0		-1.68277	0.00299952
comp25540_c0		-1.68277	0.00299952
comp2555_c0		-1.68277	0.00299952
comp2571939_c0		1.68277	0.00299952
comp25932_c0		-1.68277	0.00299952
comp263395_c0		1.68277	0.00299952
comp2639364_c0		-1.68277	0.00299952
comp26575_c0	XP_003593545	-1.68277	0.00299952
comp265977_c0		1.68277	0.00299952
comp2722_c0		1.68277	0.00299952
comp27470_c0	XP_003637457	-1.68277	0.00299952
comp27514_c0		1.68277	0.00299952
comp27818_c0		-1.68277	0.00299952
comp282673_c0	XP_003613519	1.68277	0.00299952
comp2841_c0		1.68277	0.00299952
comp285154_c0		1.68277	0.00299952
comp2881_c0		-1.68277	0.00299952
comp293853_c0		1.68277	0.00299952
comp29402_c0		1.68277	0.00299952
comp29413_c0		-1.68277	0.00299952
comp29423_c0		-1.68277	0.00299952
comp29568_c0	XP_003625756	-1.68277	0.00299952
comp29805_c0	XP_003607193	-1.68277	0.00299952
comp2990_c0		1.68277	0.00299952
comp2995_c0	XP_003588266	1.68277	0.00299952
comp30163_c0	NP_001238122	1.68277	0.00299952
comp30258_c0		-1.68277	0.00299952
comp30762_c0		1.68277	0.00299952
comp308880_c0		1.68277	0.00299952
comp309251_c0		1.68277	0.00299952
comp310619_c0	XP_003630434	1.68277	0.00299952
comp31152_c0		-1.68277	0.00299952
comp31165_c0		-1.68277	0.00299952
comp311681_c0		-1.68277	0.00299952
comp31212_c0		-1.68277	0.00299952
comp31220_c0	XP_003629365	-1.68277	0.00299952
comp31337_c0	XP_003604971	1.68277	0.00299952
comp31357_c0		1.68277	0.00299952
comp315253_c0		1.68277	0.00299952
comp31624_c0		-1.68277	0.00299952
comp31747_c0	XP_003616120	-1.68277	0.00299952
comp319119_c0		-1.68277	0.00299952
comp31939_c0		1.68277	0.00299952
comp31943_c0		-1.68277	0.00299952
comp32132_c0		-1.68277	0.00299952
comp32359_c0	XP_003609181	1.68277	0.00299952
comp32387_c0		-1.68277	0.00299952
comp32690_c0		-1.68277	0.00299952
comp32719_c0		1.68277	0.00299952
comp3274_c0		-1.68277	0.00299952
comp33192_c0	XP_003600615;XP_003600617	-1.68277	0.00299952
comp33325_c0	XP_003611238	-1.68277	0.00299952
comp33528_c0		-1.68277	0.00299952
comp33535_c0	XP_003604266	1.68277	0.00299952
comp33584_c0		1.68277	0.00299952
comp33903_c0	XP_003591106;XP_003613256	1.68277	0.00299952
comp33989_c0		-1.68277	0.00299952
comp34126_c0		1.68277	0.00299952
comp34153_c0		1.68277	0.00299952
comp3418_c0		1.68277	0.00299952
comp343194_c0		1.68277	0.00299952
comp3435_c0		-1.68277	0.00299952
comp34522_c0		-1.68277	0.00299952
comp34560_c0		-1.68277	0.00299952
comp34599_c0	XP_003624453	1.68277	0.00299952
comp34627_c0		-1.68277	0.00299952
comp34630_c0	XP_003537778	-1.68277	0.00299952
comp3466_c0	XP_002517768	1.68277	0.00299952
comp35012_c0		1.68277	0.00299952
comp350383_c0		-1.68277	0.00299952
comp35053_c0		1.68277	0.00299952
comp35112_c0		-1.68277	0.00299952
comp35284_c0		-1.68277	0.00299952
comp35309_c0	XP_003626912	-1.68277	0.00299952
comp353270_c0		1.68277	0.00299952
comp35338_c0		1.68277	0.00299952
comp35382_c0	XP_003541898	1.68277	0.00299952
comp35414_c0		1.68277	0.00299952
comp355989_c0		1.68277	0.00299952
comp356382_c0	XP_003592698	1.68277	0.00299952
comp36065_c0		1.68277	0.00299952
comp36129_c0		-1.68277	0.00299952
comp36180_c0	CAN69344	1.68277	0.00299952
comp36377_c0		1.68277	0.00299952
comp36386_c0		1.68277	0.00299952
comp36450_c0	XP_003598111	-1.68277	0.00299952
comp364823_c0		-1.68277	0.00299952
comp36487_c0		-1.68277	0.00299952
comp36497_c0		1.68277	0.00299952
comp36556_c0		1.68277	0.00299952
comp365588_c0		1.68277	0.00299952
comp36574_c0		-1.68277	0.00299952
comp365990_c0		-1.68277	0.00299952
comp367725_c0	XP_003589912	1.68277	0.00299952
comp36784_c0		1.68277	0.00299952
comp36812_c0		1.68277	0.00299952
comp36846_c0		-1.68277	0.00299952
comp3696_c0		1.68277	0.00299952
comp369718_c0		1.68277	0.00299952
comp37042_c0	XP_003553846	-1.68277	0.00299952
comp37097_c0	XP_003600264	1.68277	0.00299952
comp37186_c0		-1.68277	0.00299952
comp37364_c0		1.68277	0.00299952
comp37429_c0	ACJ85501	1.68277	0.00299952
comp37736_c0		-1.68277	0.00299952
comp37810_c0		-1.68277	0.00299952
comp37993_c0	XP_003517639	-1.68277	0.00299952
comp38016_c0		1.68277	0.00299952
comp38042_c0		-1.68277	0.00299952
comp38121_c0		-1.68277	0.00299952
comp38137_c0		-1.68277	0.00299952
comp38147_c0		-1.68277	0.00299952
comp38262_c0		-1.68277	0.00299952
comp38283_c0		-1.68277	0.00299952
comp38321_c0		1.68277	0.00299952
comp38409_c0	XP_003606539;XP_003598006	-1.68277	0.00299952
comp38532_c0		1.68277	0.00299952
comp38753_c0		-1.68277	0.00299952
comp38877_c0		1.68277	0.00299952
comp38937_c0		-1.68277	0.00299952
comp389399_c0	XP_003638544	1.68277	0.00299952
comp38961_c0		1.68277	0.00299952
comp38996_c0		-1.68277	0.00299952
comp3908_c0		1.68277	0.00299952
comp395328_c0	XP_003594658	1.68277	0.00299952
comp39598_c0		1.68277	0.00299952
comp396347_c0		1.68277	0.00299952
comp39766_c0		-1.68277	0.00299952
comp398100_c0	XP_003618190	-1.68277	0.00299952
comp39843_c0		1.68277	0.00299952
comp398673_c0		-1.68277	0.00299952
comp400051_c0		-1.68277	0.00299952
comp40141_c0		-1.68277	0.00299952
comp40168_c0		-1.68277	0.00299952
comp40179_c0		1.68277	0.00299952
comp402533_c0		1.68277	0.00299952
comp40530_c0		1.68277	0.00299952
comp40779_c0		-1.68277	0.00299952
comp40795_c0		-1.68277	0.00299952
comp40832_c0		-1.68277	0.00299952
comp41039_c0		-1.68277	0.00299952
comp410808_c0	XP_003595844	-1.68277	0.00299952
comp41083_c0		-1.68277	0.00299952
comp41157_c0		1.68277	0.00299952
comp41189_c0	XP_003550194	-1.68277	0.00299952
comp41311_c0		1.68277	0.00299952
comp41577_c0		-1.68277	0.00299952
comp418297_c0		1.68277	0.00299952
comp4183_c0		1.68277	0.00299952
comp418488_c0		1.68277	0.00299952
comp420079_c0	XP_003598457	1.68277	0.00299952
comp42140_c0		1.68277	0.00299952
comp421702_c0		1.68277	0.00299952
comp421805_c0		1.68277	0.00299952
comp42284_c0		-1.68277	0.00299952
comp42346_c0		1.68277	0.00299952
comp42409_c0		1.68277	0.00299952
comp424880_c0		-1.68277	0.00299952
comp42565_c0		-1.68277	0.00299952
comp426297_c0		1.68277	0.00299952
comp42698_c0		-1.68277	0.00299952
comp42759_c0		1.68277	0.00299952
comp43008_c0	XP_003621926	-1.68277	0.00299952
comp43130_c0		1.68277	0.00299952
comp43138_c0		1.68277	0.00299952
comp43191_c0	CAB82966	-1.68277	0.00299952
comp435261_c0		1.68277	0.00299952
comp437888_c0		1.68277	0.00299952
comp43788_c0		-1.68277	0.00299952
comp43800_c0		-1.68277	0.00299952
comp4382_c0		1.68277	0.00299952
comp44086_c0		-1.68277	0.00299952
comp4414_c0		1.68277	0.00299952
comp44363_c0		-1.68277	0.00299952
comp4437_c0	XP_003555619	-1.68277	0.00299952
comp44393_c0		1.68277	0.00299952
comp44474_c0		-1.68277	0.00299952
comp44484_c0		-1.68277	0.00299952
comp44495_c0		-1.68277	0.00299952
comp4452_c0		-1.68277	0.00299952
comp44533_c0		-1.68277	0.00299952
comp44605_c0		-1.68277	0.00299952
comp44722_c0		-1.68277	0.00299952
comp44808_c0		1.68277	0.00299952
comp44815_c0		-1.68277	0.00299952
comp4492_c0		1.68277	0.00299952
comp45417_c0		1.68277	0.00299952
comp454849_c0		-1.68277	0.00299952
comp456010_c0		1.68277	0.00299952
comp457273_c0		-1.68277	0.00299952
comp45740_c0		-1.68277	0.00299952
comp45819_c0	XP_003619958	-1.68277	0.00299952
comp46057_c0		-1.68277	0.00299952
comp460665_c0		1.68277	0.00299952
comp46208_c0		-1.68277	0.00299952
comp46275_c0	XP_003556672	1.68277	0.00299952
comp463285_c0		-1.68277	0.00299952
comp47123_c0		-1.68277	0.00299952
comp4725_c0		-1.68277	0.00299952
comp473115_c0		-1.68277	0.00299952
comp4737_c0		-1.68277	0.00299952
comp47641_c0		1.68277	0.00299952
comp477167_c0		1.68277	0.00299952
comp478447_c0		1.68277	0.00299952
comp4800_c0		-1.68277	0.00299952
comp48030_c0		1.68277	0.00299952
comp48034_c0		1.68277	0.00299952
comp48170_c0		-1.68277	0.00299952
comp48247_c0		-1.68277	0.00299952
comp48665_c0	XP_003534146	1.68277	0.00299952
comp4878_c0		1.68277	0.00299952
comp48826_c0		-1.68277	0.00299952
comp48919_c0		1.68277	0.00299952
comp492346_c0	XP_003596688	-1.68277	0.00299952
comp49247_c0	XP_003637894	-1.68277	0.00299952
comp493184_c0		-1.68277	0.00299952
comp495435_c0		-1.68277	0.00299952
comp4954_c0		1.68277	0.00299952
comp49611_c0	XP_003636109	-1.68277	0.00299952
comp497243_c0	XP_003616928	-1.68277	0.00299952
comp4980_c0		1.68277	0.00299952
comp498877_c0	XP_003605170	-1.68277	0.00299952
comp501745_c0		-1.68277	0.00299952
comp5023_c0		1.68277	0.00299952
comp502875_c0		-1.68277	0.00299952
comp504704_c0		1.68277	0.00299952
comp505549_c0		1.68277	0.00299952
comp5058_c0		-1.68277	0.00299952
comp50602_c0	XP_003614049	1.68277	0.00299952
comp50737_c0		-1.68277	0.00299952
comp508242_c0		1.68277	0.00299952
comp509948_c0		1.68277	0.00299952
comp51056_c0		1.68277	0.00299952
comp51245_c0		-1.68277	0.00299952
comp515449_c0		1.68277	0.00299952
comp516288_c0		1.68277	0.00299952
comp516748_c0		-1.68277	0.00299952
comp517599_c0		1.68277	0.00299952
comp520940_c0		1.68277	0.00299952
comp521663_c0		1.68277	0.00299952
comp521788_c0		-1.68277	0.00299952
comp522784_c0		1.68277	0.00299952
comp523567_c0	XP_003624880	1.68277	0.00299952
comp52446_c3		1.68277	0.00299952
comp528433_c0		1.68277	0.00299952
comp5298_c0		1.68277	0.00299952
comp537644_c0		-1.68277	0.00299952
comp537737_c0		1.68277	0.00299952
comp538967_c0		-1.68277	0.00299952
comp539047_c0		-1.68277	0.00299952
comp539334_c0		-1.68277	0.00299952
comp539677_c0		1.68277	0.00299952
comp540490_c0	XP_003637590	1.68277	0.00299952
comp540640_c0		-1.68277	0.00299952
comp543789_c0		-1.68277	0.00299952
comp543943_c0		-1.68277	0.00299952
comp545637_c0		-1.68277	0.00299952
comp547538_c0		1.68277	0.00299952
comp548220_c0		1.68277	0.00299952
comp549488_c0		1.68277	0.00299952
comp5496_c0		1.68277	0.00299952
comp553905_c0		-1.68277	0.00299952
comp55445_c0		-1.68277	0.00299952
comp556667_c0	XP_003637071	1.68277	0.00299952
comp556730_c0		-1.68277	0.00299952
comp561562_c0		1.68277	0.00299952
comp56274_c0	XP_003597075	1.68277	0.00299952
comp563074_c0		1.68277	0.00299952
comp564411_c0		1.68277	0.00299952
comp5648_c0	XP_002514215	-1.68277	0.00299952
comp565433_c0		-1.68277	0.00299952
comp566477_c0	XP_003601396	-1.68277	0.00299952
comp5711_c0	XP_003593827	1.68277	0.00299952
comp5727_c0		1.68277	0.00299952
comp572959_c0		-1.68277	0.00299952
comp577324_c0		-1.68277	0.00299952
comp57914_c0	XP_003637311;XP_003620838	-1.68277	0.00299952
comp58270_c1		-1.68277	0.00299952
comp587391_c0		1.68277	0.00299952
comp588580_c0		1.68277	0.00299952
comp58862_c0		-1.68277	0.00299952
comp592430_c0		-1.68277	0.00299952
comp593432_c0		1.68277	0.00299952
comp593833_c0		1.68277	0.00299952
comp593883_c0		-1.68277	0.00299952
comp594492_c0		-1.68277	0.00299952
comp59511_c1		1.68277	0.00299952
comp597831_c0		1.68277	0.00299952
comp597947_c0		1.68277	0.00299952
comp598879_c0	XP_003590809	1.68277	0.00299952
comp599535_c0		1.68277	0.00299952
comp600226_c0		1.68277	0.00299952
comp601663_c0	XP_003623322	1.68277	0.00299952
comp60184_c0	ABD32487	-1.68277	0.00299952
comp604354_c0		1.68277	0.00299952
comp604934_c0	XP_003608214	-1.68277	0.00299952
comp605241_c0		-1.68277	0.00299952
comp606270_c0		1.68277	0.00299952
comp607266_c0		1.68277	0.00299952
comp608514_c0		1.68277	0.00299952
comp608898_c0		-1.68277	0.00299952
comp60941_c0	XP_003620622	-1.68277	0.00299952
comp609780_c0		1.68277	0.00299952
comp612654_c0		1.68277	0.00299952
comp612992_c0	NP_001142282	-1.68277	0.00299952
comp613219_c0	XP_003592968	1.68277	0.00299952
comp613291_c0	XP_003592609	-1.68277	0.00299952
comp613608_c0	ABN06141	1.68277	0.00299952
comp613800_c0		1.68277	0.00299952
comp615630_c0		1.68277	0.00299952
comp61659_c1		1.68277	0.00299952
comp616683_c0		-1.68277	0.00299952
comp619671_c0		-1.68277	0.00299952
comp622646_c0		-1.68277	0.00299952
comp622922_c0	XP_003592816	1.68277	0.00299952
comp624544_c0	XP_003629648	-1.68277	0.00299952
comp62684_c3		1.68277	0.00299952
comp628890_c0		-1.68277	0.00299952
comp629371_c0		-1.68277	0.00299952
comp630205_c0	XP_003601201	1.68277	0.00299952
comp630645_c0		-1.68277	0.00299952
comp633830_c0		1.68277	0.00299952
comp634836_c0		-1.68277	0.00299952
comp63822_c1		-1.68277	0.00299952
comp64034_c1		-1.68277	0.00299952
comp6415_c0		1.68277	0.00299952
comp644539_c0		1.68277	0.00299952
comp64737_c1		1.68277	0.00299952
comp649486_c0		-1.68277	0.00299952
comp6502_c0		1.68277	0.00299952
comp650391_c0	XP_003519879	-1.68277	0.00299952
comp655087_c0		1.68277	0.00299952
comp657067_c0		-1.68277	0.00299952
comp6577_c0	XP_003636848	1.68277	0.00299952
comp658038_c0		1.68277	0.00299952
comp659359_c0		1.68277	0.00299952
comp661668_c0		1.68277	0.00299952
comp665038_c0		1.68277	0.00299952
comp665078_c0		1.68277	0.00299952
comp667037_c0	XP_003608314	-1.68277	0.00299952
comp66754_c0		1.68277	0.00299952
comp668417_c0		1.68277	0.00299952
comp668484_c0		-1.68277	0.00299952
comp66895_c1		-1.68277	0.00299952
comp669068_c0		-1.68277	0.00299952
comp66927_c1	XP_003604924	-1.68277	0.00299952
comp670515_c0		1.68277	0.00299952
comp671079_c0		1.68277	0.00299952
comp671755_c0	XP_003602053	1.68277	0.00299952
comp671773_c0		1.68277	0.00299952
comp671907_c0	XP_003608551	-1.68277	0.00299952
comp672022_c0		1.68277	0.00299952
comp672944_c0		-1.68277	0.00299952
comp673283_c0		1.68277	0.00299952
comp673462_c0		-1.68277	0.00299952
comp675275_c0		-1.68277	0.00299952
comp678772_c0	XP_003637159	-1.68277	0.00299952
comp680037_c0		-1.68277	0.00299952
comp681072_c0		1.68277	0.00299952
comp681073_c0	XP_003613604	1.68277	0.00299952
comp681188_c0		1.68277	0.00299952
comp681858_c0	XP_003628273	1.68277	0.00299952
comp682325_c0		1.68277	0.00299952
comp682326_c0		-1.68277	0.00299952
comp683782_c0		1.68277	0.00299952
comp683992_c0		1.68277	0.00299952
comp684409_c0		-1.68277	0.00299952
comp684459_c0		1.68277	0.00299952
comp68488_c0		1.68277	0.00299952
comp68562_c0		1.68277	0.00299952
comp685835_c0		-1.68277	0.00299952
comp687207_c0		1.68277	0.00299952
comp687562_c0	XP_003613588	-1.68277	0.00299952
comp68775_c2		1.68277	0.00299952
comp689784_c0		-1.68277	0.00299952
comp689984_c0		1.68277	0.00299952
comp690892_c0		1.68277	0.00299952
comp693111_c0		-1.68277	0.00299952
comp693389_c0		-1.68277	0.00299952
comp694441_c0		1.68277	0.00299952
comp695709_c0		1.68277	0.00299952
comp697053_c0		-1.68277	0.00299952
comp699526_c0		1.68277	0.00299952
comp699708_c0		1.68277	0.00299952
comp700161_c0	XP_003598012	-1.68277	0.00299952
comp700991_c0		1.68277	0.00299952
comp701425_c0	XP_002875327	1.68277	0.00299952
comp701693_c0		1.68277	0.00299952
comp70396_c3		1.68277	0.00299952
comp704716_c0		1.68277	0.00299952
comp704843_c0		-1.68277	0.00299952
comp705066_c0		1.68277	0.00299952
comp705304_c0	XP_003617308	-1.68277	0.00299952
comp706699_c0	XP_003612232	-1.68277	0.00299952
comp706745_c0		1.68277	0.00299952
comp70746_c0	XP_002278179	1.68277	0.00299952
comp710676_c0	XP_003612019	-1.68277	0.00299952
comp710992_c0	XP_003592122	-1.68277	0.00299952
comp7114_c0	XP_003610703	1.68277	0.00299952
comp712618_c0		-1.68277	0.00299952
comp713210_c0		-1.68277	0.00299952
comp71670_c1		-1.68277	0.00299952
comp717256_c0	XP_003599921	1.68277	0.00299952
comp7178_c0		-1.68277	0.00299952
comp717983_c0	XP_757066	1.68277	0.00299952
comp718523_c0		1.68277	0.00299952
comp719002_c0		1.68277	0.00299952
comp719477_c0	BAE71239	-1.68277	0.00299952
comp721731_c0	ABN08462	-1.68277	0.00299952
comp724394_c0		1.68277	0.00299952
comp727104_c0		1.68277	0.00299952
comp7310_c0		1.68277	0.00299952
comp732424_c0		-1.68277	0.00299952
comp7344_c0		1.68277	0.00299952
comp735491_c0	CAN65012	-1.68277	0.00299952
comp73968_c0		1.68277	0.00299952
comp7406_c0		1.68277	0.00299952
comp74295_c0		1.68277	0.00299952
comp744680_c0	XP_003607688	1.68277	0.00299952
comp7456_c0		-1.68277	0.00299952
comp753504_c0		-1.68277	0.00299952
comp753981_c0		-1.68277	0.00299952
comp7560_c0		1.68277	0.00299952
comp757104_c0		1.68277	0.00299952
comp7573_c0		-1.68277	0.00299952
comp757497_c0		-1.68277	0.00299952
comp758811_c0		1.68277	0.00299952
comp759401_c0		1.68277	0.00299952
comp759879_c0	XP_003598423	1.68277	0.00299952
comp760086_c0		1.68277	0.00299952
comp760395_c0		1.68277	0.00299952
comp761816_c0		1.68277	0.00299952
comp762018_c0	YP_717118	1.68277	0.00299952
comp762031_c0		1.68277	0.00299952
comp762229_c0	XP_003533005	1.68277	0.00299952
comp762837_c0	XP_003624948	1.68277	0.00299952
comp7628_c0		1.68277	0.00299952
comp763821_c0		1.68277	0.00299952
comp764321_c0		1.68277	0.00299952
comp764910_c0	XP_003600499	1.68277	0.00299952
comp764998_c0		1.68277	0.00299952
comp7655_c0		-1.68277	0.00299952
comp765646_c0		1.68277	0.00299952
comp766550_c0	ABD33369	1.68277	0.00299952
comp768702_c0		-1.68277	0.00299952
comp768988_c0		-1.68277	0.00299952
comp7691_c0		-1.68277	0.00299952
comp770901_c0		1.68277	0.00299952
comp770993_c0		1.68277	0.00299952
comp771328_c0		-1.68277	0.00299952
comp771336_c0	XP_003618597	-1.68277	0.00299952
comp772068_c0		-1.68277	0.00299952
comp772084_c0		1.68277	0.00299952
comp772191_c0		1.68277	0.00299952
comp773052_c0		1.68277	0.00299952
comp774881_c0		1.68277	0.00299952
comp778005_c0		1.68277	0.00299952
comp778160_c0	XP_003618075	-1.68277	0.00299952
comp7783_c0		-1.68277	0.00299952
comp778776_c0	XP_003606030	-1.68277	0.00299952
comp778869_c0		1.68277	0.00299952
comp779145_c0		-1.68277	0.00299952
comp779359_c0		1.68277	0.00299952
comp780155_c0	CAN79919	1.68277	0.00299952
comp781893_c0		1.68277	0.00299952
comp781900_c0	XP_003608718	-1.68277	0.00299952
comp782583_c0		1.68277	0.00299952
comp782770_c0	XP_003611210	-1.68277	0.00299952
comp783119_c0	XP_003588480	-1.68277	0.00299952
comp783200_c0		1.68277	0.00299952
comp784245_c0		-1.68277	0.00299952
comp785589_c0		1.68277	0.00299952
comp785867_c0		-1.68277	0.00299952
comp788113_c0	XP_003552126	1.68277	0.00299952
comp788710_c0		1.68277	0.00299952
comp788849_c0	XP_003626426	1.68277	0.00299952
comp792080_c0		1.68277	0.00299952
comp792_c0	XP_003598366	1.68277	0.00299952
comp793189_c0		1.68277	0.00299952
comp7953_c0		1.68277	0.00299952
comp795900_c0		1.68277	0.00299952
comp798234_c0		1.68277	0.00299952
comp798616_c0		1.68277	0.00299952
comp7996_c0		-1.68277	0.00299952
comp800229_c0		-1.68277	0.00299952
comp800321_c0		-1.68277	0.00299952
comp8032_c0	XP_003553361	1.68277	0.00299952
comp803789_c0		-1.68277	0.00299952
comp805569_c0	XP_003622403	-1.68277	0.00299952
comp806375_c0		-1.68277	0.00299952
comp809149_c0	XP_003590094	-1.68277	0.00299952
comp809451_c0		-1.68277	0.00299952
comp811543_c0		1.68277	0.00299952
comp811693_c0		1.68277	0.00299952
comp8119_c0	XP_003627095	1.68277	0.00299952
comp812413_c0	XP_003591111	1.68277	0.00299952
comp812926_c0		-1.68277	0.00299952
comp814338_c0		-1.68277	0.00299952
comp816373_c0		1.68277	0.00299952
comp820206_c0	XP_003610291	1.68277	0.00299952
comp820285_c0		-1.68277	0.00299952
comp820444_c0	ABD32333	1.68277	0.00299952
comp820888_c0	XP_003589438	1.68277	0.00299952
comp821038_c0		1.68277	0.00299952
comp8215_c0		1.68277	0.00299952
comp823248_c0		1.68277	0.00299952
comp824287_c0		-1.68277	0.00299952
comp826941_c0		-1.68277	0.00299952
comp828236_c0		-1.68277	0.00299952
comp829814_c0		-1.68277	0.00299952
comp831037_c0		1.68277	0.00299952
comp833306_c0		-1.68277	0.00299952
comp835656_c0	XP_003611099	-1.68277	0.00299952
comp836780_c0	XP_003553657	1.68277	0.00299952
comp8391_c0	XP_003615111	1.68277	0.00299952
comp839400_c0		1.68277	0.00299952
comp841604_c0		1.68277	0.00299952
comp842340_c0		1.68277	0.00299952
comp845540_c0		-1.68277	0.00299952
comp846449_c0	XP_003621450	-1.68277	0.00299952
comp847607_c0		1.68277	0.00299952
comp848170_c0		1.68277	0.00299952
comp849536_c0	XP_003622005	-1.68277	0.00299952
comp853230_c0		-1.68277	0.00299952
comp8570_c0	XP_003603228	-1.68277	0.00299952
comp8581_c0	ABD32615	1.68277	0.00299952
comp860418_c0		1.68277	0.00299952
comp8614_c0		1.68277	0.00299952
comp868531_c0		1.68277	0.00299952
comp870068_c0	XP_003549000	-1.68277	0.00299952
comp870165_c0		-1.68277	0.00299952
comp873461_c0		1.68277	0.00299952
comp8813_c0		-1.68277	0.00299952
comp8832_c0		-1.68277	0.00299952
comp883831_c0		-1.68277	0.00299952
comp884018_c0		1.68277	0.00299952
comp884945_c0		1.68277	0.00299952
comp884989_c0	XP_003637302	1.68277	0.00299952
comp885147_c0		1.68277	0.00299952
comp885383_c0		1.68277	0.00299952
comp887549_c0		1.68277	0.00299952
comp888024_c0		-1.68277	0.00299952
comp888379_c0		1.68277	0.00299952
comp888557_c0		-1.68277	0.00299952
comp888771_c0		1.68277	0.00299952
comp889028_c0		1.68277	0.00299952
comp889330_c0	XP_003618822	1.68277	0.00299952
comp889680_c0	XP_003612070	1.68277	0.00299952
comp889938_c0		1.68277	0.00299952
comp890596_c0		1.68277	0.00299952
comp891634_c0		1.68277	0.00299952
comp892661_c0		-1.68277	0.00299952
comp893180_c0	XP_003591778	1.68277	0.00299952
comp893433_c0	XP_003630760	-1.68277	0.00299952
comp893504_c0		1.68277	0.00299952
comp893843_c0		1.68277	0.00299952
comp894168_c0		1.68277	0.00299952
comp894169_c0	XP_003620756	1.68277	0.00299952
comp894375_c0		-1.68277	0.00299952
comp897061_c0		1.68277	0.00299952
comp897304_c0		1.68277	0.00299952
comp897698_c0		-1.68277	0.00299952
comp8991_c0		-1.68277	0.00299952
comp900931_c0		1.68277	0.00299952
comp901320_c0		1.68277	0.00299952
comp901552_c0		-1.68277	0.00299952
comp901936_c0		1.68277	0.00299952
comp901973_c0		-1.68277	0.00299952
comp902059_c0		1.68277	0.00299952
comp902389_c0		-1.68277	0.00299952
comp904427_c0		1.68277	0.00299952
comp905681_c0		1.68277	0.00299952
comp906518_c0	CBI31929	1.68277	0.00299952
comp906599_c0		-1.68277	0.00299952
comp906701_c0		1.68277	0.00299952
comp906722_c0		1.68277	0.00299952
comp907249_c0	XP_003636634	1.68277	0.00299952
comp907930_c0		1.68277	0.00299952
comp909864_c0		-1.68277	0.00299952
comp910693_c0		1.68277	0.00299952
comp911581_c0		1.68277	0.00299952
comp913417_c0		1.68277	0.00299952
comp913436_c0		1.68277	0.00299952
comp913699_c0		-1.68277	0.00299952
comp914018_c0	XP_003617866	1.68277	0.00299952
comp914053_c0		1.68277	0.00299952
comp914407_c0	XP_003628628	-1.68277	0.00299952
comp914702_c0		-1.68277	0.00299952
comp915208_c0	XP_003603550	1.68277	0.00299952
comp915324_c0		-1.68277	0.00299952
comp915833_c0		1.68277	0.00299952
comp919330_c0		-1.68277	0.00299952
comp919945_c0		1.68277	0.00299952
comp920905_c0		1.68277	0.00299952
comp9221_c0		-1.68277	0.00299952
comp922617_c0		-1.68277	0.00299952
comp923961_c0		1.68277	0.00299952
comp924105_c0		-1.68277	0.00299952
comp924269_c0		1.68277	0.00299952
comp9242_c0		1.68277	0.00299952
comp926841_c0		-1.68277	0.00299952
comp927979_c0		-1.68277	0.00299952
comp928095_c0		-1.68277	0.00299952
comp928425_c0		-1.68277	0.00299952
comp9284_c0		1.68277	0.00299952
comp9285_c0		1.68277	0.00299952
comp928825_c0		1.68277	0.00299952
comp928984_c0		-1.68277	0.00299952
comp929032_c0		1.68277	0.00299952
comp929044_c0		-1.68277	0.00299952
comp930491_c0	XP_003636113	-1.68277	0.00299952
comp931140_c0		-1.68277	0.00299952
comp933749_c0		-1.68277	0.00299952
comp935094_c0		1.68277	0.00299952
comp935137_c0		1.68277	0.00299952
comp935283_c0		1.68277	0.00299952
comp935845_c0		1.68277	0.00299952
comp936069_c0		-1.68277	0.00299952
comp936204_c0		1.68277	0.00299952
comp937133_c0		1.68277	0.00299952
comp937_c0		1.68277	0.00299952
comp938146_c0		1.68277	0.00299952
comp938685_c0		-1.68277	0.00299952
comp941925_c0		-1.68277	0.00299952
comp942555_c0		-1.68277	0.00299952
comp942630_c0		1.68277	0.00299952
comp943318_c0	XP_003595736	1.68277	0.00299952
comp945119_c0		1.68277	0.00299952
comp945300_c0		-1.68277	0.00299952
comp945436_c0		1.68277	0.00299952
comp945463_c0		1.68277	0.00299952
comp9455_c0		1.68277	0.00299952
comp946919_c0	NP_001237605	1.68277	0.00299952
comp947003_c0	XP_003592334	-1.68277	0.00299952
comp950368_c0		1.68277	0.00299952
comp951306_c0		1.68277	0.00299952
comp951761_c0		-1.68277	0.00299952
comp952478_c0	ABD32575	1.68277	0.00299952
comp953922_c0		-1.68277	0.00299952
comp955234_c0		1.68277	0.00299952
comp955976_c0		-1.68277	0.00299952
comp9562_c0		-1.68277	0.00299952
comp957101_c0		-1.68277	0.00299952
comp9585_c0		1.68277	0.00299952
comp961364_c0		1.68277	0.00299952
comp961515_c0		1.68277	0.00299952
comp961855_c0	XP_003636833	1.68277	0.00299952
comp962257_c0		-1.68277	0.00299952
comp965863_c0	ABD32333	1.68277	0.00299952
comp9667_c0		1.68277	0.00299952
comp968324_c0		1.68277	0.00299952
comp969563_c0		1.68277	0.00299952
comp9697_c0		1.68277	0.00299952
comp971220_c0	XP_003626505	1.68277	0.00299952
comp971598_c0		-1.68277	0.00299952
comp972244_c0		1.68277	0.00299952
comp973221_c0	XP_003543910	1.68277	0.00299952
comp976078_c0		-1.68277	0.00299952
comp976972_c0		1.68277	0.00299952
comp978220_c0		1.68277	0.00299952
comp978841_c0		1.68277	0.00299952
comp979703_c0		1.68277	0.00299952
comp980184_c0		1.68277	0.00299952
comp980302_c0		1.68277	0.00299952
comp982207_c0	XP_003542814	1.68277	0.00299952
comp9824_c0		1.68277	0.00299952
comp983227_c0		1.68277	0.00299952
comp9835_c0		-1.68277	0.00299952
comp984339_c0		-1.68277	0.00299952
comp986835_c0		1.68277	0.00299952
comp988172_c0		-1.68277	0.00299952
comp9892_c0		1.68277	0.00299952
comp990127_c0		1.68277	0.00299952
comp9939_c0		1.68277	0.00299952
comp994739_c0		1.68277	0.00299952
comp996271_c0		-1.68277	0.00299952
comp996417_c0		1.68277	0.00299952
comp9974_c0		-1.68277	0.00299952
comp9988_c0		1.68277	0.00299952
comp999381_c0		-1.68277	0.00299952
comp178585_c0	XP_002304229	5.73283	0.00301411
comp1086413_c0		3.05686	0.00322633
comp297819_c0		3.05686	0.00322633
comp39145_c0	XP_003590042	3.05686	0.00322633
comp39808_c0		3.05686	0.00322633
comp49393_c0		3.05686	0.00322633
comp623196_c0	ABD28415	3.05686	0.00322633
comp31596_c0		3.33678	0.00329149
comp322488_c0		3.33678	0.00329149
comp62430_c0	XP_003547130	1.66863	0.00337441
comp33056_c0	XP_003516618	-3.5953	0.00337983
comp459425_c0	XP_003628406	3.5953	0.00337983
comp691765_c0	XP_003616196	3.5953	0.00337983
comp442469_c0	XP_003627319	-3.94847	0.00342012
comp492462_c0		-3.94847	0.00342012
comp47153_c0		4.1168	0.00345632
comp50081_c0		4.35253	0.00365739
comp30435_c0		-1.54255	0.0036758
comp56538_c0		-1.54255	0.0036758
comp29926_c0	ADD09574	5.49519	0.00403234
comp46900_c0		-3.29686	0.00403861
comp699_c0	XP_003612418	-3.29686	0.00403861
comp766109_c0	ABN05720	-3.29686	0.00403861
comp24299_c0		4.02843	0.00413975
comp1059110_c0	XP_003620472	2.53809	0.00416139
comp1114085_c0		2.53809	0.00416139
comp1474686_c0		2.53809	0.00416139
comp15109_c0	XP_003607029	2.53809	0.00416139
comp15939_c0		2.53809	0.00416139
comp185056_c0		2.53809	0.00416139
comp22426_c0		2.53809	0.00416139
comp29331_c0		2.53809	0.00416139
comp31383_c0	AEP17537;ADE45158	2.53809	0.00416139
comp35152_c0		2.53809	0.00416139
comp3536_c0		2.53809	0.00416139
comp36294_c0	XP_003599190	2.53809	0.00416139
comp37840_c0		2.53809	0.00416139
comp3988_c0		2.53809	0.00416139
comp41473_c0		2.53809	0.00416139
comp453231_c0		2.53809	0.00416139
comp46637_c0		2.53809	0.00416139
comp467379_c0		2.53809	0.00416139
comp469682_c0	XP_003636151	2.53809	0.00416139
comp510195_c0		2.53809	0.00416139
comp581363_c0	XP_003544919	2.53809	0.00416139
comp604932_c0		2.53809	0.00416139
comp6141_c0	CAJ00278	2.53809	0.00416139
comp673488_c0		2.53809	0.00416139
comp707416_c0		2.53809	0.00416139
comp724413_c0	XP_003599061	2.53809	0.00416139
comp732215_c0		2.53809	0.00416139
comp775698_c0		2.53809	0.00416139
comp788241_c0		2.53809	0.00416139
comp795024_c0		2.53809	0.00416139
comp808610_c0		2.53809	0.00416139
comp8623_c0	XP_003605049	2.53809	0.00416139
comp871566_c0	XP_003590567	2.53809	0.00416139
comp896084_c0		2.53809	0.00416139
comp900473_c0		2.53809	0.00416139
comp914914_c0		2.53809	0.00416139
comp941691_c0		2.53809	0.00416139
comp951999_c0		2.53809	0.00416139
comp60649_c0		4.3783	0.00416406
comp29673_c0		3.46277	0.00446177
comp31195_c0	ABD32333	3.46277	0.00446177
comp489917_c0		3.46277	0.00446177
comp912262_c0		3.46277	0.00446177
comp219201_c0	XP_003629291	3.17063	0.00469482
comp27079_c0		3.17063	0.00469482
comp33424_c0	XP_003597012	3.17063	0.00469482
[truncated: 65 more rows]
